# Supplementary material for: MiRNA sequencing of Embryonic Myogenesis in Chengkou Mountain Chicken
Source: BMC Genomics. 2022 Aug 10;23:571. doi: 10.1186/s12864-022-08795-z (PMC9364561; doi:10.1186/s12864-022-08795-z)
Supplement: Supplementary file 2 — Additional file 2: Table S9. The predicted miRNA target genes. [file 12864_2022_8795_MOESM2_ESM.xlsx]

## Sheet: Sheet1
Target gene	miRNA
EDNRB	gga-miR-12211-5p;gga-miR-12222-5p;gga-miR-148a-5p;gga-miR-1654;gga-miR-1664-3p;gga-miR-1736-5p;gga-miR-1775-5p;gga-miR-1815;gga-miR-196-1-3p;gga-miR-199-5p;gga-miR-200b-3p;gga-miR-217-5p;gga-miR-29b-1-5p;gga-miR-29b-2-5p;gga-miR-302c-3p;gga-miR-3594-3p;gga-miR-429-3p;gga-miR-6543-5p;gga-miR-6548-5p;gga-miR-6686-3p;miR-1187-y;miR-12211-x;miR-1329-x;miR-138-y;miR-1454-y;miR-1606-y;miR-1786-y;miR-19…
GHRL	gga-miR-148a-5p;gga-miR-1558;gga-miR-1612;gga-miR-1667-5p;gga-miR-1672;gga-miR-1696;gga-miR-199-3p;gga-miR-218-5p;gga-miR-23b-3p;gga-miR-30e-3p;gga-miR-6544-5p;gga-miR-6562-3p;gga-miR-6574-3p;gga-miR-6601-3p;gga-miR-6641-5p;gga-miR-7451-3p;gga-miR-7453-5p;gga-miR-7461-5p;gga-miR-9b-3p;miR-10174-y;miR-107-x;miR-11-y;miR-13-y;miR-148-x;miR-15-y;miR-2-y;miR-218-x;miR-23-y;miR-3050-x;miR-6544-x;miR-6…
CFDP1	gga-miR-101-3p;gga-miR-12216-3p;gga-miR-12223-3p;gga-miR-12276-3p;gga-miR-12285-3p;gga-miR-12286-3p;gga-miR-12286-5p;gga-miR-1625-3p;gga-miR-1649-5p;gga-miR-1663-3p;gga-miR-1664-5p;gga-miR-1686;gga-miR-1716;gga-miR-1770;gga-miR-184b-3p;gga-miR-2184a-5p;gga-miR-29b-3p;gga-miR-29c-3p;gga-miR-383-3p;gga-miR-6553-5p;gga-miR-6556-5p;gga-miR-6587-5p;gga-miR-6589-5p;gga-miR-6618-5p;gga-miR-6709-5p;gga-m…
ST3GAL5	gga-miR-1814;novel-m0223-3p
AvBD6	gga-miR-12258-3p;gga-miR-1733;gga-miR-1740-5p;gga-miR-1762;gga-miR-1773-3p;gga-miR-1778;gga-miR-1784b-3p;gga-miR-1806;gga-miR-214;gga-miR-29a-5p;gga-miR-6601-3p;gga-miR-6650-5p;miR-15-y;miR-1773-y;miR-1895-y;miR-214-y;miR-2955-x;miR-6963-x;miR-6980-x;miR-9343-y
AvBD7	gga-let-7l-3p;gga-miR-124a-5p;gga-miR-133a-5p;gga-miR-1354;gga-miR-1654;gga-miR-1746;gga-miR-1778;gga-miR-1784b-3p;gga-miR-29a-5p;gga-miR-3525;gga-miR-6657-3p;gga-miR-7442-3p;gga-miR-7458-5p;gga-miR-7462-3p;gga-miR-7465-5p;miR-3604-x;miR-6657-y;miR-7442-y;novel-m0140-5p
KRT5	gga-let-7g-3p;gga-miR-101-3p;gga-miR-12211-3p;gga-miR-12224-5p;gga-miR-12231-5p;gga-miR-12258-3p;gga-miR-12279-3p;gga-miR-12284-5p;gga-miR-125b-5p;gga-miR-128-3p;gga-miR-138-5p;gga-miR-144-3p;gga-miR-1599;gga-miR-1600;gga-miR-1609;gga-miR-1611;gga-miR-1642;gga-miR-1667-5p;gga-miR-1691;gga-miR-1712-5p;gga-miR-1735;gga-miR-1773-3p;gga-miR-181b-2-3p;gga-miR-184b-3p;gga-miR-187-5p;gga-miR-18a-5p;gga-…
HSD11B1L	gga-miR-12237-3p;gga-miR-12245-3p;gga-miR-12245-5p;gga-miR-12257-3p;gga-miR-12268-5p;gga-miR-12277-5p;gga-miR-12290-3p;gga-miR-128-1-5p;gga-miR-128-2-5p;gga-miR-1607;gga-miR-1716;gga-miR-2126;gga-miR-6542-3p;gga-miR-6568-5p;gga-miR-6642-3p;miR-10001-x;miR-12180-y;miR-12226-y;miR-12237-y;miR-12268-x;miR-12290-y;miR-128-x;miR-1716-x;miR-1777-x;miR-1946-z;miR-2992-x;miR-4485-y;miR-4508-x;miR-6089-y;…
EREG	gga-miR-12210-5p;gga-miR-1451-5p;gga-miR-1465;gga-miR-1807;gga-miR-200a-3p;gga-miR-215-5p;gga-miR-219b;gga-miR-3524b-3p;gga-miR-363-5p;gga-miR-6608-5p;gga-miR-6613-3p;gga-miR-6639-5p;miR-10132-y;miR-141-y;miR-1451-x;miR-1550-x;miR-1809-x;miR-215-x;miR-3049-y;miR-351-y;novel-m0140-5p;novel-m0170-5p
ADCYAP1	gga-miR-12215-5p;gga-miR-12258-5p;gga-miR-135a-5p;gga-miR-135b;gga-miR-1569;gga-miR-1723;gga-miR-6556-3p;gga-miR-7464-5p;gga-miR-92-5p;miR-135-x;miR-1559-y;miR-8990-y
EGF	gga-miR-1464;gga-miR-1571;gga-miR-1728-5p;gga-miR-3064-5p;gga-miR-6617-3p;miR-10965-x;miR-1571-y;miR-30-y;miR-4062-y;miR-495-y;miR-9182-x
GHR	gga-miR-1630;gga-miR-1676-5p;gga-miR-1689-5p;gga-miR-1696;gga-miR-200b-3p;gga-miR-3530-5p;gga-miR-3539;gga-miR-429-3p;gga-miR-6639-5p;gga-miR-6696-5p;miR-1696-x;miR-200-y;miR-200-z;miR-3539-x;miR-429-y;miR-8-y
IGFBP1	gga-miR-12222-3p;gga-miR-12266-3p;gga-miR-12286-5p;gga-miR-12295-3p;gga-miR-1563;gga-miR-1568;gga-miR-1667-3p;gga-miR-1791-5p;gga-miR-190a-3p;gga-miR-19b-5p;gga-miR-1c;gga-miR-203a;gga-miR-2184a-3p;gga-miR-2188-3p;gga-miR-3524b-3p;gga-miR-490-3p;gga-miR-499-5p;gga-miR-6640-5p;gga-miR-6641-5p;gga-miR-6661-5p;gga-miR-6686-3p;gga-miR-6704-5p;gga-miR-7437-5p;gga-miR-7445-3p;miR-10078-x;miR-10670-x;mi…
IFI6	gga-miR-12243-3p;gga-miR-1462-3p;gga-miR-1778;gga-miR-30c-1-3p;gga-miR-6558-5p;gga-miR-6574-3p;gga-miR-7456-3p;gga-miR-757;miR-1996-x;miR-2129-y;miR-2998-x;miR-3120-x;miR-6693-y;miR-722-y;miR-9461-y;miR-9890-x
PAH	gga-miR-12283-3p;gga-miR-1563;gga-miR-1689-5p;gga-miR-1756a;gga-miR-1784-5p;gga-miR-2188-3p;gga-miR-6516-5p;gga-miR-6679-5p;miR-12283-y;miR-127-x;miR-1784-x;miR-3618-x;miR-6516-x;miR-942-x;novel-m0040-5p;novel-m0070-5p
BVES	gga-miR-3525;miR-122-y;miR-3618-y;miR-3688-y;miR-505-x;miR-6037-y;miR-6693-y;miR-71-x;miR-758-y;novel-m0028-3p
TOP1MT	gga-miR-12216-3p;gga-miR-12252-3p;gga-miR-12274-5p;gga-miR-1306-5p;gga-miR-15a;gga-miR-15b-5p;gga-miR-15c-5p;gga-miR-16-5p;gga-miR-1688;gga-miR-16c-5p;gga-miR-29a-3p;gga-miR-29b-3p;gga-miR-29c-3p;gga-miR-338-3p;miR-12216-y;miR-1260-x;miR-15-x;miR-1551-x;miR-16-x;miR-195-x;miR-199-y;miR-2060-y;miR-29-y;miR-322-x;miR-338-y;miR-424-x;miR-457-x;miR-995-y;miR-998-y;novel-m0187-3p;novel-m0218-3p
TPH2	gga-miR-12214-5p;gga-miR-142-3p;gga-miR-1612;gga-miR-1632-3p;gga-miR-1640;gga-miR-1691;gga-miR-1701;gga-miR-1812-5p;gga-miR-1815;gga-miR-196-2-3p;gga-miR-19a-5p;gga-miR-200a-3p;gga-miR-215-3p;gga-miR-216a;gga-miR-29b-1-5p;gga-miR-29b-2-5p;gga-miR-301a-5p;gga-miR-30e-3p;gga-miR-3531-5p;gga-miR-425-5p;gga-miR-7446-5p;gga-miR-7448-3p;gga-miR-7453-3p;gga-miR-7469-5p;gga-miR-757;miR-10-y;miR-13-x;miR-…
MYH7	gga-miR-12286-5p;gga-miR-184b-3p;miR-12286-x;miR-3473-z
POLH	gga-miR-1460;gga-miR-1737;gga-miR-1815;gga-miR-181b-2-3p;gga-miR-6675-3p;gga-miR-7480-3p;miR-330-y;miR-524-x;miR-6675-y;novel-m0054-3p;novel-m0080-5p;novel-m0157-3p
SRSF2	gga-let-7a-3p;gga-let-7f-3p;gga-let-7k-3p;gga-miR-12209-5p;gga-miR-12210-5p;gga-miR-12214-5p;gga-miR-12218-3p;gga-miR-12226-5p;gga-miR-12235-3p;gga-miR-12269-3p;gga-miR-12280-3p;gga-miR-12281-3p;gga-miR-12293-3p;gga-miR-132a-3p;gga-miR-135a-5p;gga-miR-135b;gga-miR-138-1-3p;gga-miR-1388a-5p;gga-miR-1397-5p;gga-miR-1457;gga-miR-1550-3p;gga-miR-1562-5p;gga-miR-1586;gga-miR-1596-5p;gga-miR-15a;gga-mi…
LOC408038	gga-let-7l-3p;gga-miR-12277-3p;gga-miR-12293-3p;gga-miR-1467-3p;gga-miR-1554;gga-miR-1564-3p;gga-miR-1685-5p;gga-miR-1712-5p;gga-miR-1745;gga-miR-184-3p;gga-miR-2131-3p;gga-miR-2131-5p;gga-miR-3528;gga-miR-460a-5p;gga-miR-6545-5p;gga-miR-6551-5p;gga-miR-6641-5p;gga-miR-6669-5p;gga-miR-6679-5p;gga-miR-6688-3p;gga-miR-6706-5p;gga-miR-7437-5p;miR-12362-x;miR-1467-y;miR-1685-x;miR-1745-x;miR-1789-y;m…
KRT14	gga-miR-1668-3p;gga-miR-1768;gga-miR-1773-5p;gga-miR-1807;gga-miR-30c-2-3p;gga-miR-3524b-3p;gga-miR-6559-5p;gga-miR-92-5p;miR-1668-y;miR-1773-x;miR-674-y;miR-9182-x;miR-9927-y;novel-m0069-3p
KRT15	gga-let-7g-3p;gga-miR-12214-3p;gga-miR-12247-3p;gga-miR-138-5p;gga-miR-1559-3p;gga-miR-1560-3p;gga-miR-1603;gga-miR-1695;gga-miR-1762;gga-miR-18a-3p;gga-miR-18b-3p;gga-miR-191-3p;gga-miR-301b-5p;gga-miR-30c-1-3p;gga-miR-6626-5p;gga-miR-6630-3p;gga-miR-7456-3p;miR-10484-z;miR-127-x;miR-1603-y;miR-18-y;miR-185-x;miR-191-y;miR-2966-y;miR-6516-y;miR-6626-x;miR-7893-x;novel-m0103-5p
KRT6A	gga-miR-12208-5p;gga-miR-12214-3p;gga-miR-12218-5p;gga-miR-122b-3p;gga-miR-132a-3p;gga-miR-1458;gga-miR-1751-5p;gga-miR-21-3p;gga-miR-212-3p;gga-miR-3064-3p;gga-miR-3594-3p;gga-miR-6561-3p;gga-miR-6571-3p;gga-miR-6587-3p;gga-miR-6612-5p;gga-miR-6635-5p;gga-miR-6672-3p;gga-miR-7437-5p;gga-miR-7450-5p;gga-miR-7470-3p;miR-132-y;miR-1485-x;miR-153-x;miR-21-y;miR-212-y;miR-25-x;miR-26-y;miR-2970-x;miR…
KRT75	gga-miR-12252-3p;gga-miR-1659;gga-miR-1671;gga-miR-1681;gga-miR-1797;gga-miR-194;gga-miR-3529;gga-miR-726-5p;gga-miR-7458-3p;miR-12292-x;miR-1599-y;miR-1659-y;miR-194-x;miR-322-y;miR-3529-x;miR-495-y;miR-532-x;miR-726-x;novel-m0006-3p;novel-m0043-3p
TMSB4X	gga-let-7g-3p;gga-miR-12221-3p;gga-miR-12279-3p;gga-miR-12280-5p;gga-miR-148a-3p;gga-miR-148a-5p;gga-miR-153-5p;gga-miR-1664-5p;gga-miR-1699;gga-miR-1763b-5p;gga-miR-1786;gga-miR-1788-3p;gga-miR-1815;gga-miR-183;gga-miR-205a;gga-miR-205b;gga-miR-206;gga-miR-21-3p;gga-miR-2131-3p;gga-miR-217-5p;gga-miR-2184b-3p;gga-miR-2184b-5p;gga-miR-6560-3p;gga-miR-6562-3p;gga-miR-6567-3p;gga-miR-6578-3p;gga-mi…
CTDSPL	gga-miR-12209-3p;gga-miR-1728-3p;gga-miR-1798-5p;gga-miR-1804;gga-miR-194;gga-miR-199b;gga-miR-219a;gga-miR-6589-5p;gga-miR-6628-3p;gga-miR-7480-5p;miR-11625-x;miR-12362-x;miR-194-x;miR-219-x;miR-379-y;miR-411-y
VKORC1L1	gga-let-7g-3p;gga-miR-100-3p;gga-miR-101-2-5p;gga-miR-12209-5p;gga-miR-12251-5p;gga-miR-12278-5p;gga-miR-12280-3p;gga-miR-12283-5p;gga-miR-12285-5p;gga-miR-1329-5p;gga-miR-153-5p;gga-miR-155;gga-miR-1558;gga-miR-1696;gga-miR-1712-3p;gga-miR-1726;gga-miR-1769-5p;gga-miR-1773-5p;gga-miR-1815;gga-miR-19a-5p;gga-miR-19b-5p;gga-miR-1a-1-5p;gga-miR-1a-2-5p;gga-miR-1b-5p;gga-miR-2128;gga-miR-216a;gga-mi…
TEAD4	gga-miR-1695;gga-miR-365b-5p;gga-miR-7438-5p;miR-144-y;miR-541-x;novel-m0188-5p
TEAD4	gga-miR-1695;gga-miR-365b-5p;gga-miR-7438-5p;miR-144-y;miR-541-x;novel-m0188-5p
TEAD4	gga-miR-1695;gga-miR-365b-5p;gga-miR-7438-5p;miR-144-y;miR-541-x;novel-m0188-5p
PPARG	gga-miR-124a-5p;gga-miR-130a-3p;gga-miR-130b-3p;gga-miR-130c-3p;gga-miR-1685-3p;gga-miR-1685-5p;gga-miR-1695;gga-miR-1725;gga-miR-1769-3p;gga-miR-200b-3p;gga-miR-203a;gga-miR-217-5p;gga-miR-2184a-5p;gga-miR-301a-3p;gga-miR-301b-3p;gga-miR-3524b-3p;gga-miR-3537;gga-miR-454-3p;gga-miR-6572-5p;gga-miR-6575-3p;gga-miR-6639-5p;gga-miR-6660-3p;gga-miR-6682-3p;gga-miR-7462-5p;gga-miR-7480-3p;miR-12275-y…
SDC2	gga-let-7j-3p;gga-miR-101-2-5p;gga-miR-101-3p;gga-miR-10a-5p;gga-miR-10b-5p;gga-miR-10c-5p;gga-miR-12214-5p;gga-miR-12223-5p;gga-miR-12230-5p;gga-miR-12256-3p;gga-miR-12257-5p;gga-miR-12283-3p;gga-miR-12293-5p;gga-miR-122b-3p;gga-miR-124a-5p;gga-miR-135a-5p;gga-miR-135b;gga-miR-1397-3p;gga-miR-1454;gga-miR-1463;gga-miR-1563;gga-miR-1584;gga-miR-1589;gga-miR-1608;gga-miR-1624;gga-miR-1632-3p;gga-m…
ARNTL	gga-let-7j-3p;gga-miR-12220-5p;gga-miR-12275-5p;gga-miR-124a-5p;gga-miR-128-3p;gga-miR-1329-5p;gga-miR-135a-5p;gga-miR-135b;gga-miR-1388a-5p;gga-miR-1562-5p;gga-miR-1711;gga-miR-1730-5p;gga-miR-1740-3p;gga-miR-181b-2-3p;gga-miR-200a-3p;gga-miR-21-3p;gga-miR-6548-5p;gga-miR-6580-3p;gga-miR-6615-5p;gga-miR-6641-5p;gga-miR-6660-3p;miR-122-y;miR-12275-x;miR-128-y;miR-1289-y;miR-1329-x;miR-135-x;miR-1…
PPARA	gga-let-7a-3p;gga-let-7k-3p;gga-miR-12207-3p;gga-miR-145-5p;gga-miR-1632-3p;gga-miR-1633;gga-miR-1691;gga-miR-1775-3p;gga-miR-1781-5p;gga-miR-2131-5p;gga-miR-302c-5p;gga-miR-6605-5p;gga-miR-7482-3p;miR-153-x;miR-2131-x;miR-5106-y;miR-6549-y;miR-7200-y;miR-7790-y;novel-m0225-3p
BMPR2	gga-miR-106-5p;gga-miR-12214-3p;gga-miR-12236-3p;gga-miR-130a-3p;gga-miR-130b-3p;gga-miR-130c-3p;gga-miR-153-3p;gga-miR-1643-3p;gga-miR-1664-5p;gga-miR-17-5p;gga-miR-1753;gga-miR-19b-3p;gga-miR-20a-5p;gga-miR-20b-5p;gga-miR-301a-3p;gga-miR-301b-3p;gga-miR-454-3p;miR-130-y;miR-153-y;miR-1574-y;miR-17-x;miR-1784-y;miR-1895-y;miR-20-x;miR-297-x;miR-3786-y;miR-454-y;miR-6590-y;miR-6980-x;miR-93-x;nov…
RTN1	gga-let-7a-3p;gga-let-7f-3p;gga-let-7k-3p;gga-miR-12236-3p;gga-miR-12274-5p;gga-miR-130a-3p;gga-miR-130b-3p;gga-miR-130c-3p;gga-miR-1457;gga-miR-148a-3p;gga-miR-148b-3p;gga-miR-15a;gga-miR-15b-5p;gga-miR-15c-5p;gga-miR-16-5p;gga-miR-16c-5p;gga-miR-1729-5p;gga-miR-1756a;gga-miR-2130;gga-miR-214b-5p;gga-miR-26a-2-5p;gga-miR-26a-5p;gga-miR-301b-3p;gga-miR-302a;gga-miR-34a-3p;gga-miR-454-3p;gga-miR-6…
TOB1	gga-miR-12213-3p;gga-miR-12234-3p;gga-miR-12294-3p;gga-miR-1562-5p;gga-miR-1667-3p;gga-miR-1718;gga-miR-1727;gga-miR-1730-3p;gga-miR-1812-5p;gga-miR-182-5p;gga-miR-200a-5p;gga-miR-216a;gga-miR-218-5p;gga-miR-26a-2-5p;gga-miR-26a-5p;gga-miR-30a-3p;gga-miR-32-5p;gga-miR-338-5p;gga-miR-3524a;gga-miR-367;gga-miR-449c-3p;gga-miR-466;gga-miR-7438-5p;gga-miR-7443-3p;gga-miR-7480-3p;miR-15-y;miR-182-x;mi…
IFRD1	gga-let-7j-3p;gga-miR-10a-5p;gga-miR-10b-5p;gga-miR-10c-5p;gga-miR-12280-3p;gga-miR-1329-5p;gga-miR-138-2-3p;gga-miR-1454;gga-miR-1462-3p;gga-miR-1556;gga-miR-1574-5p;gga-miR-1586;gga-miR-1613;gga-miR-1640;gga-miR-1664-3p;gga-miR-1681;gga-miR-1731-3p;gga-miR-1812-3p;gga-miR-1812-5p;gga-miR-200a-5p;gga-miR-29a-5p;gga-miR-3539;gga-miR-449d-3p;gga-miR-6551-3p;gga-miR-6569-3p;gga-miR-6574-5p;gga-miR-…
GART	gga-miR-101-2-5p;gga-miR-12262-5p;gga-miR-12285-5p;gga-miR-126-5p;gga-miR-1550-5p;gga-miR-1556;gga-miR-1625-3p;gga-miR-1658-3p;gga-miR-1661;gga-miR-1664-3p;gga-miR-1672;gga-miR-1684a-5p;gga-miR-1741;gga-miR-1749-3p;gga-miR-1756b;gga-miR-1764-5p;gga-miR-1766;gga-miR-1768;gga-miR-1783;gga-miR-1784-5p;gga-miR-1a-3p;gga-miR-1b-3p;gga-miR-204;gga-miR-206;gga-miR-211;gga-miR-30a-3p;gga-miR-3530-5p;gga-…
LYG2	gga-miR-10a-5p;gga-miR-10b-5p;gga-miR-12239-5p;gga-miR-12283-3p;gga-miR-15b-3p;gga-miR-1623;gga-miR-1626-3p;gga-miR-1627-5p;gga-miR-1643-3p;gga-miR-1667-5p;gga-miR-1736-3p;gga-miR-1788-3p;gga-miR-1802;gga-miR-193a-5p;gga-miR-200b-5p;gga-miR-204;gga-miR-211;gga-miR-214b-3p;gga-miR-26a-2-5p;gga-miR-26a-5p;gga-miR-3064-5p;gga-miR-6545-5p;gga-miR-6563-3p;gga-miR-6569-5p;gga-miR-6584-5p;gga-miR-6598-5…
PTRF	gga-let-7l-3p;gga-miR-122-5p;gga-miR-12225-3p;gga-miR-12229-5p;gga-miR-12237-3p;gga-miR-12241-3p;gga-miR-12245-3p;gga-miR-12245-5p;gga-miR-12247-5p;gga-miR-12253-5p;gga-miR-12257-3p;gga-miR-12268-5p;gga-miR-12274-5p;gga-miR-12279-3p;gga-miR-12280-3p;gga-miR-12286-5p;gga-miR-12290-3p;gga-miR-12292-5p;gga-miR-12295-3p;gga-miR-128-1-5p;gga-miR-128-2-5p;gga-miR-129-1-3p;gga-miR-129-3p;gga-miR-132a-3p…
NFKBIA	gga-let-7j-3p;gga-miR-101-3p;gga-miR-12218-5p;gga-miR-12242-5p;gga-miR-12262-5p;gga-miR-12271-3p;gga-miR-12274-3p;gga-miR-125b-5p;gga-miR-144-3p;gga-miR-1596-5p;gga-miR-1643-3p;gga-miR-1661;gga-miR-1670;gga-miR-1741;gga-miR-1749-3p;gga-miR-1766;gga-miR-1788-3p;gga-miR-181b-2-3p;gga-miR-202-5p;gga-miR-301a-5p;gga-miR-302c-5p;gga-miR-34a-5p;gga-miR-34c-5p;gga-miR-365-3p;gga-miR-425-5p;gga-miR-449a;…
AMY2A	gga-miR-15b-3p;gga-miR-1625-3p;gga-miR-1631;gga-miR-1687-5p;gga-miR-1704;gga-miR-1768;gga-miR-1782;gga-miR-3539;gga-miR-6611-5p;gga-miR-6633-5p;miR-126-x;miR-1782-y;miR-298-x;miR-3539-x;miR-466-y;miR-4968-y;miR-7133-y
AMY1A	gga-miR-103-2-5p;gga-miR-103-3p;gga-miR-107-3p;gga-miR-107-5p;gga-miR-12210-5p;gga-miR-12230-5p;gga-miR-12243-3p;gga-miR-12247-3p;gga-miR-12254-3p;gga-miR-12274-5p;gga-miR-12278-3p;gga-miR-128-3p;gga-miR-132b-3p;gga-miR-1354;gga-miR-135b;gga-miR-137-3p;gga-miR-1462-5p;gga-miR-148b-5p;gga-miR-153-5p;gga-miR-1560-3p;gga-miR-1581;gga-miR-15a;gga-miR-15b-5p;gga-miR-15c-5p;gga-miR-16-5p;gga-miR-1614-3…
FUS	gga-miR-12269-5p;gga-miR-1462-5p;gga-miR-1735;gga-miR-762;novel-m0008-5p
CATH1	gga-miR-1693;gga-miR-1788-3p;gga-miR-6598-5p;miR-1788-y;novel-m0111-3p
AvBD12	gga-miR-12219-5p;gga-miR-12286-3p;gga-miR-122b;gga-miR-128-3p;gga-miR-1329-5p;gga-miR-1388a-3p;gga-miR-1388b-3p;gga-miR-1551-5p;gga-miR-1574-5p;gga-miR-1590;gga-miR-1731-3p;gga-miR-216a;gga-miR-27b-3p;gga-miR-338-5p;gga-miR-34b-5p;gga-miR-6545-3p;gga-miR-6558-5p;gga-miR-6691-5p;gga-miR-6714-3p;gga-miR-7470-3p;miR-124-y;miR-1255-x;miR-128-y;miR-1329-x;miR-1338-y;miR-1388-y;miR-1590-y;miR-1731-y;mi…
AvBD5	gga-miR-140-3p;gga-miR-143-3p;gga-miR-1553-3p;gga-miR-1600;gga-miR-1609;gga-miR-1684a-5p;gga-miR-1745;gga-miR-1772-5p;gga-miR-1805-3p;gga-miR-2130;gga-miR-22-3p;gga-miR-6586-5p;gga-miR-6595-5p;gga-miR-6608-3p;gga-miR-6615-5p;gga-miR-6712-5p;gga-miR-726-3p;gga-miR-7468-5p;miR-143-y;miR-1553-y;miR-1745-x;miR-1772-x;miR-2130-y;miR-22-y;miR-3530-x;miR-5113-x;miR-620-y;miR-6586-x;miR-6615-x;miR-7916-x…
AvBD10	gga-let-7c-5p;gga-let-7d;gga-let-7f-5p;gga-let-7g-5p;gga-let-7i;gga-let-7l-5p;gga-miR-103-2-5p;gga-miR-107-5p;gga-miR-12227-3p;gga-miR-12235-5p;gga-miR-12258-3p;gga-miR-133a-5p;gga-miR-137-3p;gga-miR-1565;gga-miR-1627-5p;gga-miR-1699;gga-miR-1775-5p;gga-miR-1802;gga-miR-18a-5p;gga-miR-18b-5p;gga-miR-34a-3p;gga-miR-34a-5p;gga-miR-34b-5p;gga-miR-449d-5p;gga-miR-6584-5p;gga-miR-6681-5p;gga-miR-7462-…
AvBD4	gga-miR-137-3p;gga-miR-15c-3p;gga-miR-1651-3p;gga-miR-218-3p;miR-154-y;miR-1651-y;miR-2355-x;miR-3958-y;miR-620-y
AvBD9	gga-miR-12207-3p;gga-miR-124b;gga-miR-140-5p;gga-miR-1700;gga-miR-1756a;gga-miR-1759-3p;gga-miR-1762;gga-miR-21-3p;gga-miR-219b;gga-miR-29a-5p;gga-miR-6575-5p;gga-miR-6577-5p;gga-miR-6643-5p;gga-miR-6685-5p;gga-miR-6705-5p;gga-miR-726-5p;gga-miR-7437-3p;miR-11625-x;miR-127-x;miR-1338-y;miR-22-y;miR-361-x;miR-450-y;miR-6575-x;miR-6705-x;miR-7025-x;novel-m0034-3p;novel-m0103-5p
CD74	gga-miR-106-3p;gga-miR-12250-3p;gga-miR-12278-5p;gga-miR-12283-5p;gga-miR-1599;gga-miR-1651-3p;gga-miR-1659;gga-miR-1668-3p;gga-miR-1762;gga-miR-1791-5p;gga-miR-214;gga-miR-456-3p;gga-miR-6554-3p;gga-miR-6558-5p;gga-miR-6593-5p;gga-miR-6629-5p;gga-miR-6640-5p;gga-miR-6641-3p;gga-miR-6667-5p;gga-miR-6670-5p;gga-miR-6684-5p;gga-miR-9-4-3p;miR-106-y;miR-10859-y;miR-11219-x;miR-12286-x;miR-12362-x;mi…
TGFA	gga-miR-12220-5p;gga-miR-12228-5p;gga-miR-12238-3p;gga-miR-12245-5p;gga-miR-12258-3p;gga-miR-12266-5p;gga-miR-128-1-5p;gga-miR-128-2-5p;gga-miR-1397-5p;gga-miR-1550-5p;gga-miR-1600;gga-miR-1680-3p;gga-miR-1708;gga-miR-1811;gga-miR-214;gga-miR-302a;gga-miR-30c-2-3p;gga-miR-6552-5p;gga-miR-6558-5p;gga-miR-6559-5p;gga-miR-6582-3p;gga-miR-6603-3p;gga-miR-6608-5p;gga-miR-6633-5p;gga-miR-6637-3p;gga-mi…
CDH2	gga-miR-1397-3p;gga-miR-1714;gga-miR-203a;gga-miR-2130;gga-miR-30a-3p;gga-miR-30e-3p;gga-miR-363-5p;gga-miR-6685-5p;gga-miR-6693-3p;gga-miR-6705-5p;miR-124-y;miR-1803-x;miR-1906-y;miR-1996-x;miR-203-y;miR-2130-y;miR-283-x;miR-30-y;miR-305-x;miR-3786-y;miR-411-x;miR-452-y;miR-6590-y;miR-6705-x;miR-722-y;novel-m0008-5p;novel-m0208-3p
CYP2C23a	gga-let-7a-2-3p;gga-let-7c-3p;gga-miR-10585-3p;gga-miR-10585-5p;gga-miR-12208-3p;gga-miR-12208-5p;gga-miR-12214-5p;gga-miR-12283-3p;gga-miR-12294-5p;gga-miR-128-3p;gga-miR-130a-3p;gga-miR-130b-3p;gga-miR-130c-5p;gga-miR-1329-5p;gga-miR-132a-3p;gga-miR-132c-3p;gga-miR-146a-3p;gga-miR-1550-3p;gga-miR-1587;gga-miR-1596-5p;gga-miR-1605;gga-miR-1626-5p;gga-miR-1633;gga-miR-1658-5p;gga-miR-1668-3p;gga-…
CACNB4	gga-miR-122-5p;gga-miR-12224-5p;gga-miR-12251-5p;gga-miR-12271-3p;gga-miR-12278-5p;gga-miR-12292-5p;gga-miR-122b-3p;gga-miR-124a-3p;gga-miR-124b;gga-miR-124c-5p;gga-miR-1329-5p;gga-miR-1466;gga-miR-1554;gga-miR-1736-3p;gga-miR-194;gga-miR-200b-5p;gga-miR-302a;gga-miR-3533;gga-miR-551-5p;gga-miR-6558-5p;gga-miR-6704-5p;gga-miR-7438-5p;miR-10549-y;miR-122-x;miR-12275-y;miR-12292-x;miR-1329-x;miR-13…
CCK	gga-let-7g-3p;gga-miR-10b-3p;gga-miR-122-5p;gga-miR-145-3p;gga-miR-153-5p;gga-miR-1596-5p;gga-miR-1630;gga-miR-1648-3p;gga-miR-1702;gga-miR-1725;gga-miR-190a-5p;gga-miR-190b-5p;gga-miR-200a-3p;gga-miR-33-2-5p;gga-miR-33-5p;gga-miR-429-5p;gga-miR-6603-3p;gga-miR-6708-5p;miR-122-x;miR-13-x;miR-145-y;miR-1648-y;miR-1702-y;miR-190-x;miR-283-x;miR-3074-y;miR-33-x;miR-3618-x;miR-4638-y;miR-574-x;miR-65…
CCKBR	gga-miR-1599;gga-miR-1607;miR-10001-x;miR-12268-x;miR-1777-x;miR-2784-x;miR-4510-x;miR-4634-x;miR-6089-y
FGF13	gga-miR-148b-5p;gga-miR-6582-5p;miR-281-x;miR-6582-x
IRX4	gga-miR-12211-5p;gga-miR-12268-5p;gga-miR-143-5p;gga-miR-1464;gga-miR-148a-5p;gga-miR-1612;gga-miR-1687-5p;gga-miR-1752;gga-miR-181b-2-3p;gga-miR-302c-3p;gga-miR-302d;gga-miR-6571-5p;gga-miR-6574-3p;gga-miR-6576-3p;gga-miR-6633-5p;gga-miR-6693-3p;gga-miR-6706-5p;gga-miR-7467-5p;miR-12211-x;miR-143-x;miR-1464-x;miR-1786-y;miR-204-x;miR-4663-x;miR-493-x;miR-532-x;miR-5594-x;miR-6544-x;miR-665-y;miR…
ST8SIA5	gga-let-7a-2-3p;gga-let-7a-3p;gga-let-7c-3p;gga-let-7f-3p;gga-let-7g-3p;gga-let-7j-3p;gga-let-7k-3p;gga-miR-101-3p;gga-miR-103-3p;gga-miR-10585-5p;gga-miR-107-3p;gga-miR-10a-3p;gga-miR-10a-5p;gga-miR-10b-5p;gga-miR-12207-5p;gga-miR-12211-5p;gga-miR-12213-3p;gga-miR-12214-3p;gga-miR-12219-5p;gga-miR-12220-5p;gga-miR-12231-3p;gga-miR-12234-5p;gga-miR-12239-5p;gga-miR-12242-3p;gga-miR-12243-3p;gga-m…
CYB5A	gga-let-7a-3p;gga-let-7k-3p;gga-miR-103-2-5p;gga-miR-107-5p;gga-miR-12224-3p;gga-miR-12249-3p;gga-miR-12293-5p;gga-miR-124c-5p;gga-miR-132a-3p;gga-miR-132b-5p;gga-miR-132c-3p;gga-miR-1465;gga-miR-1467-5p;gga-miR-146a-3p;gga-miR-148a-3p;gga-miR-1560-3p;gga-miR-1589;gga-miR-1612;gga-miR-1625-3p;gga-miR-1632-3p;gga-miR-1651-5p;gga-miR-1667-3p;gga-miR-1758;gga-miR-1762;gga-miR-1775-3p;gga-miR-1775-5p…
LAMP2	gga-miR-12218-3p;gga-miR-12228-3p;gga-miR-1456-5p;gga-miR-1568;gga-miR-1625-3p;gga-miR-1695;gga-miR-1768;gga-miR-191-5p;gga-miR-26a-5p;gga-miR-6610-3p;miR-12218-y;miR-1397-y;miR-1590-y;miR-1814-x;miR-191-x;miR-26-x;miR-4286-x;miR-4286-y;miR-4286-z;miR-462-x;miR-6590-y;miR-6610-y;miR-708-y;miR-724-x;miR-725-y;novel-m0111-3p
B2M	gga-miR-12223-5p;gga-miR-12234-3p;gga-miR-128-3p;gga-miR-1329-5p;gga-miR-1416-3p;gga-miR-145-3p;gga-miR-1618-5p;gga-miR-1628;gga-miR-1712-5p;gga-miR-1722-3p;gga-miR-1732;gga-miR-1746;gga-miR-1781-5p;gga-miR-3064-3p;gga-miR-30c-1-3p;gga-miR-34a-5p;gga-miR-34b-3p;gga-miR-34c-5p;gga-miR-3594-3p;gga-miR-449a;gga-miR-449b-5p;gga-miR-6546-3p;gga-miR-6587-5p;gga-miR-6608-3p;gga-miR-6703-3p;gga-miR-6713-…
CYP3A5	gga-miR-6647-5p;novel-m0137-3p;novel-m0157-3p
CYP2C45	gga-miR-106-3p;gga-miR-12209-5p;gga-miR-12223-5p;gga-miR-12283-5p;gga-miR-1561;gga-miR-1597-3p;gga-miR-1614-3p;gga-miR-1686;gga-miR-1807;gga-miR-210a-5p;gga-miR-2128;gga-miR-215-3p;gga-miR-3532-3p;gga-miR-6569-3p;gga-miR-6645-5p;gga-miR-6677-5p;gga-miR-7449-3p;miR-106-y;miR-1248-x;miR-1614-y;miR-17-y;miR-3532-y;miR-6677-x;miR-6980-x;miR-7222-x;miR-9182-x;miR-9277-y;novel-m0006-3p;novel-m0131-3p;n…
CYP7A1	gga-miR-103-3p;gga-miR-107-3p;gga-miR-12274-5p;gga-miR-1559-3p;gga-miR-15a;gga-miR-15c-5p;gga-miR-16-5p;gga-miR-1662;gga-miR-16c-5p;gga-miR-1775-3p;gga-miR-1812-5p;gga-miR-181b-2-3p;gga-miR-6657-3p;gga-miR-6662-3p;gga-miR-6706-5p;gga-miR-7472-5p;gga-miR-7483-5p;miR-103-y;miR-107-y;miR-1277-x;miR-141-x;miR-15-x;miR-1551-x;miR-16-x;miR-1662-x;miR-195-x;miR-2060-y;miR-223-x;miR-2710-x;miR-322-x;miR-…
CYP11A1	gga-miR-12284-5p;gga-miR-146a-3p;gga-miR-1606;gga-miR-1700;gga-miR-2131-5p;gga-miR-6545-5p;gga-miR-6589-5p;gga-miR-6593-5p;gga-miR-6656-5p;miR-2131-x;miR-3473-z;novel-m0215-5p
CYP2C23b	gga-miR-101-3p;gga-miR-12264-3p;gga-miR-12274-5p;gga-miR-12278-5p;gga-miR-130a-3p;gga-miR-130c-3p;gga-miR-133a-5p;gga-miR-1354;gga-miR-144-3p;gga-miR-1454;gga-miR-1550-5p;gga-miR-1587;gga-miR-1588;gga-miR-1589;gga-miR-1615;gga-miR-1632-3p;gga-miR-1664-5p;gga-miR-16c-5p;gga-miR-1733;gga-miR-1756a;gga-miR-1786;gga-miR-1811;gga-miR-190a-5p;gga-miR-190b-5p;gga-miR-199-3p;gga-miR-199b;gga-miR-219b;gga…
CDHR1	gga-miR-12208-5p;gga-miR-12218-5p;gga-miR-12286-5p;gga-miR-1626-3p;gga-miR-1683;gga-miR-1686;gga-miR-17-3p;gga-miR-1727;gga-miR-1772-5p;gga-miR-6607-5p;gga-miR-6635-5p;gga-miR-6642-3p;gga-miR-6647-5p;gga-miR-6654-3p;gga-miR-6661-5p;gga-miR-6672-3p;gga-miR-6713-3p;gga-miR-7;gga-miR-7458-3p;gga-miR-7b;miR-10001-x;miR-12268-x;miR-12286-y;miR-13-y;miR-133-x;miR-14-x;miR-1772-x;miR-22-y;miR-276-y;miR-…
CDH13	gga-miR-12236-5p;gga-miR-12239-5p;gga-miR-12270-5p;gga-miR-12274-5p;gga-miR-12283-3p;gga-miR-130a-3p;gga-miR-133a-5p;gga-miR-1354;gga-miR-145-5p;gga-miR-1457;gga-miR-15a;gga-miR-15c-5p;gga-miR-16-5p;gga-miR-1620;gga-miR-1625-3p;gga-miR-1632-3p;gga-miR-1651-3p;gga-miR-1661;gga-miR-1678;gga-miR-16c-5p;gga-miR-1721;gga-miR-1781-5p;gga-miR-196-1-3p;gga-miR-19a-3p;gga-miR-219b;gga-miR-301a-3p;gga-miR-…
CYP19A1	gga-miR-10a-5p;gga-miR-10b-5p;gga-miR-10c-5p;gga-miR-1627-5p;gga-miR-1709;gga-miR-1802;gga-miR-6627-3p;miR-10-x;miR-10670-x;miR-2383-y;miR-3785-y;miR-5124-x
PDLIM3	gga-let-7a-2-3p;gga-let-7c-3p;gga-miR-1306-5p;gga-miR-1466;gga-miR-1645;gga-miR-1658-5p;gga-miR-1804;gga-miR-1805-3p;gga-miR-182-5p;gga-miR-2131-3p;gga-miR-365-1-5p;gga-miR-6544-3p;gga-miR-6628-3p;gga-miR-6677-3p;gga-miR-7469-3p;miR-182-x;miR-204-y;miR-2131-y;miR-4199-y;miR-582-x;miR-7893-x;miR-9258-x;novel-m0066-3p;novel-m0098-3p
RNF114	gga-miR-103-2-5p;gga-miR-107-5p;gga-miR-12222-5p;gga-miR-12223-5p;gga-miR-12243-5p;gga-miR-12274-5p;gga-miR-12293-3p;gga-miR-128-3p;gga-miR-130c-3p;gga-miR-132a-3p;gga-miR-1454;gga-miR-146a-3p;gga-miR-1551-5p;gga-miR-1552-3p;gga-miR-1568;gga-miR-1609;gga-miR-1625-3p;gga-miR-1638;gga-miR-1639;gga-miR-1651-5p;gga-miR-1661;gga-miR-1667-3p;gga-miR-1674;gga-miR-1684a-3p;gga-miR-1684b-3p;gga-miR-1695;g…
SLC24A2	gga-miR-1812-5p;miR-10132-y;miR-1277-x;novel-m0188-5p
SLC24A1	gga-miR-1612;gga-miR-1718;gga-miR-199-3p;gga-miR-203a;gga-miR-214b-3p;gga-miR-383-5p;gga-miR-6548-5p;gga-miR-7462-5p;miR-1303-y;miR-2493-x;miR-3120-y;miR-4968-y;miR-6548-x;novel-m0128-3p
GRIA1	gga-miR-12284-3p;gga-miR-12287-5p;gga-miR-12290-5p;gga-miR-1596-5p;gga-miR-1668-5p;gga-miR-1741;gga-miR-1749-3p;gga-miR-1808;gga-miR-215-3p;gga-miR-29a-5p;gga-miR-3531-3p;gga-miR-6516-5p;gga-miR-6594-5p;gga-miR-6602-5p;gga-miR-6621-5p;gga-miR-6647-5p;gga-miR-6675-3p;gga-miR-7440-3p;gga-miR-7441-3p;gga-miR-7450-5p;miR-10853-y;miR-12246-x;miR-1993-y;miR-215-y;miR-315-x;miR-3620-x;miR-363-x;miR-4507…
GRIA2	bantam-y;gga-let-7a-2-3p;gga-miR-101-3p;gga-miR-12216-3p;gga-miR-12218-3p;gga-miR-12232-5p;gga-miR-12262-5p;gga-miR-122b-3p;gga-miR-124a-3p;gga-miR-124b;gga-miR-144-3p;gga-miR-1597-3p;gga-miR-1630;gga-miR-1643-5p;gga-miR-1653;gga-miR-1658-3p;gga-miR-1677-3p;gga-miR-1678;gga-miR-1712-3p;gga-miR-1715-3p;gga-miR-1719;gga-miR-1747-3p;gga-miR-1753;gga-miR-1760;gga-miR-1782;gga-miR-1795;gga-miR-181a-5p…
GSTA2	gga-miR-124a-3p;gga-miR-124b;gga-miR-1457;gga-miR-1598;gga-miR-1614-3p;gga-miR-1668-5p;gga-miR-1711;gga-miR-1781-5p;gga-miR-1791-5p;gga-miR-1812-3p;gga-miR-20b-3p;gga-miR-21-5p;gga-miR-214b-3p;gga-miR-2188-5p;gga-miR-302a;gga-miR-34a-3p;gga-miR-6599-5p;gga-miR-6612-5p;gga-miR-6661-5p;gga-miR-7473-3p;gga-miR-9b-3p;miR-10055-y;miR-10853-y;miR-10900-y;miR-124-y;miR-12410-x;miR-140-y;miR-149-y;miR-16…
GSTA3	gga-miR-1643-5p;gga-miR-1807;gga-miR-184b-5p;gga-miR-199-5p;gga-miR-203a;gga-miR-30a-3p;gga-miR-34b-5p;gga-miR-499-3p;gga-miR-6627-3p;gga-miR-6633-5p;gga-miR-7462-5p;miR-199-x;miR-3068-x;miR-365-x;miR-374-y;miR-5594-x;novel-m0164-5p
CMTM3	bantam-y;gga-miR-106-5p;gga-miR-12210-3p;gga-miR-12222-3p;gga-miR-12224-3p;gga-miR-12230-5p;gga-miR-12232-5p;gga-miR-12236-3p;gga-miR-12246-5p;gga-miR-12252-3p;gga-miR-12261-3p;gga-miR-12264-3p;gga-miR-12278-5p;gga-miR-12286-5p;gga-miR-12293-5p;gga-miR-124a-5p;gga-miR-138-5p;gga-miR-143-3p;gga-miR-145-5p;gga-miR-1457;gga-miR-148b-3p;gga-miR-1573;gga-miR-1587;gga-miR-1593;gga-miR-1604;gga-miR-1612…
AvBD11	gga-miR-12235-5p;gga-miR-12283-3p;gga-miR-12286-5p;gga-miR-1575;gga-miR-1599;gga-miR-1614-3p;gga-miR-1632-5p;gga-miR-1658-3p;gga-miR-1668-3p;gga-miR-1726;gga-miR-1781-5p;gga-miR-210a-3p;gga-miR-216c;gga-miR-3064-5p;gga-miR-3532-5p;gga-miR-6549-3p;gga-miR-6616-5p;gga-miR-6645-5p;miR-12135-y;miR-12283-y;miR-12286-x;miR-1248-x;miR-1559-y;miR-1614-y;miR-1668-y;miR-210-y;miR-210-z;miR-219-y;miR-3064-y…
AvBD8	gga-let-7l-3p;gga-miR-100-5p;gga-miR-12234-3p;gga-miR-12250-5p;gga-miR-12276-3p;gga-miR-1467-5p;gga-miR-1622;gga-miR-1658-3p;gga-miR-1667-5p;gga-miR-1684a-5p;gga-miR-1711;gga-miR-1745;gga-miR-1766;gga-miR-1784-5p;gga-miR-1784b-5p;gga-miR-1786;gga-miR-6544-5p;gga-miR-6551-5p;gga-miR-6577-5p;gga-miR-6578-5p;gga-miR-6651-5p;gga-miR-7447-3p;gga-miR-7453-5p;gga-miR-7457-5p;gga-miR-7463-5p;gga-miR-7476…
RPS13	gga-miR-12270-5p;gga-miR-30a-3p;gga-miR-6693-3p;miR-30-y
THPO	gga-miR-12222-5p;gga-miR-12238-3p;gga-miR-12243-5p;gga-miR-124a-5p;gga-miR-1458;gga-miR-1660;gga-miR-1672;gga-miR-184b-3p;gga-miR-27b-3p;gga-miR-301b-5p;gga-miR-6545-3p;gga-miR-6563-3p;gga-miR-6572-5p;gga-miR-7464-5p;miR-12238-y;miR-1595-x;miR-27-y;miR-301-x;miR-3473-z;miR-505-x;miR-7069-x;miR-9580-x;miR-9985-x;novel-m0108-5p;novel-m0120-3p;novel-m0147-3p;novel-m0163-3p
XYLT2	gga-miR-12289-3p;gga-miR-1564-3p;gga-miR-1618-3p;gga-miR-26a-2-5p;gga-miR-26a-5p;gga-miR-34a-5p;gga-miR-34c-5p;gga-miR-449b-5p;gga-miR-6547-3p;gga-miR-6561-3p;gga-miR-6675-3p;gga-miR-6709-5p;gga-miR-7450-5p;miR-12245-y;miR-6675-y;novel-m0252-5p
STMN1	gga-miR-101-3p;gga-miR-12210-3p;gga-miR-12211-3p;gga-miR-12235-3p;gga-miR-144-3p;gga-miR-15a;gga-miR-15b-5p;gga-miR-16-5p;gga-miR-1608;gga-miR-1637;gga-miR-16c-5p;gga-miR-1712-3p;gga-miR-193a-3p;gga-miR-193b-3p;gga-miR-194;gga-miR-217-3p;gga-miR-30c-2-3p;gga-miR-429-5p;gga-miR-449b-3p;gga-miR-6558-5p;gga-miR-6559-5p;gga-miR-6581-3p;gga-miR-6641-5p;gga-miR-7458-3p;miR-101-y;miR-12211-y;miR-14-y;mi…
CYP4V2	gga-miR-12231-3p;gga-miR-12239-5p;gga-miR-12251-5p;gga-miR-12269-3p;gga-miR-132b-3p;gga-miR-138-1-3p;gga-miR-148a-5p;gga-miR-1550-3p;gga-miR-1562-5p;gga-miR-1693;gga-miR-1736-3p;gga-miR-1746;gga-miR-1758;gga-miR-1782;gga-miR-21-3p;gga-miR-21-5p;gga-miR-4732-5p;gga-miR-6572-3p;gga-miR-6573-3p;gga-miR-6585-5p;gga-miR-6595-5p;gga-miR-7447-3p;gga-miR-7448-3p;gga-miR-7459-5p;gga-miR-7479-3p;gga-miR-75…
TCP11L2	gga-miR-12272-3p;gga-miR-138-1-3p;gga-miR-1556;gga-miR-1560-3p;gga-miR-1717;gga-miR-215-3p;gga-miR-2188-3p;gga-miR-3064-3p;gga-miR-3530-3p;gga-miR-6544-5p;gga-miR-6566-3p;let-7-y;miR-12272-y;miR-194-y;miR-205-y;miR-215-y;miR-3068-x;miR-3530-y;miR-455-y;miR-6412-y;miR-6544-x;miR-6615-x;miR-7267-y;miR-7552-x;miR-98-y;novel-m0115-3p;novel-m0207-5p;novel-m0217-5p;novel-m0225-3p
GGNBP2	gga-let-7g-3p;gga-miR-103-2-5p;gga-miR-107-5p;gga-miR-12270-5p;gga-miR-12294-3p;gga-miR-1638;gga-miR-1656;gga-miR-1753;gga-miR-1804;gga-miR-196-1-3p;gga-miR-199b;gga-miR-2184a-5p;gga-miR-23b-3p;gga-miR-27b-3p;gga-miR-3524b-3p;gga-miR-6552-3p;gga-miR-6620-5p;gga-miR-6665-5p;gga-miR-7451-3p;gga-miR-7468-5p;gga-miR-7481-3p;miR-10174-y;miR-107-x;miR-1656-x;miR-1703-x;miR-199-y;miR-23-y;miR-27-y;miR-6…
CYP17A1	gga-miR-1608;gga-miR-1663-3p;gga-miR-6615-5p;miR-1608-x;miR-1663-y;miR-1801-x;miR-3477-x;miR-452-y;miR-5119-y;miR-6820-x
CSNK2A1	gga-miR-12223-5p;gga-miR-12293-3p;gga-miR-1764-5p;gga-miR-1773-3p;gga-miR-1788-3p;gga-miR-2129;gga-miR-6562-5p;gga-miR-6625-5p;gga-miR-7441-5p;miR-12202-x;miR-124-x;miR-1773-y;miR-1788-y;miR-25-x;miR-625-x;novel-m0111-3p;novel-m0213-5p
IFI27L2	gga-miR-106-3p;gga-miR-12210-5p;gga-miR-12245-5p;gga-miR-128-1-5p;gga-miR-128-2-5p;gga-miR-17-3p;gga-miR-6516-5p;miR-106-y;miR-128-x;miR-340-y;miR-4485-y;miR-6516-x;miR-6519-y;novel-m0229-3p
GATA2	gga-miR-12210-3p;gga-miR-12232-5p;gga-miR-12235-3p;gga-miR-12243-5p;gga-miR-12277-3p;gga-miR-12282-3p;gga-miR-12284-5p;gga-miR-12286-5p;gga-miR-12291-3p;gga-miR-12293-5p;gga-miR-12294-5p;gga-miR-130a-5p;gga-miR-130c-5p;gga-miR-138-2-3p;gga-miR-1581;gga-miR-1582;gga-miR-1589;gga-miR-1592;gga-miR-1606;gga-miR-1623;gga-miR-1667-3p;gga-miR-1685-3p;gga-miR-1686;gga-miR-1695;gga-miR-1699;gga-miR-1703-5…
KDR	bantam-y;gga-miR-122-5p;gga-miR-12271-5p;gga-miR-122b-3p;gga-miR-1329-5p;gga-miR-132b-5p;gga-miR-145-3p;gga-miR-1456-5p;gga-miR-1457;gga-miR-1467-3p;gga-miR-146c-3p;gga-miR-1551-3p;gga-miR-1571;gga-miR-1574-5p;gga-miR-1600;gga-miR-1612;gga-miR-1623;gga-miR-1628;gga-miR-1638;gga-miR-1648-3p;gga-miR-1654;gga-miR-1669;gga-miR-1680-5p;gga-miR-1686;gga-miR-1693;gga-miR-1695;gga-miR-1699;gga-miR-1764-3…
CCNB2	gga-miR-140-3p;gga-miR-1582;gga-miR-1653;gga-miR-1659;gga-miR-1740-5p;gga-miR-1805-5p;gga-miR-20a-5p;gga-miR-20b-5p;gga-miR-2184b-5p;gga-miR-425-5p;gga-miR-6583-5p;gga-miR-6585-5p;gga-miR-7445-3p;miR-106-x;miR-12115-x;miR-12180-y;miR-1659-y;miR-199-y;miR-20-x;miR-203-y;miR-2976-z;miR-2981-y;miR-331-x;miR-409-y;miR-425-x;miR-582-x;miR-6240-x;miR-708-x;miR-93-x;miR-9461-y;novel-m0031-3p
RHCG	gga-miR-12215-5p;gga-miR-12216-5p;gga-miR-12229-3p;gga-miR-12268-5p;gga-miR-1651-3p;gga-miR-1766;gga-miR-6556-3p;gga-miR-6612-5p;gga-miR-6656-5p;miR-10400-x;miR-11975-x;miR-11976-y;miR-140-y;miR-1651-y;miR-276-y;miR-3885-x;miR-3960-y;miR-491-x;miR-8858-y;novel-m0111-3p
CDH11	gga-miR-101-2-5p;gga-miR-103-2-5p;gga-miR-107-5p;gga-miR-12210-5p;gga-miR-12213-3p;gga-miR-12231-3p;gga-miR-12232-3p;gga-miR-12236-3p;gga-miR-12253-3p;gga-miR-12254-5p;gga-miR-12264-5p;gga-miR-12277-5p;gga-miR-12278-5p;gga-miR-12292-3p;gga-miR-12293-5p;gga-miR-132a-3p;gga-miR-138-1-3p;gga-miR-1454;gga-miR-1457;gga-miR-153-5p;gga-miR-1590;gga-miR-1632-3p;gga-miR-1639;gga-miR-1693;gga-miR-1695;gga-…
GCSH	gga-let-7g-5p;gga-let-7i;gga-let-7l-5p;gga-miR-12209-5p;gga-miR-146c-3p;gga-miR-1559-3p;gga-miR-1729-5p;gga-miR-1730-5p;gga-miR-1773-3p;gga-miR-196-5p;gga-miR-2184b-5p;gga-miR-34b-5p;gga-miR-6573-3p;gga-miR-6582-5p;gga-miR-6615-3p;gga-miR-6627-3p;gga-miR-6649-5p;gga-miR-6669-5p;gga-miR-6677-5p;gga-miR-7464-3p;let-7-z;miR-136-x;miR-1729-x;miR-1773-y;miR-183-x;miR-196-x;miR-230-y;miR-26-x;miR-340-y…
PNAT3	gga-miR-12213-3p;gga-miR-12228-5p;gga-miR-12234-5p;gga-miR-12235-5p;gga-miR-12266-3p;gga-miR-12271-5p;gga-miR-12284-5p;gga-miR-132a-3p;gga-miR-135a-5p;gga-miR-135b;gga-miR-143-3p;gga-miR-1453;gga-miR-153-3p;gga-miR-1596-5p;gga-miR-1606;gga-miR-1612;gga-miR-1646;gga-miR-1690-5p;gga-miR-1707;gga-miR-1721;gga-miR-1738;gga-miR-1754-3p;gga-miR-1772-5p;gga-miR-1775-3p;gga-miR-1786;gga-miR-1799;gga-miR-…
HBZ	gga-miR-12220-3p;gga-miR-12243-3p;gga-miR-1460;gga-miR-153-3p;gga-miR-1615;gga-miR-217-5p;gga-miR-30b-3p;gga-miR-454-5p;miR-12220-y;miR-153-y;miR-221-x;miR-509-y;miR-9890-x;novel-m0072-3p;novel-m0139-5p
HBM	gga-miR-3530-3p;gga-miR-6685-5p;gga-miR-6705-5p;miR-1591-y;miR-3530-y;miR-6696-y;miR-6705-x;novel-m0040-5p;novel-m0097-5p
HBA1	gga-miR-1629;gga-miR-184b-3p;gga-miR-7449-3p;miR-11920-x;miR-12238-y;miR-3064-x;miR-767-x
RACK1	gga-miR-132c-5p;gga-miR-7437-5p;miR-144-x;miR-421-y
CAPZA2	gga-miR-103-2-5p;gga-miR-107-5p;gga-miR-122-5p;gga-miR-12210-3p;gga-miR-12224-5p;gga-miR-12230-5p;gga-miR-12246-5p;gga-miR-12247-3p;gga-miR-12274-5p;gga-miR-12280-3p;gga-miR-12295-3p;gga-miR-1329-5p;gga-miR-138-2-3p;gga-miR-140-5p;gga-miR-1416-3p;gga-miR-1453;gga-miR-153-5p;gga-miR-1551-5p;gga-miR-1555-3p;gga-miR-1574-5p;gga-miR-1592;gga-miR-15a;gga-miR-15b-5p;gga-miR-15c-5p;gga-miR-16-5p;gga-miR…
CNTN1	gga-let-7g-3p;gga-miR-103-3p;gga-miR-12208-3p;gga-miR-12256-5p;gga-miR-12262-5p;gga-miR-12291-3p;gga-miR-124a-3p;gga-miR-1329-5p;gga-miR-132a-3p;gga-miR-1354;gga-miR-135a-2-3p;gga-miR-135a-3-3p;gga-miR-138-1-3p;gga-miR-138-2-3p;gga-miR-1388a-3p;gga-miR-1388b-3p;gga-miR-144-3p;gga-miR-145-3p;gga-miR-1463;gga-miR-1593;gga-miR-1664-5p;gga-miR-1680-5p;gga-miR-1724;gga-miR-1759-3p;gga-miR-1764-3p;gga-…
EPYC	gga-miR-12222-5p;gga-miR-12224-3p;gga-miR-12232-5p;gga-miR-12261-3p;gga-miR-12274-3p;gga-miR-12293-3p;gga-miR-137-3p;gga-miR-1657;gga-miR-1667-5p;gga-miR-1680-5p;gga-miR-1685-3p;gga-miR-223;gga-miR-429-3p;gga-miR-460b-5p;gga-miR-551-5p;gga-miR-6552-3p;gga-miR-6577-5p;gga-miR-6605-5p;gga-miR-6641-5p;gga-miR-7437-3p;gga-miR-7465-3p;gga-miR-7482-3p;miR-101-y;miR-10695-y;miR-1187-y;miR-182-x;miR-200-…
LARGE1	gga-miR-1560-3p
IGF1	gga-miR-12261-3p;gga-miR-1460;gga-miR-1649-5p;gga-miR-1766;gga-miR-1782;gga-miR-181a-5p;gga-miR-183;gga-miR-196-2-3p;gga-miR-7482-3p;miR-1782-y;miR-181-x;novel-m0053-3p
ZYX	gga-miR-101-3p;gga-miR-103-1-5p;gga-miR-106-3p;gga-miR-12208-3p;gga-miR-12220-5p;gga-miR-12224-5p;gga-miR-12231-3p;gga-miR-12243-3p;gga-miR-12254-5p;gga-miR-12256-3p;gga-miR-12285-5p;gga-miR-143-5p;gga-miR-144-3p;gga-miR-148a-3p;gga-miR-148b-3p;gga-miR-1550-5p;gga-miR-1594;gga-miR-15b-3p;gga-miR-1612;gga-miR-1648-3p;gga-miR-1659;gga-miR-1662;gga-miR-1687-5p;gga-miR-1689-5p;gga-miR-17-3p;gga-miR-1…
EPHB6	gga-miR-12235-3p;gga-miR-12240-3p;gga-miR-1329-5p;gga-miR-143-5p;gga-miR-145-5p;gga-miR-1622;gga-miR-1645;gga-miR-1651-3p;gga-miR-1656;gga-miR-1684a-5p;gga-miR-1717;gga-miR-1797;gga-miR-1a-3p;gga-miR-1b-3p;gga-miR-206;gga-miR-215-5p;gga-miR-216b;gga-miR-29a-5p;gga-miR-31-5p;gga-miR-3540;gga-miR-458a-3p;gga-miR-458b-3p;gga-miR-460a-5p;gga-miR-6552-5p;gga-miR-6572-5p;gga-miR-6615-3p;gga-miR-6646-3p…
CD47	gga-let-7a-2-3p;gga-let-7a-3p;gga-let-7f-3p;gga-let-7k-3p;gga-miR-101-3p;gga-miR-12213-5p;gga-miR-12227-3p;gga-miR-12233-5p;gga-miR-12239-3p;gga-miR-12254-3p;gga-miR-12256-3p;gga-miR-12271-3p;gga-miR-12280-3p;gga-miR-12283-3p;gga-miR-129-1-3p;gga-miR-1467-3p;gga-miR-148b-5p;gga-miR-1556;gga-miR-1574-5p;gga-miR-1587;gga-miR-1591-5p;gga-miR-1597-3p;gga-miR-1628;gga-miR-1630;gga-miR-1632-3p;gga-miR-…
CCT8	gga-miR-1573;gga-miR-31-5p;gga-miR-3533;gga-miR-499-3p;gga-miR-6640-5p;gga-miR-6692-5p;miR-148-x;miR-1568-y;miR-1981-x;miR-31-x;miR-499-y;miR-6516-y;miR-72-x;miR-937-y;novel-m0098-3p
HBBR	gga-miR-1803;miR-8990-y
COL20A1	gga-miR-12264-3p;gga-miR-1609;gga-miR-1626-5p;gga-miR-1668-3p;gga-miR-1733;gga-miR-1764-3p;gga-miR-190a-5p;gga-miR-190b-5p;gga-miR-200b-3p;gga-miR-6551-3p;gga-miR-6596-3p;gga-miR-6615-3p;gga-miR-6714-3p;gga-miR-7442-3p;gga-miR-7451-3p;gga-miR-7451-5p;gga-miR-7453-3p;gga-miR-7457-3p;gga-miR-7459-5p;gga-miR-7464-3p;gga-miR-7473-5p;miR-12264-y;miR-1606-y;miR-1626-x;miR-1668-y;miR-1764-y;miR-190-x;mi…
CNTN2	gga-miR-12239-3p;gga-miR-12264-3p;gga-miR-12265-5p;gga-miR-12283-5p;gga-miR-12295-3p;gga-miR-122b-3p;gga-miR-135b;gga-miR-1555-5p;gga-miR-1562-5p;gga-miR-1575;gga-miR-1614-5p;gga-miR-1615;gga-miR-1693;gga-miR-1696;gga-miR-1698;gga-miR-1741;gga-miR-1749-3p;gga-miR-1754-3p;gga-miR-1768;gga-miR-1788-3p;gga-miR-191-3p;gga-miR-199-5p;gga-miR-200a-3p;gga-miR-21-3p;gga-miR-216a;gga-miR-29a-3p;gga-miR-29…
SF3A2	gga-miR-6558-5p;gga-miR-6580-3p;miR-758-y
AMPH	gga-miR-106-3p;gga-miR-12219-5p;gga-miR-12221-3p;gga-miR-12222-3p;gga-miR-12256-3p;gga-miR-12271-5p;gga-miR-12280-5p;gga-miR-130a-3p;gga-miR-130b-3p;gga-miR-130c-3p;gga-miR-1329-5p;gga-miR-138-2-3p;gga-miR-1457;gga-miR-1459;gga-miR-1562-5p;gga-miR-1571;gga-miR-1643-3p;gga-miR-1664-5p;gga-miR-1669;gga-miR-17-3p;gga-miR-1737;gga-miR-1738;gga-miR-1783;gga-miR-1812-5p;gga-miR-1815;gga-miR-181b-1-3p;g…
LY86	gga-miR-100-3p;gga-miR-107-5p;gga-miR-12210-5p;gga-miR-12223-3p;gga-miR-12243-5p;gga-miR-12256-3p;gga-miR-12293-3p;gga-miR-143-3p;gga-miR-1460;gga-miR-1562-5p;gga-miR-1622;gga-miR-1630;gga-miR-1643-3p;gga-miR-1678;gga-miR-1721;gga-miR-1725;gga-miR-1740-5p;gga-miR-1741;gga-miR-1749-3p;gga-miR-1802;gga-miR-181b-1-3p;gga-miR-217-5p;gga-miR-219b;gga-miR-30a-5p;gga-miR-30d;gga-miR-499-3p;gga-miR-6585-…
TUBB2B	gga-miR-12291-3p;gga-miR-129-5p;gga-miR-1559-3p;gga-miR-1596-5p;gga-miR-1796;gga-miR-2984-5p;gga-miR-29b-3p;gga-miR-449d-3p;gga-miR-6543-5p;gga-miR-7440-5p;miR-10-y;miR-2184-x;miR-2984-x;miR-317-y;miR-3858-x;miR-421-y;miR-9182-x;miR-93-y;miR-995-y
PPAT	gga-miR-12222-3p;gga-miR-12222-5p;gga-miR-12249-5p;gga-miR-12266-3p;gga-miR-12271-5p;gga-miR-12274-3p;gga-miR-12293-3p;gga-miR-125b-5p;gga-miR-133a-5p;gga-miR-133c-5p;gga-miR-1416-3p;gga-miR-1550-5p;gga-miR-1596-5p;gga-miR-1612;gga-miR-1645;gga-miR-1658-3p;gga-miR-1662;gga-miR-1679;gga-miR-1685-3p;gga-miR-1689-5p;gga-miR-1695;gga-miR-1705;gga-miR-1740-5p;gga-miR-1744-3p;gga-miR-1781-3p;gga-miR-17…
WDR1	gga-let-7g-3p;gga-let-7j-3p;gga-miR-101-3p;gga-miR-10a-5p;gga-miR-10b-5p;gga-miR-10c-5p;gga-miR-12236-3p;gga-miR-12270-5p;gga-miR-12271-5p;gga-miR-12274-5p;gga-miR-12278-5p;gga-miR-12282-3p;gga-miR-122b-5p;gga-miR-135a-5p;gga-miR-143-5p;gga-miR-1451-5p;gga-miR-155;gga-miR-1550-3p;gga-miR-1553-3p;gga-miR-1564-5p;gga-miR-1572;gga-miR-1596-5p;gga-miR-15a;gga-miR-15b-5p;gga-miR-15c-5p;gga-miR-16-5p;g…
SLBP	gga-let-7g-3p;gga-miR-101-2-5p;gga-miR-10585-5p;gga-miR-12227-3p;gga-miR-12231-3p;gga-miR-12254-3p;gga-miR-140-5p;gga-miR-1416-3p;gga-miR-1451-3p;gga-miR-148a-5p;gga-miR-1593;gga-miR-1615;gga-miR-1625-3p;gga-miR-1632-3p;gga-miR-1636;gga-miR-1646;gga-miR-1704;gga-miR-1710;gga-miR-1712-3p;gga-miR-1744-3p;gga-miR-1759-5p;gga-miR-1788-3p;gga-miR-1808;gga-miR-18a-3p;gga-miR-200a-3p;gga-miR-214b-3p;gga…
LARGE2	gga-miR-12225-3p;gga-miR-12247-3p;gga-miR-12257-3p;gga-miR-1663-3p;gga-miR-1677-5p;gga-miR-1762;gga-miR-4732-5p;miR-1606-y;miR-1663-y;miR-1677-x;miR-2478-y;miR-2984-x;miR-324-y;miR-331-y;miR-3968-y;miR-6566-x;miR-6980-x
CAPN3	gga-miR-12219-5p;gga-miR-12223-5p;gga-miR-12239-3p;gga-miR-12250-3p;gga-miR-12250-5p;gga-miR-1568;gga-miR-1598;gga-miR-1668-3p;gga-miR-1684a-5p;gga-miR-1695;gga-miR-17-3p;gga-miR-1709;gga-miR-1715-3p;gga-miR-1744-5p;gga-miR-1781-5p;gga-miR-183;gga-miR-19a-5p;gga-miR-205c-5p;gga-miR-2131-5p;gga-miR-458b-3p;gga-miR-6545-5p;gga-miR-6554-3p;gga-miR-6573-3p;gga-miR-6574-5p;gga-miR-6643-5p;gga-miR-6656…
CFL2	gga-miR-106-5p;gga-miR-12208-3p;gga-miR-12211-5p;gga-miR-12232-5p;gga-miR-12258-3p;gga-miR-12262-5p;gga-miR-12283-5p;gga-miR-122b-5p;gga-miR-130b-3p;gga-miR-130c-3p;gga-miR-142-3p;gga-miR-153-3p;gga-miR-1554;gga-miR-1616;gga-miR-1643-3p;gga-miR-1662;gga-miR-1681;gga-miR-1684b-3p;gga-miR-17-5p;gga-miR-1709;gga-miR-1735;gga-miR-1748;gga-miR-1751-5p;gga-miR-1772-5p;gga-miR-1773-5p;gga-miR-1778;gga-m…
GYPC	gga-miR-12276-3p;gga-miR-1568;gga-miR-1591-3p;gga-miR-1658-3p;gga-miR-1664-3p;gga-miR-1668-3p;gga-miR-1752;gga-miR-1784b-3p;gga-miR-196-5p;gga-miR-29a-5p;gga-miR-458b-3p;gga-miR-551-5p;gga-miR-6554-3p;gga-miR-6578-5p;gga-miR-6622-3p;gga-miR-7438-5p;gga-miR-7440-3p;gga-miR-7454-5p;gga-miR-96-5p;miR-10900-y;miR-12276-y;miR-1271-x;miR-148-x;miR-1591-y;miR-1664-y;miR-1668-y;miR-1731-x;miR-1835-x;miR-…
VTG1	gga-miR-1460;gga-miR-1462-3p;gga-miR-148b-3p;gga-miR-21-3p;gga-miR-23b-3p;gga-miR-3539;gga-miR-7462-3p;gga-miR-7476-3p;gga-miR-9b-3p;miR-10174-y;miR-10900-y;miR-148-y;miR-152-y;miR-23-y;miR-301-y;miR-3539-x;miR-3618-y;miR-493-x;miR-6649-x;miR-6693-y;miR-8990-y;novel-m0053-3p
TRPC1	gga-miR-1467-5p;gga-miR-1639;miR-1014-x;miR-1696-x;miR-342-y;miR-377-y;novel-m0158-3p;novel-m0164-5p
PIK3CA	gga-miR-6684-5p;miR-125-y;miR-14-y;miR-2766-y
SERPINI1	gga-miR-103-3p;gga-miR-106-3p;gga-miR-107-3p;gga-miR-12208-3p;gga-miR-12222-3p;gga-miR-12270-5p;gga-miR-12274-5p;gga-miR-12283-5p;gga-miR-138-1-3p;gga-miR-1555-5p;gga-miR-15a;gga-miR-15b-5p;gga-miR-15c-5p;gga-miR-16-5p;gga-miR-1667-5p;gga-miR-17-3p;gga-miR-1746;gga-miR-1782;gga-miR-1816;gga-miR-200b-3p;gga-miR-214b-3p;gga-miR-30b-3p;gga-miR-30b-5p;gga-miR-30c-5p;gga-miR-30d;gga-miR-429-3p;gga-miR…
MME	gga-miR-107-5p;gga-miR-12220-5p;gga-miR-12259-3p;gga-miR-12278-5p;gga-miR-12292-5p;gga-miR-12293-5p;gga-miR-1558;gga-miR-1564-3p;gga-miR-1594;gga-miR-1609;gga-miR-1658-3p;gga-miR-1689-5p;gga-miR-1696;gga-miR-1718;gga-miR-1724;gga-miR-1784b-5p;gga-miR-184b-3p;gga-miR-2984-5p;gga-miR-365-2-5p;gga-miR-6543-3p;gga-miR-6656-5p;gga-miR-7440-3p;gga-miR-7451-3p;miR-12238-y;miR-12280-y;miR-1590-y;miR-1603…
NCSTN	gga-miR-12231-3p;gga-miR-124a-5p;gga-miR-132b-3p;gga-miR-133c-5p;gga-miR-137-3p;gga-miR-1562-5p;gga-miR-1651-5p;gga-miR-1677-5p;gga-miR-1697;gga-miR-1768;gga-miR-1793;gga-miR-1812-5p;gga-miR-199-5p;gga-miR-214b-3p;gga-miR-32-5p;gga-miR-466;gga-miR-499-5p;gga-miR-6566-3p;gga-miR-6590-5p;gga-miR-6603-3p;gga-miR-6604-5p;gga-miR-6621-5p;gga-miR-6639-5p;gga-miR-6682-3p;gga-miR-6690-5p;gga-miR-6704-5p;…
TACC3	gga-miR-6603-3p;gga-miR-7437-3p;miR-317-y;miR-466-y;miR-6603-y;novel-m0034-3p;novel-m0129-5p;novel-m0142-5p;novel-m0198-5p
NFASC	gga-let-7a-3p;gga-let-7k-3p;gga-miR-12218-5p;gga-miR-12239-3p;gga-miR-12239-5p;gga-miR-12240-3p;gga-miR-12243-3p;gga-miR-12246-5p;gga-miR-12256-3p;gga-miR-12264-3p;gga-miR-12265-5p;gga-miR-12266-3p;gga-miR-12269-3p;gga-miR-12270-3p;gga-miR-12282-3p;gga-miR-12283-5p;gga-miR-122b;gga-miR-122b-3p;gga-miR-128-3p;gga-miR-130a-3p;gga-miR-130c-3p;gga-miR-1329-5p;gga-miR-132a-3p;gga-miR-133a-3p;gga-miR-1…
NFASC	gga-let-7a-3p;gga-let-7k-3p;gga-miR-12218-5p;gga-miR-12239-3p;gga-miR-12239-5p;gga-miR-12240-3p;gga-miR-12243-3p;gga-miR-12246-5p;gga-miR-12256-3p;gga-miR-12264-3p;gga-miR-12265-5p;gga-miR-12266-3p;gga-miR-12269-3p;gga-miR-12270-3p;gga-miR-12282-3p;gga-miR-12283-5p;gga-miR-122b;gga-miR-122b-3p;gga-miR-128-3p;gga-miR-130a-3p;gga-miR-130c-3p;gga-miR-1329-5p;gga-miR-132a-3p;gga-miR-133a-3p;gga-miR-1…
AQP4	gga-let-7c-5p;gga-let-7g-5p;gga-let-7i;gga-miR-10585-3p;gga-miR-12209-3p;gga-miR-12211-3p;gga-miR-12222-5p;gga-miR-12280-3p;gga-miR-132a-3p;gga-miR-132b-3p;gga-miR-143-3p;gga-miR-1434;gga-miR-1462-3p;gga-miR-1556;gga-miR-1612;gga-miR-1638;gga-miR-1667-3p;gga-miR-1677-3p;gga-miR-1688;gga-miR-1689-5p;gga-miR-1691;gga-miR-1721;gga-miR-1724;gga-miR-1744-5p;gga-miR-1766;gga-miR-1775-5p;gga-miR-1804;gg…
MCAM	gga-miR-12239-3p;gga-miR-12256-5p;gga-miR-12259-3p;gga-miR-12265-5p;gga-miR-12283-3p;gga-miR-12292-5p;gga-miR-1708;gga-miR-1728-3p;gga-miR-1730-3p;gga-miR-6551-3p;gga-miR-6591-3p;gga-miR-6663-5p;gga-miR-7479-5p;miR-12283-y;miR-15-y;miR-335-x;miR-361-y;miR-6594-x;miR-6663-x;miR-7267-y;miR-9890-x;novel-m0138-5p;novel-m0152-5p;novel-m0153-5p
BTC	gga-let-7j-3p;gga-miR-101-2-5p;gga-miR-10a-5p;gga-miR-10b-5p;gga-miR-10c-5p;gga-miR-12275-3p;gga-miR-1329-5p;gga-miR-1688;gga-miR-1690-5p;gga-miR-1740-5p;gga-miR-1756a;gga-miR-1802;gga-miR-1811;gga-miR-22-3p;gga-miR-6571-5p;gga-miR-6574-3p;gga-miR-6589-5p;gga-miR-6593-3p;gga-miR-6615-5p;gga-miR-6628-3p;gga-miR-6644-3p;gga-miR-6683-3p;gga-miR-6696-3p;gga-miR-7438-5p;gga-miR-9-4-3p;let-7-y;miR-10-x…
PDLIM7	gga-miR-12219-5p;gga-miR-12228-5p;gga-miR-12239-3p;gga-miR-12255-3p;gga-miR-12256-5p;gga-miR-12273-3p;gga-miR-12283-5p;gga-miR-12285-3p;gga-miR-12290-5p;gga-miR-132b-5p;gga-miR-1587;gga-miR-1607;gga-miR-1608;gga-miR-1614-5p;gga-miR-1655-5p;gga-miR-1679;gga-miR-1684b-3p;gga-miR-1688;gga-miR-1693;gga-miR-1751-5p;gga-miR-1757;gga-miR-1764-3p;gga-miR-1772-5p;gga-miR-1773-5p;gga-miR-1774;gga-miR-1788-…
TSKU	gga-let-7g-3p;gga-miR-12209-5p;gga-miR-12223-3p;gga-miR-12232-5p;gga-miR-12246-5p;gga-miR-12247-3p;gga-miR-12254-3p;gga-miR-12257-5p;gga-miR-148b-5p;gga-miR-1596-5p;gga-miR-1626-3p;gga-miR-1655-3p;gga-miR-1655-5p;gga-miR-1687-5p;gga-miR-1701;gga-miR-1706;gga-miR-1717;gga-miR-1724;gga-miR-1751-5p;gga-miR-1766;gga-miR-1775-3p;gga-miR-1786;gga-miR-191-3p;gga-miR-20a-5p;gga-miR-20b-5p;gga-miR-216c;gg…
EVC	gga-miR-1664-5p;miR-5308-x;novel-m0209-5p
MEOX2	gga-miR-12255-3p;gga-miR-12273-5p;gga-miR-12274-5p;gga-miR-129-5p;gga-miR-140-5p;gga-miR-1464;gga-miR-1467-5p;gga-miR-1551-5p;gga-miR-1597-3p;gga-miR-15a;gga-miR-15b-3p;gga-miR-15b-5p;gga-miR-15c-5p;gga-miR-16-1-3p;gga-miR-16-5p;gga-miR-1653;gga-miR-1661;gga-miR-1667-3p;gga-miR-1688;gga-miR-16c-3p;gga-miR-16c-5p;gga-miR-1705;gga-miR-1719;gga-miR-1736-3p;gga-miR-1738;gga-miR-1747-3p;gga-miR-1752;g…
FKBP5	gga-miR-12220-3p;gga-miR-148a-5p;gga-miR-1610;gga-miR-1762;gga-miR-1785;miR-12220-y;novel-m0109-3p
CYP8B1	gga-miR-124a-5p;gga-miR-1680-3p;gga-miR-1764-5p;gga-miR-214b-3p;gga-miR-7480-5p;miR-12286-y;miR-3120-y;miR-495-y;miR-7192-x
PROX1	gga-miR-106-5p;gga-miR-12211-5p;gga-miR-12221-3p;gga-miR-12292-5p;gga-miR-132c-5p;gga-miR-1460;gga-miR-153-5p;gga-miR-1572;gga-miR-1603;gga-miR-1627-5p;gga-miR-1639;gga-miR-1643-3p;gga-miR-1651-5p;gga-miR-1677-5p;gga-miR-1684a-3p;gga-miR-1684b-3p;gga-miR-1687-5p;gga-miR-17-5p;gga-miR-1737;gga-miR-1779;gga-miR-1797;gga-miR-1799;gga-miR-1802;gga-miR-181a-5p;gga-miR-193a-3p;gga-miR-19a-3p;gga-miR-20…
PLOD1	gga-miR-106-3p;gga-miR-12207-5p;gga-miR-12223-3p;gga-miR-12238-3p;gga-miR-12247-3p;gga-miR-12259-5p;gga-miR-12261-5p;gga-miR-1553-5p;gga-miR-1558;gga-miR-1561;gga-miR-1586;gga-miR-1595-5p;gga-miR-1599;gga-miR-1600;gga-miR-1605;gga-miR-1614-3p;gga-miR-1668-5p;gga-miR-1674;gga-miR-1679;gga-miR-1686;gga-miR-1696;gga-miR-17-3p;gga-miR-1700;gga-miR-1726;gga-miR-1768;gga-miR-1769-3p;gga-miR-1769-5p;gga…
AVEN	gga-miR-12286-3p;gga-miR-1651-5p;gga-miR-1677-3p;gga-miR-1717;gga-miR-1782;gga-miR-217-5p;gga-miR-2984-5p;gga-miR-3524b-3p;gga-miR-3594-5p;gga-miR-6587-3p;gga-miR-7457-5p;gga-miR-7480-3p;miR-10390-x;miR-1191-y;miR-14-y;miR-1677-y;miR-1782-y;miR-1895-y;miR-205-y;miR-2478-y;miR-2766-y;miR-350-y;miR-3613-y;miR-3963-x;miR-4899-x;miR-550-x;miR-9182-x;novel-m0066-3p;novel-m0080-5p;novel-m0119-5p;novel-…
SSRP1	gga-miR-12289-5p;gga-miR-1763b-3p;gga-miR-6615-3p;gga-miR-6642-3p;gga-miR-6683-3p;miR-1803-x;miR-324-y;miR-335-x;miR-6548-y;miR-6600-y;novel-m0015-5p;novel-m0111-3p;novel-m0126-3p;novel-m0138-5p;novel-m0187-3p
SNTB1	gga-miR-10a-5p;gga-miR-10b-5p;gga-miR-10c-5p;gga-miR-12209-5p;gga-miR-12210-5p;gga-miR-12228-3p;gga-miR-12232-3p;gga-miR-12248-5p;gga-miR-12266-3p;gga-miR-12278-5p;gga-miR-12288-3p;gga-miR-12291-3p;gga-miR-126-3p;gga-miR-129-1-3p;gga-miR-129-3p;gga-miR-133c-5p;gga-miR-135a-5p;gga-miR-135b;gga-miR-137-3p;gga-miR-1462-5p;gga-miR-148b-3p;gga-miR-153-5p;gga-miR-1550-3p;gga-miR-1551-3p;gga-miR-1574-5p…
CSNK1G1	gga-miR-12219-5p;gga-miR-12227-3p;gga-miR-12228-5p;gga-miR-12258-3p;gga-miR-12283-3p;gga-miR-132b-3p;gga-miR-140-5p;gga-miR-1582;gga-miR-1599;gga-miR-1614-3p;gga-miR-1640;gga-miR-1659;gga-miR-1661;gga-miR-1672;gga-miR-1682;gga-miR-1744-5p;gga-miR-1762;gga-miR-1763b-3p;gga-miR-1806;gga-miR-199-3p;gga-miR-2131-3p;gga-miR-30a-5p;gga-miR-30d;gga-miR-30e-5p;gga-miR-4732-5p;gga-miR-6543-5p;gga-miR-6547…
SEC11A	gga-miR-12208-3p;gga-miR-12234-3p;gga-miR-145-5p;gga-miR-1467-5p;gga-miR-1747-5p;gga-miR-1775-3p;gga-miR-181b-1-3p;gga-miR-200a-3p;gga-miR-200b-3p;gga-miR-203a;gga-miR-30e-3p;gga-miR-31-5p;gga-miR-34b-5p;gga-miR-3532-3p;gga-miR-3539;gga-miR-429-3p;gga-miR-6573-3p;gga-miR-6577-5p;gga-miR-7437-3p;gga-miR-7462-3p;miR-1249-y;miR-141-y;miR-1805-y;miR-200-y;miR-31-x;miR-3529-y;miR-3532-y;miR-3539-x;miR…
WDR61	gga-miR-1626-5p;gga-miR-1704;gga-miR-1791-5p;gga-miR-3524b-3p;gga-miR-6545-5p;gga-miR-6571-5p;gga-miR-6580-5p;gga-miR-6661-5p;gga-miR-7453-3p;miR-1626-x;miR-330-y;miR-7298-y
IDH3A	gga-let-7a-2-3p;gga-let-7c-3p;gga-miR-100-3p;gga-miR-103-3p;gga-miR-10585-5p;gga-miR-107-3p;gga-miR-12211-3p;gga-miR-12214-5p;gga-miR-12232-5p;gga-miR-12250-3p;gga-miR-12270-5p;gga-miR-12274-5p;gga-miR-12283-3p;gga-miR-124c-5p;gga-miR-132c-5p;gga-miR-137-3p;gga-miR-143-5p;gga-miR-1462-3p;gga-miR-1559-3p;gga-miR-1573;gga-miR-1588;gga-miR-15a;gga-miR-15b-5p;gga-miR-15c-5p;gga-miR-16-5p;gga-miR-1612…
FAM214A	gga-miR-12209-5p;gga-miR-12262-5p;gga-miR-122b-3p;gga-miR-153-3p;gga-miR-1582;gga-miR-1599;gga-miR-1612;gga-miR-1664-5p;gga-miR-1680-5p;gga-miR-1684a-3p;gga-miR-1684b-3p;gga-miR-1712-3p;gga-miR-1740-3p;gga-miR-1749-3p;gga-miR-1772-3p;gga-miR-1775-5p;gga-miR-203a;gga-miR-214b-3p;gga-miR-215-5p;gga-miR-219b;gga-miR-221-3p;gga-miR-222a;gga-miR-222b-3p;gga-miR-26a-3p;gga-miR-30b-5p;gga-miR-30c-5p;gga…
TMOD3	gga-let-7f-3p;gga-miR-124c-3p;gga-miR-1416-3p;gga-miR-1457;gga-miR-148a-3p;gga-miR-153-5p;gga-miR-1605;gga-miR-1625-3p;gga-miR-1734;gga-miR-181b-1-3p;gga-miR-193b-5p;gga-miR-1c;gga-miR-205a;gga-miR-205b;gga-miR-27b-3p;gga-miR-3536;gga-miR-6554-5p;gga-miR-6572-5p;gga-miR-6580-3p;gga-miR-6606-5p;gga-miR-6648-5p;gga-miR-6676-3p;gga-miR-6681-5p;gga-miR-6699-5p;gga-miR-7469-3p;miR-13-y;miR-14-y;miR-14…
GABPB1	gga-miR-122-3p;gga-miR-12222-5p;gga-miR-12272-3p;gga-miR-1462-3p;gga-miR-146c-5p;gga-miR-1612;gga-miR-1649-3p;gga-miR-1651-5p;gga-miR-1678;gga-miR-1695;gga-miR-1712-5p;gga-miR-1730-5p;gga-miR-1754-5p;gga-miR-1794;gga-miR-1803;gga-miR-200b-5p;gga-miR-2188-3p;gga-miR-301a-5p;gga-miR-3524b-3p;gga-miR-3536;gga-miR-3539;gga-miR-499-5p;gga-miR-6598-5p;gga-miR-6603-3p;gga-miR-6614-3p;gga-miR-6628-3p;gga…
BTBD1	gga-let-7f-3p;gga-let-7g-3p;gga-let-7j-3p;gga-miR-12232-5p;gga-miR-125b-3p;gga-miR-129-1-3p;gga-miR-129-3p;gga-miR-130a-3p;gga-miR-130b-3p;gga-miR-130c-3p;gga-miR-1329-5p;gga-miR-1397-5p;gga-miR-140-3p;gga-miR-145-5p;gga-miR-1454;gga-miR-15a;gga-miR-15b-5p;gga-miR-15c-5p;gga-miR-16-5p;gga-miR-1610;gga-miR-1612;gga-miR-1625-3p;gga-miR-1658-5p;gga-miR-1667-5p;gga-miR-16c-5p;gga-miR-1704;gga-miR-176…
TMC3	gga-miR-1454;gga-miR-214b-3p;gga-miR-7450-5p;miR-26-y;miR-4968-y;novel-m0112-3p
MRPS11	gga-miR-107-5p;gga-miR-12220-5p;gga-miR-12222-5p;gga-miR-12282-3p;gga-miR-12283-3p;gga-miR-135a-5p;gga-miR-135b;gga-miR-1462-5p;gga-miR-1580;gga-miR-1614-3p;gga-miR-1635;gga-miR-1656;gga-miR-1665;gga-miR-1711;gga-miR-1728-3p;gga-miR-1807;gga-miR-6599-5p;gga-miR-6624-3p;miR-10055-y;miR-10549-y;miR-12283-y;miR-1248-x;miR-135-x;miR-149-y;miR-1614-y;miR-1635-x;miR-1656-x;miR-17-y;miR-1703-x;miR-2284-…
LRRC28	gga-miR-12214-3p;gga-miR-12224-5p;gga-miR-12239-3p;gga-miR-128-3p;gga-miR-155;gga-miR-1562-5p;gga-miR-1575;gga-miR-1659;gga-miR-1709;gga-miR-1715-3p;gga-miR-1740-3p;gga-miR-1764-3p;gga-miR-1806;gga-miR-18b-3p;gga-miR-200a-3p;gga-miR-223;gga-miR-23b-3p;gga-miR-33-3p;gga-miR-34b-5p;gga-miR-3539;gga-miR-6563-3p;miR-10174-y;miR-128-y;miR-141-y;miR-155-x;miR-1659-y;miR-223-y;miR-2284-x;miR-23-y;miR-26…
SNRPA1	gga-miR-12279-3p;gga-miR-1560-5p;gga-miR-1735;gga-miR-6567-3p;miR-10772-y;miR-1469-x;miR-9984-x;novel-m0116-3p
VWA9	gga-let-7g-3p;gga-miR-10a-5p;gga-miR-10b-5p;gga-miR-10c-5p;gga-miR-12214-3p;gga-miR-1329-5p;gga-miR-1397-3p;gga-miR-144-5p;gga-miR-1456-5p;gga-miR-1658-3p;gga-miR-1660;gga-miR-1663-5p;gga-miR-1668-3p;gga-miR-1678;gga-miR-1739;gga-miR-1740-3p;gga-miR-1753;gga-miR-181b-2-3p;gga-miR-199-3p;gga-miR-2128;gga-miR-219b;gga-miR-22-3p;gga-miR-34a-5p;gga-miR-34b-3p;gga-miR-34c-5p;gga-miR-449a;gga-miR-449c-…
RAB11A	bantam-y;gga-let-7g-3p;gga-let-7l-3p;gga-miR-101-3p;gga-miR-12209-5p;gga-miR-12211-5p;gga-miR-12219-5p;gga-miR-12220-5p;gga-miR-12239-3p;gga-miR-12244-5p;gga-miR-12251-3p;gga-miR-12282-3p;gga-miR-12286-3p;gga-miR-12291-3p;gga-miR-133a-5p;gga-miR-138-1-3p;gga-miR-144-3p;gga-miR-1457;gga-miR-1551-3p;gga-miR-1572;gga-miR-1582;gga-miR-1596-5p;gga-miR-1624;gga-miR-1632-5p;gga-miR-1636;gga-miR-1643-3p;…
MAP2K1	gga-miR-12211-3p;gga-miR-12274-5p;gga-miR-12293-3p;gga-miR-122b-3p;gga-miR-129-5p;gga-miR-130a-5p;gga-miR-130c-5p;gga-miR-1397-3p;gga-miR-1562-5p;gga-miR-1575;gga-miR-15a;gga-miR-15b-5p;gga-miR-15c-5p;gga-miR-1608;gga-miR-1628;gga-miR-1730-5p;gga-miR-1737;gga-miR-1743;gga-miR-1756a;gga-miR-1781-5p;gga-miR-191-3p;gga-miR-2130;gga-miR-215-3p;gga-miR-216c;gga-miR-34b-3p;gga-miR-34c-3p;gga-miR-551-5p…
PRMT7	miR-186-x;miR-429-y
CFAP20	bantam-y;gga-miR-12209-5p;gga-miR-12235-3p;gga-miR-130b-5p;gga-miR-1553-5p;gga-miR-1612;gga-miR-1695;gga-miR-1769-5p;gga-miR-196-1-3p;gga-miR-20b-3p;gga-miR-24-3p;gga-miR-449a;gga-miR-449d-5p;gga-miR-6620-5p;gga-miR-6641-5p;gga-miR-6679-5p;gga-miR-7466-5p;miR-12-z;miR-1248-x;miR-130-x;miR-20-y;miR-21-y;miR-212-y;miR-24-y;miR-2970-x;miR-306-x;miR-315-x;miR-3782-x;miR-484-x;miR-484-z;miR-496-y;miR-…
CIAPIN1	gga-miR-101-2-5p;gga-miR-10585-5p;gga-miR-12231-3p;gga-miR-12232-3p;gga-miR-12234-5p;gga-miR-12243-3p;gga-miR-12250-5p;gga-miR-12251-3p;gga-miR-12270-5p;gga-miR-12283-5p;gga-miR-12291-3p;gga-miR-125b-3p;gga-miR-125b-5p;gga-miR-1388a-3p;gga-miR-1454;gga-miR-146b-5p;gga-miR-1551-3p;gga-miR-1594;gga-miR-1646;gga-miR-1653;gga-miR-1659;gga-miR-1668-3p;gga-miR-1670;gga-miR-1680-5p;gga-miR-1688;gga-miR-…
E2F4	gga-let-7a-2-3p;gga-let-7c-3p;gga-miR-106-5p;gga-miR-12211-5p;gga-miR-12219-5p;gga-miR-12236-3p;gga-miR-12255-5p;gga-miR-12260-3p;gga-miR-12263-3p;gga-miR-12264-3p;gga-miR-12265-5p;gga-miR-12283-3p;gga-miR-12283-5p;gga-miR-12284-5p;gga-miR-12285-3p;gga-miR-12295-3p;gga-miR-122b-3p;gga-miR-130a-3p;gga-miR-130b-3p;gga-miR-132b-5p;gga-miR-133a-5p;gga-miR-1388b-5p;gga-miR-1453;gga-miR-1551-5p;gga-miR…
AARS	gga-miR-12232-3p;gga-miR-12237-5p;gga-miR-12268-5p;gga-miR-132a-5p;gga-miR-1612;gga-miR-1659;gga-miR-1716;gga-miR-1760;gga-miR-1765;gga-miR-223;gga-miR-6546-5p;gga-miR-6669-3p;miR-12237-x;miR-1623-x;miR-1716-x;miR-1760-y;miR-1788-y;miR-223-y;miR-25-x;miR-3049-y;miR-361-y;miR-3618-x;miR-4492-y;miR-4508-x;miR-6546-x;miR-6669-y;miR-744-x;miR-9984-x;novel-m0047-3p;novel-m0138-5p
HSDL1	gga-miR-101-3p;gga-miR-12210-5p;gga-miR-144-3p;gga-miR-1460;gga-miR-1604;gga-miR-1677-3p;gga-miR-1722-3p;gga-miR-1743;gga-miR-1784-5p;gga-miR-1784b-5p;gga-miR-203b-3p;gga-miR-215-3p;gga-miR-2184a-5p;gga-miR-29b-3p;gga-miR-29c-3p;gga-miR-3524b-3p;gga-miR-3532-5p;gga-miR-383-5p;gga-miR-551-5p;gga-miR-6562-3p;gga-miR-6587-3p;gga-miR-6653-3p;gga-miR-6671-5p;gga-miR-6680-3p;gga-miR-6713-3p;gga-miR-745…
AKTIP	gga-miR-106-3p;gga-miR-106-5p;gga-miR-10a-5p;gga-miR-10b-5p;gga-miR-10c-5p;gga-miR-12208-3p;gga-miR-12210-5p;gga-miR-12220-5p;gga-miR-12270-3p;gga-miR-122b-5p;gga-miR-145-3p;gga-miR-1465;gga-miR-1467-5p;gga-miR-17-3p;gga-miR-17-5p;gga-miR-1711;gga-miR-1796;gga-miR-181b-1-3p;gga-miR-20a-5p;gga-miR-20b-5p;gga-miR-210a-5p;gga-miR-26a-3p;gga-miR-302b-3p;gga-miR-302c-3p;gga-miR-302d;gga-miR-3525;gga-m…
BRD7	gga-miR-1306-3p;gga-miR-302b-5p;gga-miR-338-5p;gga-miR-6635-5p;miR-182-y;miR-2493-x;miR-338-x;miR-495-y;novel-m0006-3p;novel-m0128-3p
ITFG1	gga-miR-1656;gga-miR-32-3p;gga-miR-33-3p;gga-miR-7437-3p;miR-1656-x;miR-2955-x;miR-3525-x;miR-4968-y
DNAJA2	gga-let-7a-3p;gga-let-7f-3p;gga-let-7k-3p;gga-miR-12211-5p;gga-miR-125b-3p;gga-miR-145-5p;gga-miR-1639;gga-miR-1705;gga-miR-302a;gga-miR-302b-3p;gga-miR-302d;gga-miR-7474-3p;miR-12211-x;miR-19-x;miR-1996-x;miR-2970-x;miR-302-y;miR-362-x;novel-m0120-3p;novel-m0134-5p;novel-m0162-5p
VPS35	gga-miR-10585-5p;gga-miR-10a-3p;gga-miR-12236-3p;gga-miR-12256-3p;gga-miR-12262-5p;gga-miR-144-3p;gga-miR-1563;gga-miR-1619;gga-miR-1685-3p;gga-miR-1702;gga-miR-1734;gga-miR-1749-3p;gga-miR-1775-3p;gga-miR-1812-3p;gga-miR-191-3p;gga-miR-19a-3p;gga-miR-19b-3p;gga-miR-214b-3p;gga-miR-2184a-5p;gga-miR-3064-3p;gga-miR-3533;gga-miR-6554-5p;gga-miR-6660-3p;gga-miR-6682-3p;gga-miR-6683-3p;gga-miR-7470-3…
UQCRFS1	gga-miR-130a-5p;gga-miR-130c-5p;gga-miR-1667-3p;gga-miR-1712-3p;gga-miR-1778;gga-miR-1a-1-5p;gga-miR-1a-2-5p;gga-miR-1b-5p;gga-miR-6627-3p;miR-127-x;miR-1712-y;miR-26-x;miR-283-x;miR-322-y;miR-5108-y;miR-651-x;miR-7025-x;miR-9574-y
HES4	gga-miR-12210-5p;gga-miR-1623;gga-miR-1650;gga-miR-1753;gga-miR-6543-5p;gga-miR-6589-5p;miR-12243-x;miR-1338-y;miR-1650-y;miR-1981-x;miR-3098-x;miR-3105-y;miR-495-y;miR-505-x;miR-6543-x;miR-6853-x;miR-7345-x;novel-m0091-3p;novel-m0138-5p;novel-m0225-3p
GPI	gga-miR-12211-5p;gga-miR-1603;gga-miR-1605;gga-miR-1799;gga-miR-203b-3p;gga-miR-217-3p;gga-miR-221-3p;gga-miR-222b-3p;gga-miR-302b-3p;gga-miR-302c-3p;gga-miR-302d;gga-miR-3538;gga-miR-6548-5p;gga-miR-6599-3p;gga-miR-6713-3p;miR-12-z;miR-12211-x;miR-1603-y;miR-187-x;miR-192-y;miR-221-y;miR-221-z;miR-302-y;miR-350-y;miR-6548-x;miR-6599-y;miR-93-x
NAE1	gga-miR-12216-3p;gga-miR-12226-3p;gga-miR-12245-3p;gga-miR-1612;gga-miR-1765;gga-miR-2126;gga-miR-6546-3p;gga-miR-6568-3p;gga-miR-6590-5p;gga-miR-6634-5p;gga-miR-7456-5p;miR-11975-x;miR-11976-y;miR-12226-y;miR-1266-x;miR-1765-x;miR-3340-y;miR-6568-y;miR-663-x;miR-700-y;novel-m0075-3p
USP10	gga-miR-12259-5p;gga-miR-12275-5p;gga-miR-1571;gga-miR-1591-5p;gga-miR-1612;gga-miR-1756a;gga-miR-2984-3p;gga-miR-6573-5p;gga-miR-6630-3p;miR-10484-z;miR-12275-x;miR-136-x;miR-1571-y;miR-1591-x;miR-1689-y;miR-2493-x;miR-505-y;miR-6240-x;miR-87-x;novel-m0128-3p;novel-m0198-5p;novel-m0225-3p
DHODH	gga-miR-106-3p;gga-miR-12230-5p;gga-miR-12266-3p;gga-miR-12270-3p;gga-miR-12286-3p;gga-miR-148a-3p;gga-miR-1580;gga-miR-1602;gga-miR-1625-3p;gga-miR-1711;gga-miR-1737;gga-miR-1757;gga-miR-1762;gga-miR-1766;gga-miR-1781-5p;gga-miR-1785;gga-miR-2129;gga-miR-34a-5p;gga-miR-34c-5p;gga-miR-3525;gga-miR-6558-3p;gga-miR-6570-5p;gga-miR-6582-3p;gga-miR-6626-5p;gga-miR-6702-5p;gga-miR-7472-3p;miR-10018-x;…
AP1G1	gga-let-7j-3p;gga-miR-101-3p;gga-miR-103-3p;gga-miR-10585-5p;gga-miR-106-5p;gga-miR-107-3p;gga-miR-12209-5p;gga-miR-12216-3p;gga-miR-12220-3p;gga-miR-12225-5p;gga-miR-12232-5p;gga-miR-12240-5p;gga-miR-12244-5p;gga-miR-12261-3p;gga-miR-12280-3p;gga-miR-12293-3p;gga-miR-143-5p;gga-miR-144-3p;gga-miR-1550-3p;gga-miR-1599;gga-miR-1625-3p;gga-miR-1648-3p;gga-miR-1656;gga-miR-1660;gga-miR-1673;gga-miR-…
PRKCD	gga-miR-1464;gga-miR-1737;gga-miR-181a-5p;gga-miR-190a-3p;gga-miR-200a-3p;gga-miR-26a-5p;gga-miR-301b-5p;gga-miR-34a-3p;gga-miR-6575-3p;gga-miR-6603-3p;miR-1277-x;miR-141-x;miR-141-y;miR-1464-x;miR-1595-x;miR-181-x;miR-2284-x;miR-342-y;miR-3688-y;miR-941-y;novel-m0054-3p
USP4	gga-miR-135a-5p;gga-miR-135b;gga-miR-145-3p;gga-miR-1586;gga-miR-1741;gga-miR-30a-3p;gga-miR-6620-5p;gga-miR-6693-3p;miR-1249-x;miR-135-x;miR-1397-y;miR-145-y;miR-149-x;miR-1599-y;miR-30-y;miR-3613-y;miR-7790-y;novel-m0028-3p;novel-m0107-3p
WDR82	gga-let-7g-3p;gga-miR-103-2-5p;gga-miR-106-3p;gga-miR-107-5p;gga-miR-12207-3p;gga-miR-12210-3p;gga-miR-12211-5p;gga-miR-12220-5p;gga-miR-12234-5p;gga-miR-137-3p;gga-miR-1434;gga-miR-1567;gga-miR-1640;gga-miR-1645;gga-miR-1661;gga-miR-17-3p;gga-miR-1700;gga-miR-1710;gga-miR-1711;gga-miR-1715-5p;gga-miR-1722-5p;gga-miR-1737;gga-miR-1747-5p;gga-miR-1778;gga-miR-1784-5p;gga-miR-1784b-5p;gga-miR-1804;…
ACAD9	gga-miR-12232-5p;gga-miR-12261-3p;gga-miR-203b-3p;gga-miR-2131-5p;gga-miR-3526;gga-miR-6605-5p;gga-miR-6663-5p;gga-miR-6674-3p;gga-miR-6704-5p;gga-miR-7482-3p;miR-2131-x;miR-6663-x;novel-m0188-5p
HMCES	gga-miR-1684a-5p;gga-miR-2184a-5p;gga-miR-219b;gga-miR-2954;gga-miR-6552-3p;gga-miR-6585-5p;gga-miR-6673-3p;gga-miR-6706-5p;gga-miR-7482-3p;miR-2355-x;miR-2954-y;miR-3530-x;miR-8159-x;novel-m0124-5p;novel-m0125-3p
RUVBL1	gga-miR-12270-3p;gga-miR-122b-3p;gga-miR-138-2-3p;gga-miR-144-5p;gga-miR-1559-3p;gga-miR-1568;gga-miR-1582;gga-miR-1628;gga-miR-1643-5p;gga-miR-1678;gga-miR-1712-3p;gga-miR-1753;gga-miR-6555-5p;gga-miR-6696-3p;gga-miR-6703-3p;gga-miR-7450-5p;miR-10900-y;miR-12135-y;miR-141-y;miR-1467-x;miR-151-y;miR-1712-y;miR-306-x;miR-315-x;miR-335-x;miR-376-y;miR-3964-y;miR-455-y;miR-6555-x;miR-703-x;miR-973-y…
MCM2	gga-miR-12208-3p;gga-miR-12223-5p;gga-miR-12227-3p;gga-miR-12253-3p;gga-miR-12264-5p;gga-miR-12274-5p;gga-miR-12283-3p;gga-miR-12286-3p;gga-miR-125b-5p;gga-miR-1556;gga-miR-1577;gga-miR-1587;gga-miR-15a;gga-miR-15b-5p;gga-miR-15c-5p;gga-miR-16-5p;gga-miR-1610;gga-miR-1611;gga-miR-1647;gga-miR-16c-5p;gga-miR-1715-3p;gga-miR-1720-5p;gga-miR-1766;gga-miR-1808;gga-miR-187-5p;gga-miR-18a-5p;gga-miR-18…
CCDC174	gga-miR-10585-5p;gga-miR-135a-2-3p;gga-miR-135a-3-3p;gga-miR-1456-5p;gga-miR-1460;gga-miR-153-5p;gga-miR-1630;gga-miR-1632-3p;gga-miR-1807;gga-miR-2128;gga-miR-6549-3p;gga-miR-6560-3p;gga-miR-6600-3p;gga-miR-6633-5p;gga-miR-6677-3p;gga-miR-6701-3p;gga-miR-7453-5p;miR-135-y;miR-2781-x;miR-452-x;miR-5416-x;miR-548-y;miR-6549-y;miR-6600-y;miR-8094-x;miR-9355-x;novel-m0139-5p;novel-m0194-3p
SUCLG2	gga-miR-12214-5p;gga-miR-12231-3p;gga-miR-12243-3p;gga-miR-12264-5p;gga-miR-12278-3p;gga-miR-12282-3p;gga-miR-12284-3p;gga-miR-12287-5p;gga-miR-12290-5p;gga-miR-12293-5p;gga-miR-124a-3p;gga-miR-124b;gga-miR-128-3p;gga-miR-142-5p;gga-miR-144-3p;gga-miR-153-5p;gga-miR-1590;gga-miR-1596-5p;gga-miR-15c-3p;gga-miR-1612;gga-miR-1623;gga-miR-1626-3p;gga-miR-1633;gga-miR-1667-3p;gga-miR-1676-5p;gga-miR-1…
PPP4R2	gga-let-7a-2-3p;gga-let-7a-3p;gga-let-7j-3p;gga-let-7k-3p;gga-miR-103-2-5p;gga-miR-106-5p;gga-miR-107-5p;gga-miR-12283-3p;gga-miR-124a-5p;gga-miR-1329-5p;gga-miR-1354;gga-miR-137-3p;gga-miR-145-5p;gga-miR-1460;gga-miR-1463;gga-miR-1596-5p;gga-miR-1632-3p;gga-miR-1643-3p;gga-miR-1643-5p;gga-miR-1653;gga-miR-1656;gga-miR-1681;gga-miR-1687-5p;gga-miR-1690-5p;gga-miR-17-5p;gga-miR-1701;gga-miR-1757;g…
EDEM1	gga-miR-12223-5p;gga-miR-12246-5p;gga-miR-140-3p;gga-miR-1622;gga-miR-1630;gga-miR-1668-3p;gga-miR-1781-5p;gga-miR-1a-3p;gga-miR-1b-3p;gga-miR-205a;gga-miR-205b;gga-miR-206;gga-miR-216b;gga-miR-24-3p;gga-miR-6596-3p;gga-miR-6660-3p;gga-miR-6683-3p;miR-1-y;miR-1-z;miR-1668-y;miR-1789-y;miR-205-x;miR-24-y;miR-2493-x;miR-452-x;miR-6544-x;miR-6549-y;miR-6876-y;novel-m0128-3p;novel-m0139-5p;novel-m016…
HARS	gga-miR-12218-5p;gga-miR-12283-5p;gga-miR-12286-3p;gga-miR-1460;gga-miR-1659;gga-miR-1685-5p;gga-miR-1694;gga-miR-1784-5p;gga-miR-1784b-5p;gga-miR-184b-3p;gga-miR-2985-5p;gga-miR-338-3p;gga-miR-3594-5p;gga-miR-425-5p;gga-miR-6586-5p;gga-miR-6605-5p;gga-miR-6622-3p;gga-miR-6623-3p;gga-miR-6637-3p;gga-miR-6672-3p;gga-miR-6683-3p;gga-miR-9b-3p;miR-10853-y;miR-12226-y;miR-12280-y;miR-1568-y;miR-1659-…
IK	gga-let-7a-2-3p;gga-let-7c-3p;gga-miR-12218-5p;gga-miR-12219-5p;gga-miR-12252-3p;gga-miR-12256-5p;gga-miR-12269-5p;gga-miR-12287-5p;gga-miR-12295-3p;gga-miR-1587;gga-miR-1698;gga-miR-1712-5p;gga-miR-1757;gga-miR-3594-5p;gga-miR-6553-5p;gga-miR-6563-3p;gga-miR-6573-3p;gga-miR-6594-5p;gga-miR-6609-3p;gga-miR-6634-5p;gga-miR-6672-3p;gga-miR-7456-3p;gga-miR-7472-5p;miR-12135-y;miR-1582-y;miR-1698-y;m…
SLU7	gga-let-7a-2-3p;gga-let-7c-3p;gga-miR-12220-5p;gga-miR-12223-3p;gga-miR-12232-5p;gga-miR-12261-3p;gga-miR-12270-5p;gga-miR-129-1-3p;gga-miR-129-3p;gga-miR-130a-5p;gga-miR-130c-5p;gga-miR-1329-5p;gga-miR-1397-3p;gga-miR-1552-3p;gga-miR-1567;gga-miR-1574-3p;gga-miR-1589;gga-miR-1591-3p;gga-miR-1596-5p;gga-miR-1625-3p;gga-miR-1647;gga-miR-1704;gga-miR-1711;gga-miR-1766;gga-miR-1805-3p;gga-miR-1812-5…
HSPA9	gga-miR-12208-3p;gga-miR-12222-5p;gga-miR-12270-5p;gga-miR-12283-3p;gga-miR-12293-5p;gga-miR-1306-5p;gga-miR-140-3p;gga-miR-1658-5p;gga-miR-1784-5p;gga-miR-1784b-5p;gga-miR-2184a-3p;gga-miR-2184a-5p;gga-miR-338-3p;gga-miR-499-3p;gga-miR-6677-3p;gga-miR-6691-5p;gga-miR-7467-3p;gga-miR-7482-3p;gga-miR-7483-3p;miR-12189-y;miR-122-y;miR-12283-y;miR-1248-x;miR-150-x;miR-1662-y;miR-1784-x;miR-1895-y;mi…
BRD8	gga-miR-101-3p;gga-miR-12224-3p;gga-miR-122b-3p;gga-miR-138-1-3p;gga-miR-144-3p;gga-miR-1649-5p;gga-miR-181b-2-3p;gga-miR-23b-3p;gga-miR-3532-5p;gga-miR-499-3p;gga-miR-6547-3p;gga-miR-6587-5p;gga-miR-6641-3p;gga-miR-6647-5p;gga-miR-6675-3p;gga-miR-7456-5p;miR-101-y;miR-10174-y;miR-141-y;miR-1500-y;miR-1596-y;miR-1955-x;miR-210-x;miR-23-y;miR-3098-x;miR-361-y;miR-466-y;novel-m0065-3p;novel-m0217-5…
TIMD4	gga-miR-12208-3p;gga-miR-12209-5p;gga-miR-12220-5p;gga-miR-12269-3p;gga-miR-128-3p;gga-miR-132a-5p;gga-miR-1453;gga-miR-148b-3p;gga-miR-1612;gga-miR-1658-3p;gga-miR-1659;gga-miR-1713;gga-miR-1747-3p;gga-miR-1754-3p;gga-miR-1799;gga-miR-181b-2-3p;gga-miR-196-1-3p;gga-miR-196-2-3p;gga-miR-2129;gga-miR-218-5p;gga-miR-27b-3p;gga-miR-3532-5p;gga-miR-3533;gga-miR-3536;gga-miR-6565-3p;gga-miR-6620-5p;gg…
G3BP1	gga-miR-101-2-5p;gga-miR-12259-5p;gga-miR-12283-5p;gga-miR-148a-5p;gga-miR-1582;gga-miR-1584;gga-miR-1590;gga-miR-1632-3p;gga-miR-1663-5p;gga-miR-1667-3p;gga-miR-1667-5p;gga-miR-1683;gga-miR-1709;gga-miR-1738;gga-miR-1786;gga-miR-18a-3p;gga-miR-202-5p;gga-miR-2184a-3p;gga-miR-383-5p;gga-miR-460a-3p;gga-miR-6555-5p;gga-miR-6610-3p;gga-miR-6631-5p;gga-miR-6640-5p;gga-miR-6670-5p;gga-miR-7439-3p;miR…
RBM22	gga-miR-12236-3p;gga-miR-1329-5p;gga-miR-1562-5p;gga-miR-1628;gga-miR-1728-3p;gga-miR-1737;gga-miR-1804;gga-miR-199-5p;gga-miR-19a-3p;gga-miR-19b-3p;gga-miR-20b-3p;gga-miR-2954;gga-miR-6547-5p;gga-miR-6576-3p;gga-miR-7444-5p;gga-miR-757;miR-1329-x;miR-146-y;miR-1662-y;miR-19-y;miR-19-z;miR-199-x;miR-20-y;miR-2355-x;miR-2765-x;miR-2954-y;miR-324-y;miR-383-y;miR-674-y;miR-9258-x;miR-942-x;novel-m00…
PPP2CA	gga-miR-12209-5p;gga-miR-12239-5p;gga-miR-12251-5p;gga-miR-12271-5p;gga-miR-1564-5p;gga-miR-1590;gga-miR-16-1-3p;gga-miR-1649-5p;gga-miR-16c-3p;gga-miR-1744-5p;gga-miR-183;gga-miR-1b-5p;gga-miR-200a-3p;gga-miR-200b-3p;gga-miR-27b-3p;gga-miR-31-3p;gga-miR-3537;gga-miR-429-3p;gga-miR-6516-5p;gga-miR-6562-3p;gga-miR-6662-3p;gga-miR-6684-5p;gga-miR-9-3p;gga-miR-9-4-3p;gga-miR-92-5p;miR-1014-x;miR-119…
SKP1	gga-miR-10b-5p;gga-miR-12210-5p;gga-miR-12233-5p;gga-miR-12272-3p;gga-miR-122b-3p;gga-miR-130a-3p;gga-miR-130b-3p;gga-miR-130c-3p;gga-miR-132b-3p;gga-miR-140-5p;gga-miR-1452;gga-miR-1454;gga-miR-1459;gga-miR-146a-3p;gga-miR-148a-3p;gga-miR-1553-5p;gga-miR-1560-3p;gga-miR-1596-3p;gga-miR-1685-5p;gga-miR-1692;gga-miR-1740-5p;gga-miR-1743;gga-miR-1759-5p;gga-miR-1804;gga-miR-1815;gga-miR-222b-3p;gga…
C13H5orf15	gga-let-7g-3p;gga-miR-103-3p;gga-miR-12218-3p;gga-miR-12223-3p;gga-miR-12223-5p;gga-miR-12234-3p;gga-miR-12236-5p;gga-miR-12239-3p;gga-miR-126-3p;gga-miR-130b-5p;gga-miR-1460;gga-miR-16-1-3p;gga-miR-1625-3p;gga-miR-1632-3p;gga-miR-1682;gga-miR-1696;gga-miR-1710;gga-miR-1712-5p;gga-miR-1719;gga-miR-1781-5p;gga-miR-1795;gga-miR-1807;gga-miR-183;gga-miR-21-3p;gga-miR-214b-5p;gga-miR-217-3p;gga-miR-2…
P4HA2	gga-let-7a-2-3p;gga-let-7c-3p;gga-miR-12283-5p;gga-miR-1460;gga-miR-1600;gga-miR-1609;gga-miR-1703-3p;gga-miR-200a-3p;gga-miR-203b-3p;gga-miR-214b-3p;gga-miR-302c-5p;gga-miR-3525;gga-miR-363-5p;gga-miR-449d-3p;gga-miR-6622-3p;gga-miR-6625-5p;gga-miR-6656-5p;gga-miR-7452-5p;gga-miR-7468-5p;gga-miR-7476-3p;miR-12246-x;miR-12280-y;miR-124-y;miR-141-y;miR-1568-y;miR-1720-x;miR-281-x;miR-2974-x;miR-30…
GNPDA1	gga-let-7f-3p;gga-miR-106-3p;gga-miR-12223-5p;gga-miR-12253-3p;gga-miR-12269-5p;gga-miR-12273-5p;gga-miR-12280-3p;gga-miR-12282-3p;gga-miR-12293-5p;gga-miR-135a-5p;gga-miR-1388a-5p;gga-miR-145-3p;gga-miR-148a-3p;gga-miR-148a-5p;gga-miR-148b-3p;gga-miR-1562-3p;gga-miR-1571;gga-miR-1600;gga-miR-1602;gga-miR-1625-3p;gga-miR-1626-3p;gga-miR-1655-5p;gga-miR-1663-3p;gga-miR-1664-5p;gga-miR-1680-5p;gga-…
CCZ1	gga-miR-1554;gga-miR-1662;gga-miR-1805-5p;gga-miR-6544-3p;gga-miR-6576-3p;gga-miR-6660-3p;gga-miR-6670-5p;miR-10-y;miR-1662-x;miR-315-x;miR-4199-y;miR-433-y;miR-6240-x;novel-m0038-5p;novel-m0086-3p
GET4	gga-miR-106-3p;gga-miR-12209-5p;gga-miR-12212-5p;gga-miR-12222-5p;gga-miR-12223-3p;gga-miR-12236-3p;gga-miR-12246-5p;gga-miR-12258-3p;gga-miR-12265-5p;gga-miR-12266-5p;gga-miR-12284-3p;gga-miR-132b-3p;gga-miR-1573;gga-miR-1599;gga-miR-1614-3p;gga-miR-1617;gga-miR-1625-3p;gga-miR-1630;gga-miR-1651-3p;gga-miR-1663-5p;gga-miR-1699;gga-miR-17-3p;gga-miR-1731-3p;gga-miR-1766;gga-miR-1781-5p;gga-miR-18…
NUDT1	gga-miR-12248-5p;gga-miR-12274-5p;gga-miR-12293-5p;gga-miR-129-1-3p;gga-miR-129-3p;gga-miR-132c-5p;gga-miR-15a;gga-miR-15c-5p;gga-miR-16-5p;gga-miR-1626-5p;gga-miR-1696;gga-miR-16c-5p;gga-miR-1709;gga-miR-1784-5p;gga-miR-1784b-5p;gga-miR-1805-5p;gga-miR-2184b-3p;gga-miR-221-5p;gga-miR-26a-2-5p;gga-miR-26a-5p;gga-miR-3531-5p;gga-miR-499-5p;gga-miR-6550-5p;gga-miR-6558-5p;gga-miR-6559-3p;gga-miR-65…
CARD11	gga-miR-12231-5p;gga-miR-12274-5p;gga-miR-140-5p;gga-miR-1570;gga-miR-1582;gga-miR-15a;gga-miR-15b-5p;gga-miR-16-5p;gga-miR-1684a-5p;gga-miR-16c-5p;gga-miR-1737;gga-miR-1784-5p;gga-miR-1784b-5p;gga-miR-3536;gga-miR-449c-3p;gga-miR-6542-5p;gga-miR-6550-3p;gga-miR-6598-5p;gga-miR-6629-5p;gga-miR-6713-3p;miR-12284-y;miR-15-x;miR-1553-y;miR-16-x;miR-1784-x;miR-195-x;miR-22-y;miR-2355-x;miR-2478-y;miR…
WIPI2	gga-miR-103-3p;gga-miR-107-3p;gga-miR-12213-3p;gga-miR-12243-3p;gga-miR-12283-3p;gga-miR-12283-5p;gga-miR-1467-5p;gga-miR-148a-3p;gga-miR-1551-3p;gga-miR-1551-5p;gga-miR-1563;gga-miR-1564-5p;gga-miR-1580;gga-miR-15b-5p;gga-miR-16-5p;gga-miR-16c-5p;gga-miR-1728-3p;gga-miR-1815;gga-miR-181a-5p;gga-miR-181b-1-3p;gga-miR-199-5p;gga-miR-210a-5p;gga-miR-214;gga-miR-216c;gga-miR-3530-5p;gga-miR-6569-3p;…
COPS3	gga-let-7j-3p;gga-miR-101-3p;gga-miR-144-3p;gga-miR-1554;gga-miR-1784-5p;gga-miR-1784b-5p;gga-miR-222b-5p;gga-miR-3526;gga-miR-365-3p;gga-miR-6548-5p;gga-miR-7476-3p;let-7-y;miR-101-y;miR-1784-x;miR-1835-x;miR-1839-x;miR-222-x;miR-6548-x;miR-9090-y;miR-9450-x;miR-98-y;novel-m0162-5p
PEMT	gga-miR-106-3p;gga-miR-12218-5p;gga-miR-12221-3p;gga-miR-12229-5p;gga-miR-12231-3p;gga-miR-12234-3p;gga-miR-12234-5p;gga-miR-12239-3p;gga-miR-12245-5p;gga-miR-12255-5p;gga-miR-12270-3p;gga-miR-12281-3p;gga-miR-12286-5p;gga-miR-12293-3p;gga-miR-12293-5p;gga-miR-12294-5p;gga-miR-128-1-5p;gga-miR-128-2-5p;gga-miR-140-5p;gga-miR-148a-3p;gga-miR-148b-3p;gga-miR-1550-5p;gga-miR-1551-5p;gga-miR-1558;gga…
PRPSAP2	gga-let-7j-3p;gga-miR-12282-3p;gga-miR-124a-5p;gga-miR-130b-3p;gga-miR-130c-3p;gga-miR-1550-3p;gga-miR-1728-3p;gga-miR-193b-5p;gga-miR-219b;gga-miR-301a-3p;gga-miR-301b-3p;gga-miR-3536;gga-miR-449b-3p;gga-miR-449d-3p;gga-miR-454-3p;gga-miR-458a-3p;gga-miR-6545-5p;gga-miR-6550-5p;gga-miR-6551-5p;gga-miR-6552-3p;gga-miR-6580-3p;let-7-y;miR-101-y;miR-12286-y;miR-130-y;miR-1304-y;miR-1306-x;miR-1655-…
TBL3	gga-let-7j-3p;gga-miR-12211-5p;gga-miR-12223-5p;gga-miR-1388a-5p;gga-miR-1591-3p;gga-miR-1667-5p;gga-miR-1724;gga-miR-1740-5p;gga-miR-1778;gga-miR-1806;gga-miR-1812-5p;gga-miR-181b-2-3p;gga-miR-200a-3p;gga-miR-302d;gga-miR-3531-3p;gga-miR-466;gga-miR-6577-3p;gga-miR-6643-5p;gga-miR-6682-3p;gga-miR-7468-5p;miR-12211-x;miR-1388-x;miR-141-y;miR-1591-y;miR-1635-x;miR-1724-x;miR-1895-y;miR-2493-x;miR-…
LCMT1	gga-miR-12235-3p;gga-miR-12236-3p;gga-miR-12278-3p;gga-miR-128-3p;gga-miR-130a-3p;gga-miR-130b-3p;gga-miR-130c-3p;gga-miR-143-3p;gga-miR-1456-5p;gga-miR-148a-3p;gga-miR-148b-3p;gga-miR-1582;gga-miR-16-5p;gga-miR-1604;gga-miR-1618-3p;gga-miR-1630;gga-miR-1635;gga-miR-1664-3p;gga-miR-16c-5p;gga-miR-1739;gga-miR-1788-3p;gga-miR-196-1-3p;gga-miR-19a-3p;gga-miR-200b-3p;gga-miR-202-5p;gga-miR-205a;gga-…
NDE1	gga-miR-124a-5p;gga-miR-1458;gga-miR-1459;gga-miR-1467-3p;gga-miR-1631;gga-miR-1672;gga-miR-1762;gga-miR-199-3p;gga-miR-2129;gga-miR-34a-5p;gga-miR-6655-5p;gga-miR-6686-3p;gga-miR-7470-3p;gga-miR-7483-3p;miR-10484-z;miR-1467-y;miR-1479-x;miR-1606-y;miR-199-y;miR-3120-x;miR-34-x;miR-421-y;miR-493-x;miR-6590-y;miR-6693-y;novel-m0016-3p;novel-m0194-3p
FOPNL	gga-let-7j-3p;gga-miR-12240-3p;gga-miR-12243-3p;gga-miR-12274-5p;gga-miR-133a-3p;gga-miR-133b;gga-miR-133c-3p;gga-miR-15a;gga-miR-15b-5p;gga-miR-15c-5p;gga-miR-1628;gga-miR-1632-5p;gga-miR-1636;gga-miR-1731-5p;gga-miR-1788-5p;gga-miR-1806;gga-miR-1812-5p;gga-miR-22-5p;gga-miR-6544-5p;gga-miR-6598-5p;gga-miR-6703-3p;gga-miR-7480-3p;let-7-y;miR-133-y;miR-133-z;miR-142-x;miR-1551-x;miR-1636-y;miR-19…
ARL6IP1	gga-miR-12248-3p;gga-miR-12283-5p;gga-miR-130a-3p;gga-miR-130b-3p;gga-miR-130c-3p;gga-miR-1354;gga-miR-148a-3p;gga-miR-148b-3p;gga-miR-1617;gga-miR-1623;gga-miR-1625-3p;gga-miR-1650;gga-miR-1661;gga-miR-1677-3p;gga-miR-1695;gga-miR-1717;gga-miR-1730-5p;gga-miR-1753;gga-miR-1756a;gga-miR-1763b-5p;gga-miR-1766;gga-miR-1772-5p;gga-miR-1798-3p;gga-miR-1811;gga-miR-1815;gga-miR-196-2-3p;gga-miR-1b-5p;…
METTL9	gga-miR-12251-5p;gga-miR-12256-3p;gga-miR-12259-5p;gga-miR-12270-5p;gga-miR-1460;gga-miR-1612;gga-miR-1614-5p;gga-miR-1683;gga-miR-1757;gga-miR-1764-3p;gga-miR-2131-5p;gga-miR-216a;gga-miR-216b;gga-miR-2184a-5p;gga-miR-34a-3p;gga-miR-551-5p;gga-miR-6553-3p;gga-miR-6569-5p;gga-miR-6618-5p;gga-miR-7442-3p;gga-miR-7451-3p;gga-miR-7455-3p;gga-miR-7458-3p;gga-miR-7459-5p;gga-miR-7482-3p;miR-1014-x;miR…
RMI2	gga-let-7a-3p;gga-let-7f-3p;gga-let-7k-3p;gga-miR-10a-5p;gga-miR-10b-5p;gga-miR-10c-5p;gga-miR-12208-3p;gga-miR-12210-3p;gga-miR-12253-3p;gga-miR-12261-5p;gga-miR-12264-3p;gga-miR-12265-5p;gga-miR-129-1-3p;gga-miR-129-3p;gga-miR-132b-5p;gga-miR-146a-3p;gga-miR-1550-3p;gga-miR-1599;gga-miR-15a;gga-miR-15b-5p;gga-miR-15c-5p;gga-miR-16-5p;gga-miR-1627-5p;gga-miR-1668-3p;gga-miR-16c-5p;gga-miR-1737;g…
TRAP1	gga-miR-103-3p;gga-miR-107-3p;gga-miR-12256-3p;gga-miR-12274-5p;gga-miR-128-3p;gga-miR-1460;gga-miR-148a-3p;gga-miR-148b-5p;gga-miR-15a;gga-miR-15b-5p;gga-miR-15c-5p;gga-miR-16-5p;gga-miR-1639;gga-miR-1684b-3p;gga-miR-16c-5p;gga-miR-1730-3p;gga-miR-1766;gga-miR-1772-5p;gga-miR-1802;gga-miR-18b-3p;gga-miR-199-5p;gga-miR-204;gga-miR-211;gga-miR-2130;gga-miR-301a-5p;gga-miR-3532-5p;gga-miR-425-5p;gg…
CORO7	gga-miR-12231-3p;gga-miR-12237-5p;gga-miR-12269-5p;gga-miR-12279-3p;gga-miR-12286-5p;gga-miR-12291-3p;gga-miR-12292-3p;gga-miR-1660;gga-miR-1716;gga-miR-1767;gga-miR-1791-5p;gga-miR-3523;gga-miR-6567-3p;miR-12237-x;miR-12286-x;miR-2981-y;miR-331-y;miR-3523-y;miR-4508-x;miR-7069-x;miR-744-x;miR-7846-y;miR-9200-x;miR-9984-x;novel-m0015-5p
APMAP	gga-miR-12239-5p;gga-miR-12278-5p;gga-miR-12280-3p;gga-miR-132a-5p;gga-miR-1388a-5p;gga-miR-1550-3p;gga-miR-1664-3p;gga-miR-1680-5p;gga-miR-1681;gga-miR-1711;gga-miR-1759-3p;gga-miR-196-2-3p;gga-miR-199-5p;gga-miR-205a;gga-miR-205b;gga-miR-20b-3p;gga-miR-30e-3p;gga-miR-3525;gga-miR-365b-5p;gga-miR-456-3p;gga-miR-458b-5p;gga-miR-6640-5p;gga-miR-7437-3p;gga-miR-7441-3p;gga-miR-7453-5p;gga-miR-7467-…
SNX5	gga-miR-12278-5p;gga-miR-23b-3p;miR-10174-y;miR-23-y;novel-m0065-3p
SEC23B	gga-miR-101-3p;gga-miR-144-3p;gga-miR-1684b-3p;gga-miR-1a-1-5p;gga-miR-1a-2-5p;gga-miR-1b-5p;gga-miR-21-3p;gga-miR-30a-5p;gga-miR-30d;gga-miR-6548-5p;gga-miR-6556-5p;gga-miR-7437-5p;gga-miR-7444-5p;gga-miR-7467-3p;miR-12202-x;miR-144-y;miR-1606-y;miR-1684-y;miR-30-x;miR-6037-y;miR-6548-x;miR-676-x;novel-m0011-5p;novel-m0054-3p
UBE2L3	gga-miR-12222-5p;gga-miR-12255-3p;gga-miR-128-3p;gga-miR-148a-3p;gga-miR-148b-3p;gga-miR-1567;gga-miR-1596-3p;gga-miR-15b-3p;gga-miR-1612;gga-miR-1659;gga-miR-1662;gga-miR-1747-5p;gga-miR-301a-3p;gga-miR-301a-5p;gga-miR-301b-3p;gga-miR-6542-5p;gga-miR-6598-5p;gga-miR-6680-3p;gga-miR-7438-5p;gga-miR-96-5p;miR-10670-x;miR-1249-x;miR-128-y;miR-148-y;miR-152-y;miR-1596-y;miR-1659-y;miR-1662-x;miR-174…
TOP3B	gga-miR-1786;miR-1786-y
SEPT2L	gga-miR-12214-3p;gga-miR-12235-3p;gga-miR-12260-3p;gga-miR-12269-3p;gga-miR-122b-5p;gga-miR-143-3p;gga-miR-1467-5p;gga-miR-146a-5p;gga-miR-146b-5p;gga-miR-146c-5p;gga-miR-1582;gga-miR-1627-3p;gga-miR-1639;gga-miR-1661;gga-miR-1686;gga-miR-1695;gga-miR-1721;gga-miR-1757;gga-miR-181b-2-3p;gga-miR-19a-3p;gga-miR-19b-3p;gga-miR-200b-3p;gga-miR-2184a-3p;gga-miR-429-3p;gga-miR-456-5p;gga-miR-499-3p;gga…
RANBP1	gga-miR-1695;gga-miR-1c;gga-miR-365b-5p;miR-101-y;miR-279-x;miR-340-x;miR-345-y;miR-4199-y;novel-m0040-5p;novel-m0225-3p
AACS	gga-miR-101-3p;gga-miR-106-3p;gga-miR-12220-5p;gga-miR-12234-5p;gga-miR-12259-3p;gga-miR-12294-3p;gga-miR-124a-5p;gga-miR-128-3p;gga-miR-1329-5p;gga-miR-138-1-3p;gga-miR-1388b-5p;gga-miR-144-3p;gga-miR-1550-3p;gga-miR-1564-5p;gga-miR-15a;gga-miR-16-5p;gga-miR-1625-3p;gga-miR-1655-3p;gga-miR-1663-5p;gga-miR-1672;gga-miR-16c-5p;gga-miR-17-3p;gga-miR-1704;gga-miR-1710;gga-miR-1711;gga-miR-1736-3p;gg…
DDX55	miR-927-x
TMED2	gga-let-7a-3p;gga-let-7k-3p;gga-miR-12222-3p;gga-miR-12223-3p;gga-miR-12223-5p;gga-miR-1329-5p;gga-miR-132a-3p;gga-miR-137-3p;gga-miR-1457;gga-miR-1467-3p;gga-miR-153-3p;gga-miR-1572;gga-miR-1632-5p;gga-miR-1659;gga-miR-1669;gga-miR-1680-5p;gga-miR-1791-5p;gga-miR-1802;gga-miR-1804;gga-miR-200a-3p;gga-miR-203b-3p;gga-miR-20a-3p;gga-miR-29a-3p;gga-miR-29b-3p;gga-miR-29c-3p;gga-miR-3524b-3p;gga-miR…
ANAPC5	gga-let-7a-2-3p;gga-let-7c-3p;gga-miR-1630;gga-miR-1731-3p;gga-miR-3539;gga-miR-6633-5p;gga-miR-6662-3p;gga-miR-6699-5p;miR-1731-y;miR-2407-y;miR-3539-x;miR-3688-y;miR-495-y;novel-m0225-3p
RNF34	gga-miR-12207-5p;gga-miR-12245-3p;gga-miR-132c-3p;gga-miR-140-5p;gga-miR-1416-5p;gga-miR-144-5p;gga-miR-1451-5p;gga-miR-1463;gga-miR-148a-5p;gga-miR-1551-5p;gga-miR-1563;gga-miR-1570;gga-miR-1571;gga-miR-1575;gga-miR-1595-5p;gga-miR-16-5p;gga-miR-1600;gga-miR-1614-5p;gga-miR-1664-3p;gga-miR-1685-3p;gga-miR-16c-5p;gga-miR-1712-3p;gga-miR-1736-5p;gga-miR-1744-5p;gga-miR-1760;gga-miR-1774;gga-miR-17…
PSMD9	gga-miR-12213-3p;gga-miR-12235-3p;gga-miR-12271-3p;gga-miR-124a-5p;gga-miR-130a-3p;gga-miR-130b-3p;gga-miR-130c-3p;gga-miR-143-3p;gga-miR-1462-3p;gga-miR-148a-3p;gga-miR-148b-3p;gga-miR-1632-3p;gga-miR-1658-3p;gga-miR-1681;gga-miR-1700;gga-miR-1710;gga-miR-1721;gga-miR-1753;gga-miR-1774;gga-miR-1781-5p;gga-miR-20a-3p;gga-miR-21-3p;gga-miR-32-3p;gga-miR-3533;gga-miR-454-3p;gga-miR-499-3p;gga-miR-5…
PPP1CC	gga-let-7a-2-3p;gga-miR-12227-3p;gga-miR-12269-3p;gga-miR-124a-5p;gga-miR-135a-5p;gga-miR-135b;gga-miR-140-5p;gga-miR-1463;gga-miR-1612;gga-miR-1695;gga-miR-1756a;gga-miR-1766;gga-miR-1845;gga-miR-204;gga-miR-205a;gga-miR-205b;gga-miR-211;gga-miR-215-3p;gga-miR-2184a-5p;gga-miR-451;gga-miR-551-5p;gga-miR-6559-5p;gga-miR-6575-3p;gga-miR-6586-5p;gga-miR-6602-5p;gga-miR-6603-3p;gga-miR-6612-5p;gga-m…
TRAFD1	gga-let-7b;gga-let-7d;gga-let-7f-5p;gga-let-7g-5p;gga-let-7k-5p;gga-let-7l-5p;gga-miR-12251-5p;gga-miR-12286-3p;gga-miR-142-5p;gga-miR-1460;gga-miR-153-3p;gga-miR-1560-3p;gga-miR-1592;gga-miR-1628;gga-miR-1684a-3p;gga-miR-1684b-3p;gga-miR-1699;gga-miR-1721;gga-miR-1740-3p;gga-miR-1804;gga-miR-18b-3p;gga-miR-196-2-3p;gga-miR-205c-5p;gga-miR-2129;gga-miR-3594-5p;gga-miR-383-3p;gga-miR-6552-3p;gga-m…
XBP1	gga-miR-12278-3p;gga-miR-12278-5p;gga-miR-130b-5p;gga-miR-1397-5p;gga-miR-1590;gga-miR-16-2-3p;gga-miR-1616;gga-miR-1620;gga-miR-1625-3p;gga-miR-1630;gga-miR-1703-5p;gga-miR-1715-3p;gga-miR-1737;gga-miR-1764-5p;gga-miR-1766;gga-miR-1769-5p;gga-miR-1773-5p;gga-miR-1778;gga-miR-181b-1-3p;gga-miR-181b-2-3p;gga-miR-182-5p;gga-miR-23b-5p;gga-miR-32-5p;gga-miR-33-2-5p;gga-miR-33-5p;gga-miR-34b-3p;gga-m…
ACADS	gga-miR-101-3p;gga-miR-10a-5p;gga-miR-10b-5p;gga-miR-10c-5p;gga-miR-12231-3p;gga-miR-12248-5p;gga-miR-12249-5p;gga-miR-12274-3p;gga-miR-12291-3p;gga-miR-132c-5p;gga-miR-144-3p;gga-miR-145-3p;gga-miR-1457;gga-miR-1594;gga-miR-1635;gga-miR-1652;gga-miR-1693;gga-miR-1747-5p;gga-miR-1761;gga-miR-1781-5p;gga-miR-1796;gga-miR-1815;gga-miR-181b-5p;gga-miR-1a-1-5p;gga-miR-1a-2-5p;gga-miR-1b-5p;gga-miR-20…
COQ5	gga-miR-101-3p;gga-miR-12270-5p;gga-miR-144-3p;gga-miR-1574-5p;gga-miR-1619;gga-miR-1636;gga-miR-1645;gga-miR-1668-3p;gga-miR-1737;gga-miR-1747-5p;gga-miR-199-3p;gga-miR-214;gga-miR-22-3p;gga-miR-222b-5p;gga-miR-34a-3p;gga-miR-3524b-3p;gga-miR-6543-3p;gga-miR-6554-3p;gga-miR-6577-3p;gga-miR-6589-5p;gga-miR-6608-3p;gga-miR-6628-3p;gga-miR-6663-5p;gga-miR-6681-5p;gga-miR-6704-5p;gga-miR-6714-3p;gga…
THOC5	gga-miR-1585;gga-miR-1587;gga-miR-1664-5p;gga-miR-1712-3p;gga-miR-6667-5p;gga-miR-6695-5p;miR-1712-y;miR-456-y;miR-8858-y;miR-9461-y
TRIM39.2	gga-miR-122-5p;gga-miR-12266-5p;gga-miR-12276-5p;gga-miR-133a-3p;gga-miR-133b;gga-miR-133c-3p;gga-miR-1555-5p;gga-miR-1562-3p;gga-miR-1569;gga-miR-1591-3p;gga-miR-1593;gga-miR-1628;gga-miR-1630;gga-miR-17-3p;gga-miR-1708;gga-miR-1763b-3p;gga-miR-1783;gga-miR-212-5p;gga-miR-2188-3p;gga-miR-301b-5p;gga-miR-34c-5p;gga-miR-3533;gga-miR-449a;gga-miR-449d-5p;gga-miR-6545-3p;gga-miR-6703-3p;gga-miR-6711…
PMPCA	gga-miR-12211-3p;gga-miR-12243-5p;gga-miR-12256-3p;gga-miR-12274-5p;gga-miR-12283-3p;gga-miR-135b;gga-miR-1452;gga-miR-1467-5p;gga-miR-1551-5p;gga-miR-1599;gga-miR-15a;gga-miR-15b-5p;gga-miR-15c-5p;gga-miR-16-5p;gga-miR-1612;gga-miR-1622;gga-miR-1625-3p;gga-miR-1646;gga-miR-1652;gga-miR-1661;gga-miR-1662;gga-miR-1667-5p;gga-miR-16c-3p;gga-miR-1700;gga-miR-1704;gga-miR-1715-5p;gga-miR-1756b;gga-mi…
WDR5	gga-let-7j-3p;gga-miR-12228-5p;gga-miR-12262-5p;gga-miR-12279-3p;gga-miR-12280-3p;gga-miR-12295-3p;gga-miR-138-2-3p;gga-miR-1397-3p;gga-miR-142-5p;gga-miR-144-3p;gga-miR-1460;gga-miR-1556;gga-miR-1577;gga-miR-1596-5p;gga-miR-15b-5p;gga-miR-15c-5p;gga-miR-1612;gga-miR-1615;gga-miR-1619;gga-miR-1651-5p;gga-miR-1685-5p;gga-miR-1697;gga-miR-16c-5p;gga-miR-1708;gga-miR-1756b;gga-miR-1769-3p;gga-miR-17…
FUBP3	gga-miR-12223-5p;gga-miR-1464;gga-miR-1599;gga-miR-30c-2-3p;gga-miR-338-3p;gga-miR-3524b-3p;gga-miR-6543-5p;gga-miR-6559-5p;gga-miR-6663-5p;gga-miR-6706-5p;gga-miR-9b-3p;miR-1454-y;miR-1464-x;miR-338-y;miR-4510-x;miR-4899-x;miR-6543-x;miR-6663-x;novel-m0034-3p
SH3GLB2	gga-miR-12236-3p;gga-miR-12247-3p;gga-miR-133a-3p;gga-miR-133b;gga-miR-133c-3p;gga-miR-140-5p;gga-miR-143-3p;gga-miR-1453;gga-miR-1466;gga-miR-147;gga-miR-1556;gga-miR-1567;gga-miR-1597-5p;gga-miR-1599;gga-miR-15a;gga-miR-15b-5p;gga-miR-15c-5p;gga-miR-16-5p;gga-miR-1610;gga-miR-1659;gga-miR-1663-5p;gga-miR-1664-5p;gga-miR-1695;gga-miR-17-5p;gga-miR-1722-3p;gga-miR-1730-5p;gga-miR-1731-3p;gga-miR-…
CDK9	gga-miR-12208-3p;gga-miR-12232-5p;gga-miR-12234-5p;gga-miR-12243-5p;gga-miR-12257-3p;gga-miR-12277-5p;gga-miR-12280-3p;gga-miR-12283-5p;gga-miR-1306-5p;gga-miR-132c-5p;gga-miR-137-3p;gga-miR-1562-3p;gga-miR-1618-3p;gga-miR-1623;gga-miR-1646;gga-miR-1648-5p;gga-miR-1649-5p;gga-miR-1666;gga-miR-1668-3p;gga-miR-1672;gga-miR-1695;gga-miR-1704;gga-miR-1727;gga-miR-1744-5p;gga-miR-1745;gga-miR-1764-5p;…
NELFB	gga-let-7g-3p;gga-miR-106-3p;gga-miR-12280-3p;gga-miR-1632-5p;gga-miR-1678;gga-miR-17-3p;gga-miR-1724;gga-miR-187-5p;gga-miR-217-5p;gga-miR-30a-3p;gga-miR-3536;gga-miR-460a-3p;gga-miR-460b-3p;gga-miR-6556-5p;gga-miR-6608-3p;gga-miR-6663-5p;gga-miR-7438-5p;gga-miR-7453-3p;miR-106-y;miR-1724-x;miR-2970-x;miR-30-y;miR-3613-y;miR-582-x;miR-6663-x;miR-730-y;novel-m0115-3p;novel-m0134-5p;novel-m0138-5p…
EDF1	bantam-y;gga-let-7l-3p;gga-miR-103-2-5p;gga-miR-12261-3p;gga-miR-1612;gga-miR-1667-3p;gga-miR-1667-5p;gga-miR-16c-3p;gga-miR-1727;gga-miR-1764-3p;gga-miR-1773-5p;gga-miR-1795;gga-miR-1802;gga-miR-182-5p;gga-miR-196-2-3p;gga-miR-214;gga-miR-216b;gga-miR-23b-3p;gga-miR-30b-3p;gga-miR-30c-2-3p;gga-miR-449c-3p;gga-miR-6516-5p;gga-miR-6559-5p;gga-miR-6587-3p;gga-miR-6605-5p;gga-miR-6619-5p;gga-miR-662…
SRP68	gga-miR-12278-5p;gga-miR-12283-3p;gga-miR-140-3p;gga-miR-1606;gga-miR-1620;gga-miR-1643-5p;gga-miR-1752;gga-miR-1768;gga-miR-1788-3p;gga-miR-1816;gga-miR-184b-3p;gga-miR-184b-5p;gga-miR-200b-5p;gga-miR-205a;gga-miR-31-3p;gga-miR-6560-3p;gga-miR-6565-3p;gga-miR-6567-5p;gga-miR-6573-5p;gga-miR-6619-5p;gga-miR-6625-5p;gga-miR-6639-5p;gga-miR-6647-5p;gga-miR-6651-5p;gga-miR-6656-5p;gga-miR-6663-5p;gg…
ACOX1	gga-miR-103-3p;gga-miR-106-5p;gga-miR-107-3p;gga-miR-12216-3p;gga-miR-12220-5p;gga-miR-12227-3p;gga-miR-12230-5p;gga-miR-12260-5p;gga-miR-12266-3p;gga-miR-12271-5p;gga-miR-12274-5p;gga-miR-12283-3p;gga-miR-12286-3p;gga-miR-129-5p;gga-miR-138-5p;gga-miR-1388a-3p;gga-miR-1388b-3p;gga-miR-1416-3p;gga-miR-143-5p;gga-miR-1452;gga-miR-1456-5p;gga-miR-1467-5p;gga-miR-1556;gga-miR-1562-5p;gga-miR-1571;gg…
GPS1	gga-miR-129-5p;gga-miR-146b-5p;gga-miR-146c-5p;gga-miR-1599;gga-miR-1690-5p;gga-miR-1695;gga-miR-1699;gga-miR-1756a;gga-miR-1786;gga-miR-1802;gga-miR-1806;gga-miR-181a-5p;gga-miR-181b-5p;gga-miR-219b;gga-miR-30c-2-3p;gga-miR-34a-3p;gga-miR-6542-5p;gga-miR-6544-5p;gga-miR-6552-3p;gga-miR-6558-5p;gga-miR-6559-5p;gga-miR-6621-5p;gga-miR-7438-5p;miR-10055-y;miR-127-x;miR-146-x;miR-1479-x;miR-149-y;mi…
UTP6	gga-miR-1620;gga-miR-1781-3p;gga-miR-7472-5p;miR-1781-y;miR-7472-x
RHOT1	gga-let-7g-3p;gga-let-7j-3p;gga-miR-103-3p;gga-miR-106-3p;gga-miR-107-3p;gga-miR-12223-5p;gga-miR-12227-3p;gga-miR-12274-5p;gga-miR-1551-3p;gga-miR-15a;gga-miR-15b-5p;gga-miR-15c-5p;gga-miR-16-5p;gga-miR-1614-5p;gga-miR-1646;gga-miR-16c-5p;gga-miR-17-3p;gga-miR-1746;gga-miR-1763;gga-miR-1763b-3p;gga-miR-1769-3p;gga-miR-1781-5p;gga-miR-1807;gga-miR-1809;gga-miR-187-3p;gga-miR-200b-3p;gga-miR-302c-…
KPNA2	gga-let-7g-3p;gga-miR-106-5p;gga-miR-135a-5p;gga-miR-1622;gga-miR-17-5p;gga-miR-1775-5p;gga-miR-1807;gga-miR-203b-3p;gga-miR-20a-5p;gga-miR-20b-5p;gga-miR-2184a-5p;gga-miR-219b;gga-miR-302b-3p;gga-miR-302c-3p;gga-miR-302d;gga-miR-30a-3p;gga-miR-3525;gga-miR-6628-3p;gga-miR-6693-3p;miR-106-x;miR-12219-x;miR-135-x;miR-17-x;miR-196-z;miR-20-x;miR-30-y;miR-302-y;miR-315-x;miR-423-x;miR-499-x;miR-6710…
NOL11	gga-miR-12249-5p;gga-miR-12275-5p;gga-miR-2131-5p;gga-miR-2954;gga-miR-6545-5p;miR-12275-x;miR-2131-x;miR-2954-y;miR-362-x;miR-5119-y;miR-655-y;miR-9355-x
SBDS	gga-let-7j-3p;gga-miR-12207-5p;gga-miR-12213-3p;gga-miR-12269-3p;gga-miR-12271-5p;gga-miR-12272-3p;gga-miR-128-3p;gga-miR-130a-3p;gga-miR-130b-3p;gga-miR-1388a-3p;gga-miR-1388b-3p;gga-miR-1416-5p;gga-miR-1451-5p;gga-miR-148b-5p;gga-miR-1563;gga-miR-1577;gga-miR-1622;gga-miR-1625-3p;gga-miR-1628;gga-miR-1649-5p;gga-miR-1667-5p;gga-miR-1668-3p;gga-miR-1669;gga-miR-1687-5p;gga-miR-1693;gga-miR-1712-…
RCC1L	gga-let-7l-3p;gga-miR-103-3p;gga-miR-107-5p;gga-miR-122-5p;gga-miR-12208-3p;gga-miR-12223-5p;gga-miR-12230-5p;gga-miR-12243-5p;gga-miR-12246-3p;gga-miR-12253-3p;gga-miR-12264-3p;gga-miR-12265-5p;gga-miR-12283-3p;gga-miR-12286-3p;gga-miR-12291-3p;gga-miR-124a-5p;gga-miR-125b-5p;gga-miR-132c-5p;gga-miR-137-3p;gga-miR-138-5p;gga-miR-145-5p;gga-miR-148a-5p;gga-miR-1587;gga-miR-1622;gga-miR-1623;gga-m…
PRKRIP1	gga-miR-101-2-5p;gga-miR-12222-5p;gga-miR-12228-3p;gga-miR-12253-3p;gga-miR-12262-5p;gga-miR-12271-5p;gga-miR-12276-5p;gga-miR-124c-5p;gga-miR-128-3p;gga-miR-138-1-3p;gga-miR-138-2-3p;gga-miR-143-3p;gga-miR-145-3p;gga-miR-1453;gga-miR-1457;gga-miR-146c-5p;gga-miR-1564-3p;gga-miR-1571;gga-miR-1614-3p;gga-miR-1616;gga-miR-1623;gga-miR-1625-3p;gga-miR-1628;gga-miR-1646;gga-miR-1651-3p;gga-miR-1661;g…
LIG3	gga-miR-12216-3p;gga-miR-12247-3p;gga-miR-12278-5p;gga-miR-130a-5p;gga-miR-130c-5p;gga-miR-143-3p;gga-miR-1570;gga-miR-1662;gga-miR-1727;gga-miR-1796;gga-miR-1805-5p;gga-miR-1806;gga-miR-2128;gga-miR-2954;gga-miR-3533;gga-miR-3539;gga-miR-489-3p;gga-miR-6544-3p;gga-miR-6590-3p;gga-miR-6595-5p;gga-miR-6604-5p;gga-miR-6634-5p;miR-12216-y;miR-1266-x;miR-138-y;miR-143-y;miR-1662-x;miR-1689-y;miR-281-…
CCT6A	gga-miR-106-3p;gga-miR-12246-5p;gga-miR-1465;gga-miR-1625-3p;gga-miR-17-3p;gga-miR-1704;gga-miR-1768;gga-miR-1785;gga-miR-1805-5p;gga-miR-196-2-3p;gga-miR-214b-3p;gga-miR-29b-1-5p;gga-miR-29b-2-5p;gga-miR-6544-3p;gga-miR-6588-3p;gga-miR-6593-5p;gga-miR-6610-3p;gga-miR-6639-5p;gga-miR-6641-3p;miR-106-y;miR-1677-y;miR-1789-y;miR-3525-x;miR-6583-x;miR-6610-y;miR-8094-x;novel-m0040-5p;novel-m0115-3p
CHCHD2	gga-miR-122b;gga-miR-124a-5p;gga-miR-130b-5p;gga-miR-144-5p;gga-miR-1638;gga-miR-1664-5p;gga-miR-1677-5p;gga-miR-1686;gga-miR-1805-5p;gga-miR-6544-3p;gga-miR-6561-5p;gga-miR-6608-3p;gga-miR-7454-3p;miR-12286-y;miR-12292-x;miR-13-y;miR-130-x;miR-1677-x;miR-1791-y;miR-183-x;miR-3532-x;miR-361-x;miR-4443-x;miR-6544-y;miR-6549-y;miR-6561-x;miR-6669-y;miR-703-x;miR-7893-x;novel-m0139-5p
YWHAE	gga-miR-101-3p;gga-miR-12254-3p;gga-miR-12262-5p;gga-miR-1588;gga-miR-1659;gga-miR-1685-3p;gga-miR-1715-3p;gga-miR-1740-3p;gga-miR-1749-5p;gga-miR-1762;gga-miR-1806;gga-miR-2127;gga-miR-2184a-5p;gga-miR-338-5p;gga-miR-455-3p;gga-miR-6674-3p;miR-11625-x;miR-1659-y;miR-182-y;miR-197-y;miR-203-x;miR-2974-x;miR-320-y;miR-323-x;miR-338-x;miR-3613-y;miR-3914-y;miR-4286-x;miR-4286-y;miR-4286-z;miR-625-x…
MYO1C	gga-miR-106-5p;gga-miR-12215-5p;gga-miR-1614-3p;gga-miR-17-5p;gga-miR-1795;gga-miR-1807;gga-miR-1c;gga-miR-20a-5p;gga-miR-20b-5p;gga-miR-6556-3p;gga-miR-6589-5p;gga-miR-6705-5p;gga-miR-7454-5p;gga-miR-7461-5p;gga-miR-7474-3p;gga-miR-9-5p;miR-10055-y;miR-10400-x;miR-106-x;miR-12292-y;miR-149-y;miR-1614-y;miR-1664-y;miR-17-x;miR-1814-x;miR-20-x;miR-342-x;miR-3604-x;miR-3960-y;miR-6705-x;miR-79-x;mi…
RPA1	gga-miR-12208-5p;gga-miR-12211-3p;gga-miR-12249-3p;gga-miR-12254-3p;gga-miR-12262-5p;gga-miR-12266-5p;gga-miR-145-3p;gga-miR-1465;gga-miR-1564-3p;gga-miR-1593;gga-miR-1614-5p;gga-miR-1616;gga-miR-1626-3p;gga-miR-1640;gga-miR-1650;gga-miR-1667-5p;gga-miR-1676-5p;gga-miR-1753;gga-miR-1775-5p;gga-miR-1781-3p;gga-miR-1799;gga-miR-181a-3p;gga-miR-190b-5p;gga-miR-196-2-3p;gga-miR-2131-5p;gga-miR-217-5p…
GOSR1	gga-miR-12221-2-3p;gga-miR-12271-5p;gga-miR-12293-3p;gga-miR-124a-5p;gga-miR-132a-5p;gga-miR-1453;gga-miR-1467-3p;gga-miR-1559-5p;gga-miR-1567;gga-miR-1572;gga-miR-1582;gga-miR-1585;gga-miR-1596-5p;gga-miR-1602;gga-miR-1623;gga-miR-1655-5p;gga-miR-1673;gga-miR-1679;gga-miR-1686;gga-miR-1687-3p;gga-miR-1693;gga-miR-1699;gga-miR-1723;gga-miR-1727;gga-miR-1744-5p;gga-miR-1751-5p;gga-miR-1754-3p;gga-…
ALDH3A2	gga-miR-100-3p;gga-miR-12240-3p;gga-miR-12264-5p;gga-miR-12282-3p;gga-miR-12286-3p;gga-miR-122b-3p;gga-miR-130a-3p;gga-miR-130b-3p;gga-miR-130c-3p;gga-miR-1562-3p;gga-miR-1574-5p;gga-miR-1586;gga-miR-1596-5p;gga-miR-15a;gga-miR-15b-5p;gga-miR-16-5p;gga-miR-1632-5p;gga-miR-1656;gga-miR-1658-3p;gga-miR-1667-3p;gga-miR-1693;gga-miR-16c-5p;gga-miR-1710;gga-miR-1726;gga-miR-1744-5p;gga-miR-1745;gga-mi…
TRIM37	gga-let-7g-3p;gga-miR-106-3p;gga-miR-106-5p;gga-miR-12220-5p;gga-miR-12248-5p;gga-miR-122b-3p;gga-miR-132c-5p;gga-miR-1467-3p;gga-miR-1551-5p;gga-miR-1602;gga-miR-1655-3p;gga-miR-17-5p;gga-miR-1705;gga-miR-1712-3p;gga-miR-1712-5p;gga-miR-1722-3p;gga-miR-1740-5p;gga-miR-1766;gga-miR-1798-5p;gga-miR-1805-5p;gga-miR-181a-5p;gga-miR-181b-5p;gga-miR-182-5p;gga-miR-196-2-3p;gga-miR-199b;gga-miR-19a-3p;…
PSMC2	gga-miR-1612;miR-149-x;miR-3719-y;miR-9162-y;miR-935-y
PHTF2	gga-miR-101-3p;gga-miR-103-1-5p;gga-miR-10585-5p;gga-miR-12236-3p;gga-miR-12239-3p;gga-miR-12246-3p;gga-miR-12247-3p;gga-miR-12248-5p;gga-miR-12254-3p;gga-miR-12256-3p;gga-miR-12270-5p;gga-miR-12288-5p;gga-miR-1306-5p;gga-miR-130a-3p;gga-miR-130b-3p;gga-miR-130c-3p;gga-miR-1329-5p;gga-miR-138-2-3p;gga-miR-140-5p;gga-miR-144-3p;gga-miR-1462-3p;gga-miR-1464;gga-miR-1466;gga-miR-146a-5p;gga-miR-146b…
MAPK11	gga-let-7a-2-3p;gga-let-7c-3p;gga-miR-12214-3p;gga-miR-12222-5p;gga-miR-12223-5p;gga-miR-12234-3p;gga-miR-12246-3p;gga-miR-12251-5p;gga-miR-12280-5p;gga-miR-129-1-3p;gga-miR-129-3p;gga-miR-1306-5p;gga-miR-135a-1-3p;gga-miR-1454;gga-miR-1463;gga-miR-148a-3p;gga-miR-148b-3p;gga-miR-1580;gga-miR-1617;gga-miR-1619;gga-miR-1638;gga-miR-1646;gga-miR-1651-3p;gga-miR-1664-3p;gga-miR-1728-3p;gga-miR-1740-…
TFEC	gga-miR-12224-5p;gga-miR-124a-5p;gga-miR-128-3p;gga-miR-140-5p;gga-miR-1601;gga-miR-1673;gga-miR-1747-3p;gga-miR-19a-3p;gga-miR-6578-5p;gga-miR-6624-3p;gga-miR-6696-5p;miR-122-y;miR-12275-y;miR-128-y;miR-1289-y;miR-182-y;miR-19-y;miR-203-x;miR-2184-x;miR-2383-y;miR-6876-y;miR-9985-x;novel-m0028-3p;novel-m0032-5p;novel-m0139-5p;novel-m0198-5p;novel-m0252-5p
THAP5	gga-let-7a-2-3p;gga-let-7c-3p;gga-miR-12208-3p;gga-miR-12293-3p;gga-miR-12293-5p;gga-miR-125b-3p;gga-miR-1388b-3p;gga-miR-1397-3p;gga-miR-153-5p;gga-miR-155;gga-miR-1603;gga-miR-1728-5p;gga-miR-1731-5p;gga-miR-1815;gga-miR-196-1-3p;gga-miR-34a-5p;gga-miR-34c-5p;gga-miR-449a;gga-miR-449b-5p;gga-miR-449c-5p;gga-miR-449d-5p;gga-miR-6553-3p;gga-miR-6603-3p;gga-miR-6614-3p;gga-miR-7438-5p;gga-miR-7472…
RPAP3	gga-let-7a-3p;gga-let-7f-3p;gga-let-7k-3p;gga-miR-12232-5p;gga-miR-12261-3p;gga-miR-12269-3p;gga-miR-122b-3p;gga-miR-1593;gga-miR-1623;gga-miR-1645;gga-miR-1649-5p;gga-miR-1667-3p;gga-miR-1705;gga-miR-1710;gga-miR-1782;gga-miR-193a-3p;gga-miR-193b-3p;gga-miR-2131-5p;gga-miR-3526;gga-miR-455-5p;gga-miR-6555-5p;gga-miR-6605-5p;gga-miR-6615-3p;gga-miR-6617-3p;gga-miR-6707-5p;gga-miR-7437-5p;gga-miR-…
POC1B	gga-let-7j-3p;gga-miR-100-3p;gga-miR-12236-5p;gga-miR-12251-5p;gga-miR-12252-3p;gga-miR-12262-5p;gga-miR-12266-5p;gga-miR-130a-3p;gga-miR-135a-5p;gga-miR-135b;gga-miR-1388b-5p;gga-miR-143-3p;gga-miR-1467-5p;gga-miR-148b-3p;gga-miR-153-3p;gga-miR-1550-5p;gga-miR-1553-5p;gga-miR-1573;gga-miR-1582;gga-miR-16-1-3p;gga-miR-1619;gga-miR-1659;gga-miR-1661;gga-miR-1676-5p;gga-miR-1705;gga-miR-1719;gga-mi…
METAP2	gga-miR-12246-3p;gga-miR-1559-3p;gga-miR-1632-3p;gga-miR-18a-5p;gga-miR-18b-5p;gga-miR-26a-2-5p;gga-miR-26a-5p;gga-miR-6545-5p;gga-miR-6572-5p;gga-miR-6590-3p;gga-miR-6665-5p;gga-miR-7453-3p;gga-miR-7454-3p;gga-miR-7457-5p;gga-miR-7473-3p;miR-1591-y;miR-18-x;miR-230-y;miR-26-x;miR-2710-x;miR-315-x;miR-337-y;miR-345-y;miR-3529-y;miR-376-y;miR-455-y;miR-6562-y;miR-6572-x;miR-6665-x;miR-6696-y;miR-9…
LTA4H	gga-miR-12210-5p;gga-miR-12269-5p;gga-miR-12274-5p;gga-miR-1596-5p;gga-miR-1612;gga-miR-1625-3p;gga-miR-1626-5p;gga-miR-1627-3p;gga-miR-1658-3p;gga-miR-1704;gga-miR-1815;gga-miR-30a-3p;gga-miR-32-3p;gga-miR-3531-3p;gga-miR-3531-5p;gga-miR-6561-5p;gga-miR-6644-3p;gga-miR-6651-5p;gga-miR-6693-3p;gga-miR-7454-3p;miR-11987-x;miR-1338-y;miR-1551-x;miR-1626-x;miR-183-x;miR-1843-x;miR-195-x;miR-210-x;mi…
TMPO	bantam-y;gga-let-7g-3p;gga-miR-100-3p;gga-miR-101-3p;gga-miR-12208-3p;gga-miR-12223-5p;gga-miR-12227-3p;gga-miR-12232-5p;gga-miR-12240-5p;gga-miR-12251-5p;gga-miR-12253-5p;gga-miR-12261-3p;gga-miR-12271-3p;gga-miR-12274-3p;gga-miR-12280-5p;gga-miR-12293-3p;gga-miR-1329-5p;gga-miR-1467-5p;gga-miR-146b-3p;gga-miR-148a-5p;gga-miR-153-5p;gga-miR-1559-3p;gga-miR-15b-3p;gga-miR-15c-3p;gga-miR-16-2-3p;g…
SLC25A3	gga-miR-1551-3p;gga-miR-1681;gga-miR-425-5p;gga-miR-6547-5p;miR-205-y;miR-2284-x;miR-425-x;miR-6853-x;miR-6907-y;miR-731-x
RANGAP1	gga-miR-12219-5p;gga-miR-12231-5p;gga-miR-12253-3p;gga-miR-12274-5p;gga-miR-12284-5p;gga-miR-138-1-3p;gga-miR-1454;gga-miR-15a;gga-miR-15b-5p;gga-miR-15c-5p;gga-miR-16-5p;gga-miR-1606;gga-miR-1627-3p;gga-miR-1669;gga-miR-1677-3p;gga-miR-1680-5p;gga-miR-1689-3p;gga-miR-1695;gga-miR-1710;gga-miR-1728-5p;gga-miR-1729-5p;gga-miR-1763b-5p;gga-miR-1778;gga-miR-199-3p;gga-miR-2127;gga-miR-2128;gga-miR-2…
L3MBTL2	gga-miR-101-3p;gga-miR-107-5p;gga-miR-12207-5p;gga-miR-12219-3p;gga-miR-12278-5p;gga-miR-12286-5p;gga-miR-12294-3p;gga-miR-133a-5p;gga-miR-133c-5p;gga-miR-1582;gga-miR-1614-5p;gga-miR-1646;gga-miR-1677-5p;gga-miR-1695;gga-miR-1728-3p;gga-miR-1736-5p;gga-miR-1758;gga-miR-1768;gga-miR-1784b-5p;gga-miR-1785;gga-miR-1788-3p;gga-miR-1807;gga-miR-184b-3p;gga-miR-18b-3p;gga-miR-193b-5p;gga-miR-202-3p;gg…
RPS19BP1	gga-miR-12235-3p;gga-miR-12294-5p;gga-miR-132a-5p;gga-miR-1416-3p;gga-miR-143-5p;gga-miR-1562-5p;gga-miR-1599;gga-miR-1614-3p;gga-miR-1627-5p;gga-miR-1661;gga-miR-1687-3p;gga-miR-1696;gga-miR-1766;gga-miR-196-1-3p;gga-miR-19a-3p;gga-miR-19b-3p;gga-miR-204;gga-miR-20b-3p;gga-miR-211;gga-miR-2128;gga-miR-301a-5p;gga-miR-30a-3p;gga-miR-6545-3p;gga-miR-6569-3p;gga-miR-6587-5p;gga-miR-6590-3p;gga-miR-…
TAB1	gga-miR-12246-5p;gga-miR-12248-5p;gga-miR-12295-3p;gga-miR-1584;gga-miR-1599;gga-miR-1623;gga-miR-1765;gga-miR-1771;gga-miR-200a-3p;gga-miR-2985-5p;gga-miR-3594-5p;gga-miR-6546-5p;gga-miR-6559-3p;gga-miR-6561-3p;gga-miR-6580-5p;gga-miR-6637-3p;gga-miR-6704-5p;gga-miR-7456-5p;gga-miR-7457-5p;gga-miR-7482-5p;miR-11-y;miR-12246-x;miR-12286-y;miR-1249-x;miR-13-y;miR-14-y;miR-1623-x;miR-1765-x;miR-2-y…
RPL3	gga-miR-6639-5p;miR-1575-x;novel-m0218-3p
DNAL4	gga-miR-12225-3p;gga-miR-12231-5p;gga-miR-12248-3p;gga-miR-12283-5p;gga-miR-12294-3p;gga-miR-122b-3p;gga-miR-1467-5p;gga-miR-153-3p;gga-miR-1551-5p;gga-miR-1614-3p;gga-miR-1614-5p;gga-miR-1615;gga-miR-1664-5p;gga-miR-1744-3p;gga-miR-1747-5p;gga-miR-1781-5p;gga-miR-1790;gga-miR-1816;gga-miR-200a-3p;gga-miR-2131-5p;gga-miR-2188-3p;gga-miR-3539;gga-miR-3594-5p;gga-miR-451;gga-miR-551-5p;gga-miR-6542…
MCM5	gga-miR-1603;gga-miR-1757;gga-miR-1766;gga-miR-449c-5p;gga-miR-6547-3p;gga-miR-6596-3p;miR-10152-y;miR-3068-x;miR-6037-y;miR-6566-x;miR-745-y;novel-m0013-3p;novel-m0033-3p;novel-m0159-5p
TMEM263	gga-let-7a-3p;gga-let-7f-3p;gga-let-7k-3p;gga-miR-100-3p;gga-miR-101-3p;gga-miR-122-3p;gga-miR-12220-5p;gga-miR-12221-3p;gga-miR-12223-5p;gga-miR-12240-3p;gga-miR-12246-3p;gga-miR-12280-3p;gga-miR-12286-3p;gga-miR-12295-3p;gga-miR-124a-3p;gga-miR-124a-5p;gga-miR-138-2-3p;gga-miR-144-3p;gga-miR-145-5p;gga-miR-1451-5p;gga-miR-1452;gga-miR-1555-3p;gga-miR-1558;gga-miR-1564-5p;gga-miR-1582;gga-miR-15…
WASHC1	gga-miR-12207-5p;gga-miR-12210-5p;gga-miR-12227-3p;gga-miR-12233-3p;gga-miR-12236-5p;gga-miR-12264-5p;gga-miR-130b-5p;gga-miR-1564-3p;gga-miR-1591-5p;gga-miR-1667-3p;gga-miR-1704;gga-miR-1757;gga-miR-1811;gga-miR-18b-3p;gga-miR-22-3p;gga-miR-23b-3p;gga-miR-2984-3p;gga-miR-456-3p;gga-miR-460b-5p;gga-miR-6544-5p;gga-miR-6562-3p;gga-miR-6573-3p;gga-miR-6574-5p;gga-miR-6587-5p;gga-miR-6602-5p;gga-miR…
ATP6V1E1	gga-miR-12208-3p;gga-miR-12227-3p;gga-miR-12259-5p;gga-miR-130a-3p;gga-miR-130b-3p;gga-miR-130c-3p;gga-miR-1416-5p;gga-miR-148a-3p;gga-miR-148b-3p;gga-miR-1559-3p;gga-miR-1612;gga-miR-1622;gga-miR-1651-3p;gga-miR-1657;gga-miR-1685-3p;gga-miR-1695;gga-miR-1764-5p;gga-miR-1773-3p;gga-miR-1815;gga-miR-181b-1-3p;gga-miR-214;gga-miR-2184a-5p;gga-miR-219b;gga-miR-24-3p;gga-miR-34a-5p;gga-miR-34c-5p;gga…
STRAP	gga-let-7a-2-3p;gga-let-7c-3p;gga-miR-10585-5p;gga-miR-12210-3p;gga-miR-12213-3p;gga-miR-130a-5p;gga-miR-130c-5p;gga-miR-137-3p;gga-miR-1454;gga-miR-1564-5p;gga-miR-1567;gga-miR-1620;gga-miR-1731-3p;gga-miR-1764-3p;gga-miR-181a-5p;gga-miR-18b-3p;gga-miR-202-3p;gga-miR-2184a-5p;gga-miR-30a-3p;gga-miR-30e-3p;gga-miR-32-3p;gga-miR-460a-5p;gga-miR-6553-3p;gga-miR-6572-5p;gga-miR-6579-3p;gga-miR-6582-…
DERA	gga-miR-103-2-5p;gga-miR-12222-3p;gga-miR-12231-5p;gga-miR-12235-3p;gga-miR-12284-3p;gga-miR-130a-3p;gga-miR-130b-3p;gga-miR-1464;gga-miR-155;gga-miR-1587;gga-miR-1591-3p;gga-miR-1600;gga-miR-1625-3p;gga-miR-1668-5p;gga-miR-1692;gga-miR-1728-3p;gga-miR-1769-5p;gga-miR-1775-5p;gga-miR-199b;gga-miR-20b-3p;gga-miR-26a-2-5p;gga-miR-26a-5p;gga-miR-301a-3p;gga-miR-301b-3p;gga-miR-30a-3p;gga-miR-454-3p;…
PHC1	gga-miR-12207-3p;gga-miR-12214-5p;gga-miR-12234-5p;gga-miR-12240-5p;gga-miR-12253-3p;gga-miR-12260-3p;gga-miR-12283-3p;gga-miR-130a-5p;gga-miR-130c-5p;gga-miR-1388b-5p;gga-miR-1552-3p;gga-miR-1614-5p;gga-miR-1615;gga-miR-1647;gga-miR-1657;gga-miR-1665;gga-miR-1769-5p;gga-miR-1772-5p;gga-miR-1773-3p;gga-miR-1781-5p;gga-miR-1798-3p;gga-miR-1806;gga-miR-1807;gga-miR-181b-2-3p;gga-miR-18a-5p;gga-miR-…
FKBP4	gga-let-7g-3p;gga-miR-101-3p;gga-miR-12210-5p;gga-miR-12272-3p;gga-miR-124a-5p;gga-miR-138-2-3p;gga-miR-1388a-5p;gga-miR-144-3p;gga-miR-147;gga-miR-153-3p;gga-miR-153-5p;gga-miR-1564-5p;gga-miR-1582;gga-miR-1589;gga-miR-1591-3p;gga-miR-1612;gga-miR-1658-3p;gga-miR-1664-5p;gga-miR-1667-5p;gga-miR-1677-3p;gga-miR-1737;gga-miR-1753;gga-miR-1768;gga-miR-1772-5p;gga-miR-1781-3p;gga-miR-1784-5p;gga-miR…
ING4	gga-miR-12228-3p;gga-miR-12249-3p;gga-miR-12266-3p;gga-miR-12266-5p;gga-miR-12278-5p;gga-miR-124c-3p;gga-miR-1454;gga-miR-1577;gga-miR-1587;gga-miR-1599;gga-miR-16-1-3p;gga-miR-1612;gga-miR-1614-3p;gga-miR-1649-5p;gga-miR-1655-3p;gga-miR-1658-3p;gga-miR-1664-3p;gga-miR-1686;gga-miR-1709;gga-miR-1729-5p;gga-miR-1747-3p;gga-miR-1760;gga-miR-1768;gga-miR-1773-5p;gga-miR-184b-3p;gga-miR-204;gga-miR-2…
TAF13	gga-miR-12274-5p;gga-miR-1571;gga-miR-15a;gga-miR-15c-5p;gga-miR-16-5p;gga-miR-1659;gga-miR-16c-5p;gga-miR-1739;gga-miR-1751-5p;gga-miR-1773-3p;gga-miR-1807;gga-miR-212-3p;gga-miR-24-5p;gga-miR-3524b-3p;gga-miR-3528;gga-miR-6561-3p;gga-miR-6598-5p;gga-miR-6614-3p;gga-miR-6650-5p;gga-miR-6651-5p;gga-miR-6656-5p;gga-miR-6672-3p;gga-miR-7442-5p;gga-miR-7466-3p;gga-miR-7481-5p;miR-1416-y;miR-15-x;miR…
PCNP	gga-let-7f-3p;gga-miR-101-2-5p;gga-miR-12213-3p;gga-miR-12223-3p;gga-miR-12228-5p;gga-miR-12235-3p;gga-miR-137-5p;gga-miR-148a-5p;gga-miR-148b-5p;gga-miR-1572;gga-miR-1580;gga-miR-1582;gga-miR-1599;gga-miR-1612;gga-miR-1630;gga-miR-1643-3p;gga-miR-1677-3p;gga-miR-1688;gga-miR-16c-3p;gga-miR-1712-3p;gga-miR-1728-3p;gga-miR-1747-5p;gga-miR-1776;gga-miR-1796;gga-miR-1806;gga-miR-1807;gga-miR-181b-1-…
NFKBIZ	gga-let-7a-3p;gga-let-7f-3p;gga-let-7g-3p;gga-let-7k-3p;gga-miR-101-3p;gga-miR-103-2-5p;gga-miR-107-5p;gga-miR-12210-5p;gga-miR-12220-5p;gga-miR-12223-3p;gga-miR-12224-3p;gga-miR-12243-5p;gga-miR-12248-5p;gga-miR-12258-3p;gga-miR-12269-3p;gga-miR-1329-5p;gga-miR-1434;gga-miR-144-3p;gga-miR-1451-3p;gga-miR-148a-5p;gga-miR-1573;gga-miR-1582;gga-miR-1590;gga-miR-1592;gga-miR-1625-3p;gga-miR-1645;gga…
HJURP	gga-let-7a-2-3p;gga-let-7c-3p;gga-miR-101-3p;gga-miR-12243-3p;gga-miR-12257-5p;gga-miR-144-3p;gga-miR-1460;gga-miR-1619;gga-miR-1625-3p;gga-miR-1661;gga-miR-1685-3p;gga-miR-1704;gga-miR-1714;gga-miR-1718;gga-miR-1731-5p;gga-miR-1769-5p;gga-miR-1778;gga-miR-200b-3p;gga-miR-2184a-5p;gga-miR-33-3p;gga-miR-3526;gga-miR-429-3p;gga-miR-456-3p;gga-miR-551-5p;gga-miR-6545-3p;gga-miR-6574-3p;gga-miR-6574-…
SAMSN1	gga-let-7a-2-3p;gga-let-7c-3p;gga-miR-101-2-5p;gga-miR-12210-3p;gga-miR-12236-3p;gga-miR-12243-3p;gga-miR-130a-3p;gga-miR-130c-3p;gga-miR-143-3p;gga-miR-1454;gga-miR-1464;gga-miR-1550-3p;gga-miR-1573;gga-miR-1591-5p;gga-miR-1593;gga-miR-1595-5p;gga-miR-16-1-3p;gga-miR-1677-3p;gga-miR-16c-3p;gga-miR-1717;gga-miR-1719;gga-miR-1721;gga-miR-1722-3p;gga-miR-1751-5p;gga-miR-1766;gga-miR-1775-5p;gga-miR…
JAM2	gga-miR-101-2-5p;gga-miR-12224-5p;gga-miR-12278-3p;gga-miR-138-1-3p;gga-miR-148a-3p;gga-miR-148b-5p;gga-miR-1582;gga-miR-1639;gga-miR-1741;gga-miR-1749-3p;gga-miR-1812-5p;gga-miR-199-3p;gga-miR-338-5p;gga-miR-466;gga-miR-6544-3p;gga-miR-6550-5p;gga-miR-6574-5p;gga-miR-6627-3p;gga-miR-6693-3p;gga-miR-7449-5p;gga-miR-7453-3p;gga-miR-7478-5p;miR-122-y;miR-137-y;miR-138-y;miR-148-y;miR-152-y;miR-153-…
C1H21ORF59	gga-miR-12211-5p;gga-miR-12214-3p;gga-miR-1460;gga-miR-1627-5p;gga-miR-2184a-5p;gga-miR-302b-3p;gga-miR-302c-3p;gga-miR-302d;gga-miR-30a-5p;gga-miR-30d;gga-miR-338-5p;gga-miR-6573-3p;gga-miR-7444-5p;miR-12211-x;miR-2493-x;miR-30-x;miR-302-y;miR-338-x;miR-452-x;miR-5124-x;miR-6590-y;miR-722-y;miR-802-x;novel-m0053-3p;novel-m0073-5p;novel-m0112-3p;novel-m0128-3p
PDK3	gga-let-7a-2-3p;gga-miR-12210-5p;gga-miR-12214-3p;gga-miR-12264-3p;gga-miR-12293-3p;gga-miR-124c-5p;gga-miR-130a-5p;gga-miR-130b-3p;gga-miR-130c-3p;gga-miR-130c-5p;gga-miR-138-5p;gga-miR-140-5p;gga-miR-143-3p;gga-miR-145-5p;gga-miR-1628;gga-miR-1632-3p;gga-miR-1643-3p;gga-miR-1768;gga-miR-1806;gga-miR-1812-5p;gga-miR-1815;gga-miR-18a-5p;gga-miR-18b-5p;gga-miR-191-3p;gga-miR-204;gga-miR-211;gga-mi…
EIF2S3	gga-miR-1329-5p;gga-miR-1603;gga-miR-1802;gga-miR-196-1-3p;gga-miR-219b;gga-miR-3530-3p;gga-miR-6658-3p;miR-1329-x;miR-140-x;miR-1689-y;miR-196-y;miR-2184-x;miR-3530-y;miR-451-y;miR-7552-x;miR-9182-x
AP1S2	gga-let-7a-2-3p;gga-let-7a-3p;gga-let-7c-3p;gga-let-7f-3p;gga-let-7k-3p;gga-let-7l-3p;gga-miR-101-3p;gga-miR-12208-3p;gga-miR-12216-3p;gga-miR-12220-5p;gga-miR-12246-3p;gga-miR-12248-5p;gga-miR-12251-5p;gga-miR-12253-3p;gga-miR-12256-3p;gga-miR-12260-3p;gga-miR-12262-5p;gga-miR-12264-5p;gga-miR-12278-3p;gga-miR-12280-5p;gga-miR-130a-5p;gga-miR-130c-5p;gga-miR-1329-5p;gga-miR-1388a-3p;gga-miR-1416…
ASB9	gga-let-7g-3p;gga-miR-101-3p;gga-miR-106-5p;gga-miR-12214-3p;gga-miR-12276-3p;gga-miR-12278-3p;gga-miR-12287-5p;gga-miR-124b;gga-miR-132c-5p;gga-miR-144-3p;gga-miR-1463;gga-miR-1558;gga-miR-1574-3p;gga-miR-1596-3p;gga-miR-1625-5p;gga-miR-1657;gga-miR-1686;gga-miR-1696;gga-miR-17-5p;gga-miR-1761;gga-miR-182-5p;gga-miR-203b-3p;gga-miR-20b-5p;gga-miR-2131-5p;gga-miR-218-5p;gga-miR-302c-3p;gga-miR-35…
TRAPPC2	gga-let-7l-3p;gga-miR-106-3p;gga-miR-12213-3p;gga-miR-12231-3p;gga-miR-12232-3p;gga-miR-12235-3p;gga-miR-12248-5p;gga-miR-12264-3p;gga-miR-124a-5p;gga-miR-130a-5p;gga-miR-130c-5p;gga-miR-1456-5p;gga-miR-146b-5p;gga-miR-1562-5p;gga-miR-1573;gga-miR-1612;gga-miR-1638;gga-miR-1643-5p;gga-miR-1645;gga-miR-1664-5p;gga-miR-1684a-5p;gga-miR-17-3p;gga-miR-1715-3p;gga-miR-1727;gga-miR-1740-5p;gga-miR-1745…
PRPS2	gga-miR-12220-5p;gga-miR-1454;gga-miR-1460;gga-miR-1658-3p;gga-miR-1711;gga-miR-1739;gga-miR-21-3p;gga-miR-6640-5p;gga-miR-6647-5p;gga-miR-6696-5p;gga-miR-7440-5p;gga-miR-7461-5p;miR-1454-y;miR-17-y;miR-337-y;miR-381-y;miR-539-y;miR-6037-y;miR-6876-y;novel-m0157-3p
CDC16	gga-miR-12243-5p;gga-miR-122b-3p;gga-miR-124b;gga-miR-1681;gga-miR-1715-5p;gga-miR-2184a-3p;gga-miR-3529;gga-miR-6516-3p;gga-miR-6649-5p;miR-122-y;miR-297-x;miR-3529-x;miR-3529-y;miR-4199-y;miR-524-x;miR-6516-y;miR-669-y;novel-m0117-5p;novel-m0193-3p
ARGLU1	gga-miR-12251-5p;gga-miR-12286-3p;gga-miR-132b-5p;gga-miR-146c-5p;gga-miR-148a-5p;gga-miR-1550-3p;gga-miR-1553-3p;gga-miR-1608;gga-miR-1643-5p;gga-miR-1667-3p;gga-miR-1695;gga-miR-1700;gga-miR-1715-3p;gga-miR-1730-5p;gga-miR-1749-5p;gga-miR-1775-5p;gga-miR-1808;gga-miR-1811;gga-miR-181b-2-3p;gga-miR-184-5p;gga-miR-184b-5p;gga-miR-218-5p;gga-miR-2188-5p;gga-miR-2984-3p;gga-miR-29b-1-5p;gga-miR-29b…
UBAC2	gga-miR-106-3p;gga-miR-12215-5p;gga-miR-12240-5p;gga-miR-12245-5p;gga-miR-128-1-5p;gga-miR-128-2-5p;gga-miR-146a-3p;gga-miR-1612;gga-miR-1627-5p;gga-miR-1685-3p;gga-miR-1688;gga-miR-17-3p;gga-miR-1759-3p;gga-miR-1792;gga-miR-1794;gga-miR-1799;gga-miR-1814;gga-miR-205a;gga-miR-205b;gga-miR-214;gga-miR-26a-2-5p;gga-miR-26a-5p;gga-miR-30b-5p;gga-miR-30c-1-3p;gga-miR-30c-5p;gga-miR-3533;gga-miR-449b-…
ELF1	gga-miR-122-5p;gga-miR-12218-3p;gga-miR-12239-5p;gga-miR-140-3p;gga-miR-144-3p;gga-miR-1573;gga-miR-1630;gga-miR-1709;gga-miR-1726;gga-miR-1782;gga-miR-1812-5p;gga-miR-193a-5p;gga-miR-219b;gga-miR-34a-3p;gga-miR-466;gga-miR-551-5p;gga-miR-6612-5p;gga-miR-6627-3p;gga-miR-6669-5p;gga-miR-6670-5p;gga-miR-6710-3p;gga-miR-7448-3p;gga-miR-7450-5p;gga-miR-7462-5p;gga-miR-7469-5p;miR-10-y;miR-10078-x;miR…
GPALPP1	gga-miR-12208-3p;gga-miR-12214-3p;gga-miR-12244-5p;gga-miR-130b-5p;gga-miR-1457;gga-miR-153-5p;gga-miR-1645;gga-miR-1677-3p;gga-miR-1684a-5p;gga-miR-1687-3p;gga-miR-1687-5p;gga-miR-1796;gga-miR-1803;gga-miR-187-5p;gga-miR-199-5p;gga-miR-200b-3p;gga-miR-205a;gga-miR-205b;gga-miR-21-5p;gga-miR-23b-3p;gga-miR-24-3p;gga-miR-3530-3p;gga-miR-6580-5p;gga-miR-6620-5p;gga-miR-6649-3p;gga-miR-6684-5p;gga-m…
SUCLA2	gga-let-7f-3p;gga-miR-101-3p;gga-miR-12208-3p;gga-miR-12211-5p;gga-miR-133c-5p;gga-miR-1354;gga-miR-144-3p;gga-miR-1465;gga-miR-1590;gga-miR-1612;gga-miR-1620;gga-miR-1718;gga-miR-1772-3p;gga-miR-1804;gga-miR-190b-3p;gga-miR-2188-3p;gga-miR-23b-3p;gga-miR-302b-3p;gga-miR-302c-3p;gga-miR-302c-5p;gga-miR-302d;gga-miR-6542-3p;gga-miR-6598-5p;gga-miR-6630-3p;gga-miR-6685-5p;gga-miR-6705-5p;gga-miR-74…
CAB39L	gga-miR-103-1-5p;gga-miR-12224-5p;gga-miR-12234-5p;gga-miR-12266-5p;gga-miR-1662;gga-miR-1680-5p;gga-miR-1728-3p;gga-miR-1747-5p;gga-miR-338-5p;gga-miR-6543-3p;gga-miR-6564-5p;gga-miR-6613-3p;gga-miR-6682-3p;gga-miR-7447-3p;gga-miR-7472-3p;miR-12180-y;miR-12286-y;miR-12396-y;miR-139-x;miR-1467-x;miR-1485-x;miR-1590-y;miR-1662-x;miR-1747-x;miR-19-x;miR-2184-x;miR-2954-x;miR-3082-x;miR-338-x;miR-35…
SPRYD7	gga-let-7a-2-3p;gga-miR-101-2-5p;gga-miR-12208-3p;gga-miR-12221-2-3p;gga-miR-12228-5p;gga-miR-12236-3p;gga-miR-12262-5p;gga-miR-1329-3p;gga-miR-132a-3p;gga-miR-132c-5p;gga-miR-145-5p;gga-miR-1456-5p;gga-miR-148a-3p;gga-miR-148b-3p;gga-miR-1552-3p;gga-miR-1571;gga-miR-1628;gga-miR-1696;gga-miR-1712-3p;gga-miR-1712-5p;gga-miR-1727;gga-miR-190a-5p;gga-miR-190b-5p;gga-miR-1c;gga-miR-200a-3p;gga-miR-2…
CKAP2	gga-miR-106-3p;gga-miR-12211-3p;gga-miR-12278-5p;gga-miR-132a-3p;gga-miR-1667-3p;gga-miR-17-3p;gga-miR-1715-3p;gga-miR-181b-1-3p;gga-miR-181b-2-3p;gga-miR-191-5p;gga-miR-203b-3p;gga-miR-21-3p;gga-miR-212-3p;gga-miR-29c-5p;gga-miR-302c-5p;gga-miR-3533;gga-miR-489-3p;gga-miR-6556-5p;gga-miR-6679-5p;gga-miR-6695-5p;gga-miR-7444-5p;miR-106-y;miR-12211-y;miR-132-y;miR-1805-y;miR-186-x;miR-191-x;miR-21…
SUPT20H	gga-miR-12223-5p;gga-miR-12256-3p;gga-miR-130a-5p;gga-miR-130c-5p;gga-miR-1388a-3p;gga-miR-153-5p;gga-miR-1582;gga-miR-1599;gga-miR-15b-3p;gga-miR-1627-5p;gga-miR-1636;gga-miR-1655-3p;gga-miR-1727;gga-miR-1764-3p;gga-miR-1802;gga-miR-181b-2-3p;gga-miR-200a-3p;gga-miR-30a-3p;gga-miR-30c-2-3p;gga-miR-6543-5p;gga-miR-6559-5p;gga-miR-6631-5p;gga-miR-6693-3p;miR-101-y;miR-10132-y;miR-12256-y;miR-129-x…
RFC3	gga-miR-101-2-5p;gga-miR-12208-3p;gga-miR-12209-5p;gga-miR-12222-3p;gga-miR-12223-5p;gga-miR-12232-5p;gga-miR-12234-3p;gga-miR-12250-3p;gga-miR-12270-3p;gga-miR-126-5p;gga-miR-128-3p;gga-miR-130b-5p;gga-miR-145-3p;gga-miR-1452;gga-miR-1458;gga-miR-1459;gga-miR-1465;gga-miR-1553-5p;gga-miR-1554;gga-miR-1599;gga-miR-1622;gga-miR-1626-3p;gga-miR-1636;gga-miR-1642;gga-miR-1651-3p;gga-miR-1655-5p;gga-…
EEF1AKMT1	gga-miR-101-2-5p;gga-miR-103-2-5p;gga-miR-107-5p;gga-miR-12228-3p;gga-miR-12239-3p;gga-miR-12254-5p;gga-miR-12271-5p;gga-miR-12286-3p;gga-miR-130b-5p;gga-miR-1354;gga-miR-1397-5p;gga-miR-142-5p;gga-miR-1556;gga-miR-1562-5p;gga-miR-1564-5p;gga-miR-1582;gga-miR-16-2-3p;gga-miR-1623;gga-miR-1640;gga-miR-1660;gga-miR-1667-3p;gga-miR-1685-5p;gga-miR-16c-3p;gga-miR-1712-3p;gga-miR-1724;gga-miR-1744-5p;…
TMEM123	gga-miR-106-5p;gga-miR-107-3p;gga-miR-12209-3p;gga-miR-12283-3p;gga-miR-12293-3p;gga-miR-128-3p;gga-miR-132a-3p;gga-miR-132b-3p;gga-miR-133c-5p;gga-miR-135a-5p;gga-miR-135b;gga-miR-138-5p;gga-miR-145-3p;gga-miR-1462-5p;gga-miR-153-3p;gga-miR-155;gga-miR-1551-5p;gga-miR-1558;gga-miR-1568;gga-miR-1585;gga-miR-1589;gga-miR-15a;gga-miR-15c-5p;gga-miR-16-5p;gga-miR-1605;gga-miR-1614-5p;gga-miR-1627-5p…
MED17	gga-let-7a-5p;gga-let-7f-5p;gga-let-7g-3p;gga-let-7j-5p;gga-let-7k-5p;gga-miR-12274-5p;gga-miR-12280-3p;gga-miR-12286-3p;gga-miR-1454;gga-miR-1456-5p;gga-miR-1463;gga-miR-1467-3p;gga-miR-1582;gga-miR-1587;gga-miR-15a;gga-miR-15b-5p;gga-miR-16-5p;gga-miR-1615;gga-miR-1655-5p;gga-miR-1659;gga-miR-1693;gga-miR-1695;gga-miR-16c-5p;gga-miR-1736-3p;gga-miR-1771;gga-miR-1780;gga-miR-1781-5p;gga-miR-1788…
NDUFA9	gga-miR-12208-3p;gga-miR-9-3p;miR-338-x;miR-9-y
POLD3	gga-miR-12208-3p;gga-miR-12235-5p;gga-miR-12256-5p;gga-miR-12287-5p;gga-miR-12293-3p;gga-miR-132a-3p;gga-miR-132c-3p;gga-miR-1458;gga-miR-1465;gga-miR-1577;gga-miR-1593;gga-miR-1611;gga-miR-1661;gga-miR-1680-5p;gga-miR-1690-5p;gga-miR-1710;gga-miR-1711;gga-miR-1715-5p;gga-miR-1727;gga-miR-1730-3p;gga-miR-1759-3p;gga-miR-1766;gga-miR-1789;gga-miR-212-3p;gga-miR-2128;gga-miR-363-5p;gga-miR-6542-5p;…
UQCC1	gga-miR-12223-5p;gga-miR-12246-5p;gga-miR-12248-5p;gga-miR-12265-5p;gga-miR-12277-3p;gga-miR-12278-5p;gga-miR-12284-3p;gga-miR-125b-3p;gga-miR-135a-5p;gga-miR-135b;gga-miR-142-5p;gga-miR-1454;gga-miR-1457;gga-miR-148b-5p;gga-miR-1554;gga-miR-1575;gga-miR-1619;gga-miR-1660;gga-miR-1663-5p;gga-miR-1680-5p;gga-miR-1689-5p;gga-miR-1701;gga-miR-1704;gga-miR-1753;gga-miR-1768;gga-miR-1769-5p;gga-miR-17…
CHMP4B	gga-miR-12207-3p;gga-miR-12209-5p;gga-miR-12210-3p;gga-miR-12282-3p;gga-miR-130a-3p;gga-miR-130b-3p;gga-miR-130c-3p;gga-miR-1596-5p;gga-miR-1630;gga-miR-1689-3p;gga-miR-1689-5p;gga-miR-1740-5p;gga-miR-1764-5p;gga-miR-1784-5p;gga-miR-1784b-5p;gga-miR-1794;gga-miR-1811;gga-miR-214b-3p;gga-miR-301a-3p;gga-miR-301b-3p;gga-miR-302a;gga-miR-338-5p;gga-miR-3531-3p;gga-miR-6649-5p;gga-miR-6679-5p;gga-miR…
IFT52	gga-miR-12274-3p;gga-miR-1397-3p;gga-miR-1550-3p;gga-miR-1593;gga-miR-1655-5p;gga-miR-1712-3p;gga-miR-205c-5p;gga-miR-6558-5p;gga-miR-6562-5p;gga-miR-6623-3p;gga-miR-6704-5p;miR-1191-y;miR-1277-x;miR-1289-y;miR-14-y;miR-1606-y;miR-1655-x;miR-1712-y;miR-2766-y;miR-317-y;miR-6623-y;miR-71-x;novel-m0005-3p;novel-m0044-5p;novel-m0122-3p;novel-m0145-5p;novel-m0158-3p;novel-m0165-5p;novel-m0188-5p;nove…
RPN2	gga-miR-12208-5p;gga-miR-12222-5p;gga-miR-12243-3p;gga-miR-12258-3p;gga-miR-12284-5p;gga-miR-1329-5p;gga-miR-1456-5p;gga-miR-1550-3p;gga-miR-1606;gga-miR-1731-5p;gga-miR-1768;gga-miR-1784-5p;gga-miR-1784b-5p;gga-miR-26a-2-5p;gga-miR-26a-5p;gga-miR-551-5p;gga-miR-6544-5p;gga-miR-6548-5p;gga-miR-6558-5p;gga-miR-6562-5p;gga-miR-7451-3p;miR-12258-y;miR-1248-x;miR-1329-x;miR-1784-x;miR-1839-x;miR-2284…
YWHAB	gga-let-7a-2-3p;gga-let-7c-3p;gga-miR-101-2-5p;gga-miR-12230-5p;gga-miR-12236-5p;gga-miR-12240-5p;gga-miR-12264-5p;gga-miR-12266-5p;gga-miR-12293-3p;gga-miR-124c-5p;gga-miR-128-3p;gga-miR-129-5p;gga-miR-146c-3p;gga-miR-148a-3p;gga-miR-148b-3p;gga-miR-1558;gga-miR-1568;gga-miR-1575;gga-miR-1625-3p;gga-miR-1643-3p;gga-miR-1648-5p;gga-miR-1655-3p;gga-miR-1657;gga-miR-1678;gga-miR-1680-5p;gga-miR-169…
ADA	gga-miR-100-3p;gga-miR-12210-5p;gga-miR-12211-5p;gga-miR-12232-5p;gga-miR-12240-5p;gga-miR-12243-3p;gga-miR-12258-5p;gga-miR-12261-3p;gga-miR-12288-3p;gga-miR-12291-3p;gga-miR-124b;gga-miR-1388a-3p;gga-miR-1388b-3p;gga-miR-1460;gga-miR-148a-5p;gga-miR-148b-5p;gga-miR-1558;gga-miR-1571;gga-miR-1572;gga-miR-1591-3p;gga-miR-1599;gga-miR-15a;gga-miR-15b-5p;gga-miR-15c-5p;gga-miR-16-5p;gga-miR-1604;gg…
SERINC3	gga-miR-100-3p;gga-miR-12266-3p;gga-miR-12269-5p;gga-miR-12293-5p;gga-miR-130b-3p;gga-miR-1467-3p;gga-miR-148b-3p;gga-miR-1551-5p;gga-miR-15a;gga-miR-15b-5p;gga-miR-16-1-3p;gga-miR-16-5p;gga-miR-1614-5p;gga-miR-1639;gga-miR-1664-5p;gga-miR-16c-3p;gga-miR-1726;gga-miR-1735;gga-miR-1740-5p;gga-miR-1786;gga-miR-182-5p;gga-miR-19a-5p;gga-miR-1a-3p;gga-miR-1b-3p;gga-miR-200b-5p;gga-miR-218-5p;gga-miR-…
SLC17A9	gga-miR-12212-5p;gga-miR-12217-3p;gga-miR-12236-3p;gga-miR-12241-3p;gga-miR-12256-3p;gga-miR-12295-3p;gga-miR-124a-5p;gga-miR-129-1-3p;gga-miR-129-3p;gga-miR-130b-3p;gga-miR-1329-5p;gga-miR-132c-5p;gga-miR-133a-5p;gga-miR-133c-5p;gga-miR-135b;gga-miR-140-3p;gga-miR-1453;gga-miR-1555-5p;gga-miR-1605;gga-miR-1641;gga-miR-1650;gga-miR-1658-5p;gga-miR-1659;gga-miR-1672;gga-miR-1685-3p;gga-miR-1687-3p…
DDX27	gga-miR-12228-3p;gga-miR-12231-3p;gga-miR-1591-3p;gga-miR-30a-3p;gga-miR-30c-2-3p;gga-miR-3526;gga-miR-6559-5p;gga-miR-6659-3p;gga-miR-6693-3p;gga-miR-7458-3p;gga-miR-9-3p;miR-1591-y;miR-30-y;miR-4286-x;miR-4286-y;miR-4286-z;miR-7069-x;miR-9-y
NELFCD	gga-miR-12227-3p;gga-miR-12239-3p;gga-miR-12239-5p;gga-miR-12295-3p;gga-miR-132b-3p;gga-miR-1650;gga-miR-1684a-5p;gga-miR-1745;gga-miR-1786;gga-miR-18a-3p;gga-miR-302c-5p;gga-miR-3540;gga-miR-365-3p;gga-miR-6585-5p;gga-miR-6639-5p;gga-miR-6680-3p;miR-11920-x;miR-12239-x;miR-141-x;miR-1650-y;miR-1745-x;miR-1786-y;miR-18-y;miR-3530-x;miR-3540-x;miR-370-y;miR-499-y;miR-6544-x;miR-6589-x;miR-872-x;mi…
STX16	gga-miR-101-3p;gga-miR-12214-5p;gga-miR-12222-5p;gga-miR-12223-5p;gga-miR-12225-5p;gga-miR-12239-3p;gga-miR-12240-5p;gga-miR-12246-3p;gga-miR-12253-3p;gga-miR-12254-3p;gga-miR-12256-3p;gga-miR-12261-5p;gga-miR-12269-3p;gga-miR-12280-5p;gga-miR-124a-3p;gga-miR-124b;gga-miR-1397-5p;gga-miR-140-3p;gga-miR-144-3p;gga-miR-1467-3p;gga-miR-1467-5p;gga-miR-153-3p;gga-miR-1559-3p;gga-miR-1564-3p;gga-miR-1…
VAPB	gga-let-7f-3p;gga-miR-12257-5p;gga-miR-12274-5p;gga-miR-12278-3p;gga-miR-12292-5p;gga-miR-12293-5p;gga-miR-133a-3p;gga-miR-133b;gga-miR-133c-3p;gga-miR-1416-3p;gga-miR-142-5p;gga-miR-143-3p;gga-miR-1457;gga-miR-1560-3p;gga-miR-1571;gga-miR-1574-3p;gga-miR-1585;gga-miR-15a;gga-miR-15b-5p;gga-miR-15c-5p;gga-miR-16-5p;gga-miR-1612;gga-miR-1620;gga-miR-1625-3p;gga-miR-1661;gga-miR-16c-5p;gga-miR-1704…
RTFDC1	gga-miR-1612;gga-miR-1778;gga-miR-1805-5p;gga-miR-3531-3p;gga-miR-449d-3p;gga-miR-460a-5p;gga-miR-6544-3p;gga-miR-6602-5p;gga-miR-6634-5p;gga-miR-6667-5p;gga-miR-6693-3p;gga-miR-7438-3p;miR-1266-x;miR-1612-y;miR-19-x;miR-205-y;miR-2998-x;miR-409-x;miR-4199-y;miR-460-x;miR-6853-x;novel-m0107-3p
ICMT	gga-miR-10585-5p;gga-miR-12239-3p;gga-miR-12254-3p;gga-miR-12256-3p;gga-miR-1457;gga-miR-148a-3p;gga-miR-153-3p;gga-miR-1556;gga-miR-1563;gga-miR-1577;gga-miR-1588;gga-miR-15b-5p;gga-miR-1614-5p;gga-miR-1626-3p;gga-miR-1639;gga-miR-1659;gga-miR-1686;gga-miR-16c-5p;gga-miR-1751-5p;gga-miR-1756a;gga-miR-1773-3p;gga-miR-1774;gga-miR-1806;gga-miR-21-3p;gga-miR-214b-3p;gga-miR-301a-5p;gga-miR-33-3p;gg…
WRAP73	gga-let-7g-3p;gga-miR-103-2-5p;gga-miR-107-5p;gga-miR-12224-5p;gga-miR-1551-3p;gga-miR-1586;gga-miR-1743;gga-miR-1752;gga-miR-187-5p;gga-miR-460b-5p;gga-miR-6654-3p;gga-miR-6670-5p;gga-miR-6701-3p;gga-miR-7442-3p;gga-miR-7451-3p;gga-miR-7468-5p;miR-107-x;miR-1194-y;miR-12286-y;miR-1568-y;miR-183-y;miR-2970-x;miR-30-y;miR-3068-x;miR-3719-y;miR-382-y;miR-495-y;miR-499-y;miR-500-y;miR-501-y;miR-502-…
RER1	gga-miR-12234-3p;gga-miR-12235-5p;gga-miR-12262-5p;gga-miR-12264-5p;gga-miR-12280-5p;gga-miR-132c-5p;gga-miR-148a-3p;gga-miR-148b-3p;gga-miR-153-5p;gga-miR-1563;gga-miR-1612;gga-miR-1616;gga-miR-1631;gga-miR-1658-3p;gga-miR-1668-3p;gga-miR-1681;gga-miR-1693;gga-miR-17-3p;gga-miR-1710;gga-miR-1712-3p;gga-miR-1715-3p;gga-miR-1744-3p;gga-miR-1769-3p;gga-miR-1791-5p;gga-miR-1796;gga-miR-3525;gga-miR-…
MIB2	gga-miR-12214-3p;gga-miR-12223-5p;gga-miR-12227-3p;gga-miR-12236-3p;gga-miR-12259-5p;gga-miR-12291-3p;gga-miR-124a-3p;gga-miR-124b;gga-miR-130a-3p;gga-miR-130c-3p;gga-miR-1453;gga-miR-15b-5p;gga-miR-15c-5p;gga-miR-16-5p;gga-miR-1646;gga-miR-16c-5p;gga-miR-1710;gga-miR-1722-3p;gga-miR-18a-3p;gga-miR-196-2-3p;gga-miR-23b-3p;gga-miR-301b-3p;gga-miR-449b-3p;gga-miR-454-3p;gga-miR-456-5p;gga-miR-6547-…
SDF4	gga-miR-101-3p;gga-miR-106-5p;gga-miR-12208-3p;gga-miR-12211-5p;gga-miR-12213-3p;gga-miR-12223-5p;gga-miR-12259-3p;gga-miR-12270-5p;gga-miR-12274-5p;gga-miR-12282-3p;gga-miR-12291-3p;gga-miR-124a-5p;gga-miR-1388a-3p;gga-miR-1388b-3p;gga-miR-1416-5p;gga-miR-144-3p;gga-miR-144-5p;gga-miR-148a-3p;gga-miR-153-3p;gga-miR-1551-5p;gga-miR-1595-3p;gga-miR-1596-5p;gga-miR-15a;gga-miR-15b-5p;gga-miR-15c-5p…
PGD	gga-miR-12280-5p;gga-miR-124a-5p;gga-miR-148a-5p;gga-miR-1639;gga-miR-1643-3p;gga-miR-1657;gga-miR-19b-3p;gga-miR-2184a-5p;gga-miR-2188-3p;gga-miR-3539;miR-101-y;miR-1187-y;miR-124-x;miR-1338-y;miR-19-z;miR-2188-y;miR-277-y;miR-300-y;miR-3539-x;miR-5113-x;miR-703-x;miR-9258-x;novel-m0036-5p;novel-m0077-3p;novel-m0122-3p;novel-m0165-5p
PQLC2	gga-miR-12207-5p;gga-miR-12295-3p;gga-miR-1690-5p;gga-miR-1736-3p;gga-miR-1736-5p;gga-miR-1757;gga-miR-1760;gga-miR-1804;gga-miR-191-3p;gga-miR-6564-5p;gga-miR-6659-3p;gga-miR-6684-5p;gga-miR-7449-3p;gga-miR-7466-5p;gga-miR-7467-5p;miR-101-y;miR-1289-y;miR-1551-x;miR-1690-x;miR-1760-y;miR-191-y;miR-196-y;miR-23-x;miR-3064-x;miR-322-x;miR-424-x;miR-497-x;miR-665-y;miR-6659-y;miR-6820-x;novel-m0018…
NFU1	gga-miR-122b;gga-miR-1574-5p;gga-miR-1664-5p;gga-miR-1698;gga-miR-429-3p;gga-miR-6613-3p;gga-miR-6618-5p;gga-miR-6700-3p;gga-miR-7468-5p;miR-1698-y;miR-1791-y;miR-429-y;miR-8-y;novel-m0115-3p
CHMP7	gga-miR-100-3p;gga-miR-12222-5p;gga-miR-12227-3p;gga-miR-12231-3p;gga-miR-12239-3p;gga-miR-12274-5p;gga-miR-12282-3p;gga-miR-12283-5p;gga-miR-12286-3p;gga-miR-12286-5p;gga-miR-12295-3p;gga-miR-122b-3p;gga-miR-133c-5p;gga-miR-138-1-3p;gga-miR-138-2-3p;gga-miR-143-3p;gga-miR-143-5p;gga-miR-1457;gga-miR-1460;gga-miR-148a-3p;gga-miR-148a-5p;gga-miR-148b-3p;gga-miR-1550-3p;gga-miR-1556;gga-miR-1559-3p…
ZNF593	gga-miR-103-2-5p;gga-miR-12251-5p;gga-miR-12286-3p;gga-miR-1625-3p;gga-miR-1676-5p;gga-miR-16c-5p;gga-miR-1704;gga-miR-1757;gga-miR-221-5p;gga-miR-6573-3p;gga-miR-6587-5p;gga-miR-7476-3p;miR-1014-x;miR-141-y;miR-1479-x;miR-1551-x;miR-298-x;miR-424-x;miR-457-x;miR-652-y;novel-m0143-3p;novel-m0202-3p;novel-m0219-3p
SNRNP40	gga-let-7g-3p;gga-miR-12230-5p;gga-miR-12286-5p;gga-miR-1551-5p;gga-miR-1727;gga-miR-184b-3p;gga-miR-214;gga-miR-449c-3p;gga-miR-6553-5p;gga-miR-6575-3p;gga-miR-6590-3p;gga-miR-6656-5p;gga-miR-6669-3p;gga-miR-6693-3p;gga-miR-7442-3p;gga-miR-7456-5p;miR-10670-x;miR-12286-x;miR-138-y;miR-1906-y;miR-205-y;miR-214-y;miR-26-x;miR-381-y;miR-629-x;miR-6590-y;miR-666-x;miR-6669-y;miR-7442-y;miR-9450-x;no…
HNRNPR	gga-let-7g-3p;gga-miR-12222-3p;gga-miR-12222-5p;gga-miR-135a-2-3p;gga-miR-135a-3-3p;gga-miR-1463;gga-miR-148b-5p;gga-miR-1583;gga-miR-1651-3p;gga-miR-1659;gga-miR-1685-3p;gga-miR-1743;gga-miR-1796;gga-miR-196-2-3p;gga-miR-219b;gga-miR-466;gga-miR-6552-3p;gga-miR-6590-3p;gga-miR-6635-5p;gga-miR-7438-5p;gga-miR-7459-5p;gga-miR-7460-5p;miR-12362-x;miR-135-y;miR-138-y;miR-1651-y;miR-1659-y;miR-1805-y…
ZDHHC18	gga-miR-12284-3p;gga-miR-1354;gga-miR-1684a-5p;gga-miR-1745;gga-miR-3594-3p;gga-miR-6545-3p;gga-miR-6558-5p;gga-miR-6615-3p;gga-miR-6624-3p;gga-miR-6637-3p;gga-miR-7456-3p;gga-miR-7464-3p;miR-1194-y;miR-1745-x;miR-3530-x;miR-3613-y;miR-3914-y;miR-4062-y;miR-524-x;miR-620-y;miR-6615-y;miR-6657-y;miR-9890-x;novel-m0072-3p
NUDC	gga-miR-106-3p;gga-miR-12214-5p;gga-miR-12219-5p;gga-miR-12222-5p;gga-miR-12243-5p;gga-miR-12258-3p;gga-miR-12259-3p;gga-miR-12264-5p;gga-miR-12274-5p;gga-miR-12281-3p;gga-miR-12283-3p;gga-miR-12290-3p;gga-miR-12294-5p;gga-miR-129-1-3p;gga-miR-129-3p;gga-miR-132c-3p;gga-miR-135a-2-3p;gga-miR-135a-3-3p;gga-miR-1453;gga-miR-1467-5p;gga-miR-1554;gga-miR-1556;gga-miR-1588;gga-miR-1597-3p;gga-miR-1599…
ADPRHL2	gga-miR-100-3p;gga-miR-103-3p;gga-miR-107-3p;gga-miR-12222-5p;gga-miR-12230-5p;gga-miR-12256-3p;gga-miR-12262-5p;gga-miR-12291-3p;gga-miR-12292-5p;gga-miR-124a-5p;gga-miR-1306-5p;gga-miR-1388a-3p;gga-miR-1388b-3p;gga-miR-140-3p;gga-miR-1463;gga-miR-146a-3p;gga-miR-146c-5p;gga-miR-1590;gga-miR-15a;gga-miR-15c-5p;gga-miR-16-5p;gga-miR-1620;gga-miR-1625-3p;gga-miR-1626-5p;gga-miR-1652;gga-miR-1656;g…
TMEM39B	gga-miR-101-2-5p;gga-miR-12210-5p;gga-miR-1712-3p;gga-miR-217-3p;gga-miR-23b-5p;gga-miR-3531-5p;gga-miR-6574-5p;miR-101-x;miR-1712-y;miR-23-x;miR-301-x;novel-m0027-3p;novel-m0147-3p
YARS	gga-miR-12231-5p;gga-miR-12256-3p;gga-miR-12269-3p;gga-miR-146c-3p;gga-miR-148a-3p;gga-miR-148b-3p;gga-miR-1551-5p;gga-miR-15a;gga-miR-15b-5p;gga-miR-15c-5p;gga-miR-16-5p;gga-miR-1625-3p;gga-miR-1664-5p;gga-miR-1669;gga-miR-16c-5p;gga-miR-1704;gga-miR-1774;gga-miR-1788-3p;gga-miR-183;gga-miR-18a-5p;gga-miR-18b-5p;gga-miR-210a-5p;gga-miR-218-3p;gga-miR-2188-5p;gga-miR-219b;gga-miR-22-3p;gga-miR-22…
PNRC2	gga-let-7a-3p;gga-let-7f-3p;gga-let-7k-3p;gga-miR-101-3p;gga-miR-103-3p;gga-miR-107-3p;gga-miR-12223-3p;gga-miR-12270-3p;gga-miR-12283-3p;gga-miR-133c-5p;gga-miR-135a-1-3p;gga-miR-142-5p;gga-miR-144-3p;gga-miR-145-5p;gga-miR-1465;gga-miR-148a-3p;gga-miR-148b-3p;gga-miR-153-5p;gga-miR-1551-5p;gga-miR-1562-5p;gga-miR-1564-5p;gga-miR-1575;gga-miR-1591-3p;gga-miR-1591-5p;gga-miR-1597-5p;gga-miR-1608;…
EI24	gga-miR-12227-3p;gga-miR-12227-5p;gga-miR-12240-3p;gga-miR-12255-3p;gga-miR-12263-5p;gga-miR-12270-3p;gga-miR-12276-5p;gga-miR-12279-3p;gga-miR-12286-5p;gga-miR-12289-5p;gga-miR-128-3p;gga-miR-132a-3p;gga-miR-132b-5p;gga-miR-1459;gga-miR-1465;gga-miR-146c-3p;gga-miR-1551-5p;gga-miR-1553-3p;gga-miR-1575;gga-miR-1599;gga-miR-1600;gga-miR-1625-5p;gga-miR-1626-3p;gga-miR-1660;gga-miR-1668-5p;gga-miR-…
APLP2	gga-let-7f-3p;gga-miR-100-3p;gga-miR-101-3p;gga-miR-12276-5p;gga-miR-12286-5p;gga-miR-12293-5p;gga-miR-122b-3p;gga-miR-130a-5p;gga-miR-130c-5p;gga-miR-133a-5p;gga-miR-1354;gga-miR-144-3p;gga-miR-153-3p;gga-miR-1551-3p;gga-miR-1554;gga-miR-15a;gga-miR-15b-5p;gga-miR-15c-5p;gga-miR-1612;gga-miR-1641;gga-miR-1658-3p;gga-miR-1663-5p;gga-miR-1718;gga-miR-1719;gga-miR-1720-3p;gga-miR-1726;gga-miR-1727;…
RBM7	gga-let-7a-3p;gga-let-7k-3p;gga-miR-12233-5p;gga-miR-12255-3p;gga-miR-125b-5p;gga-miR-132a-5p;gga-miR-1467-5p;gga-miR-147;gga-miR-15b-3p;gga-miR-1717;gga-miR-1727;gga-miR-1816;gga-miR-29a-5p;gga-miR-551-5p;gga-miR-6655-5p;gga-miR-6696-3p;gga-miR-7439-5p;lin-4-x;miR-125-x;miR-132-x;miR-142-x;miR-147-y;miR-22-x;miR-22-y;miR-28-y;miR-315-x;miR-351-x;miR-369-y;miR-374-x;miR-4171-x;miR-655-y;miR-6696-…
TRAPPC4	gga-miR-12208-3p;gga-miR-146c-3p;gga-miR-1628;gga-miR-1665;gga-miR-1689-5p;gga-miR-1717;gga-miR-1751-5p;gga-miR-1772-5p;gga-miR-1774;gga-miR-1781-5p;gga-miR-1804;gga-miR-1812-5p;gga-miR-1b-3p;gga-miR-22-3p;gga-miR-3530-5p;gga-miR-6545-5p;gga-miR-6554-3p;gga-miR-6586-5p;gga-miR-6664-3p;gga-miR-6703-3p;gga-miR-6704-5p;gga-miR-7468-5p;gga-miR-7480-3p;let-7-y;miR-1175-x;miR-12115-x;miR-12180-y;miR-12…
SDHD	gga-let-7a-2-3p;gga-let-7c-3p;gga-miR-12208-3p;gga-miR-12210-5p;gga-miR-12220-5p;gga-miR-12223-5p;gga-miR-1388b-3p;gga-miR-1457;gga-miR-1467-5p;gga-miR-148a-3p;gga-miR-148b-3p;gga-miR-1550-5p;gga-miR-1551-3p;gga-miR-16-1-3p;gga-miR-1612;gga-miR-1648-3p;gga-miR-1667-3p;gga-miR-1679;gga-miR-1680-5p;gga-miR-1781-3p;gga-miR-1788-3p;gga-miR-218-3p;gga-miR-22-3p;gga-miR-6544-5p;gga-miR-6549-3p;gga-miR-…
EIF2D	gga-miR-12252-5p;gga-miR-135a-5p;gga-miR-148b-5p;gga-miR-16-2-3p;gga-miR-1626-3p;gga-miR-1651-3p;gga-miR-1657;gga-miR-1660;gga-miR-1662;gga-miR-1782;gga-miR-1786;gga-miR-1806;gga-miR-1808;gga-miR-183;gga-miR-190a-5p;gga-miR-1b-3p;gga-miR-489-3p;gga-miR-6544-5p;gga-miR-6547-5p;gga-miR-6559-5p;gga-miR-6584-5p;gga-miR-6585-5p;gga-miR-6639-5p;gga-miR-6670-5p;gga-miR-7457-5p;gga-miR-7459-5p;gga-miR-9-…
SLC16A1	gga-miR-101-3p;gga-miR-12214-3p;gga-miR-12223-5p;gga-miR-12228-3p;gga-miR-12229-3p;gga-miR-12232-5p;gga-miR-12247-3p;gga-miR-12258-5p;gga-miR-12259-3p;gga-miR-12270-3p;gga-miR-12274-5p;gga-miR-12283-3p;gga-miR-12283-5p;gga-miR-12284-5p;gga-miR-12293-5p;gga-miR-124a-3p;gga-miR-135a-5p;gga-miR-135b;gga-miR-138-5p;gga-miR-1388a-3p;gga-miR-1388b-3p;gga-miR-140-3p;gga-miR-144-3p;gga-miR-1452;gga-miR-1…
SIKE1	gga-miR-103-1-5p;gga-miR-106-3p;gga-miR-12209-5p;gga-miR-12211-5p;gga-miR-12213-5p;gga-miR-12225-5p;gga-miR-12243-5p;gga-miR-12250-3p;gga-miR-12256-3p;gga-miR-12259-3p;gga-miR-12260-3p;gga-miR-12262-5p;gga-miR-12283-3p;gga-miR-12293-5p;gga-miR-1553-3p;gga-miR-1555-3p;gga-miR-16-2-3p;gga-miR-16-5p;gga-miR-1643-5p;gga-miR-1661;gga-miR-1668-3p;gga-miR-1673;gga-miR-1684a-3p;gga-miR-1684b-3p;gga-miR-1…
NFYA	gga-let-7a-3p;gga-let-7f-3p;gga-let-7k-3p;gga-miR-101-2-5p;gga-miR-106-3p;gga-miR-12213-3p;gga-miR-12214-5p;gga-miR-12222-5p;gga-miR-12230-5p;gga-miR-12240-5p;gga-miR-12247-3p;gga-miR-12266-3p;gga-miR-12269-3p;gga-miR-12293-3p;gga-miR-122b-3p;gga-miR-124b;gga-miR-132a-3p;gga-miR-138-2-3p;gga-miR-148a-5p;gga-miR-1552-3p;gga-miR-1552-5p;gga-miR-1554;gga-miR-1571;gga-miR-1591-3p;gga-miR-1625-3p;gga-…
MED20	gga-miR-10585-5p;gga-miR-12220-5p;gga-miR-12258-3p;gga-miR-1464;gga-miR-1609;gga-miR-1612;gga-miR-1647;gga-miR-1668-5p;gga-miR-1700;gga-miR-1702;gga-miR-1738;gga-miR-1764-3p;gga-miR-219b;gga-miR-3537;gga-miR-4732-5p;gga-miR-6552-3p;gga-miR-6603-3p;gga-miR-6613-3p;gga-miR-6641-5p;gga-miR-6669-3p;gga-miR-6678-3p;gga-miR-6704-5p;gga-miR-7453-3p;gga-miR-7457-5p;gga-miR-7460-3p;gga-miR-9b-3p;miR-10853…
CD79B	gga-miR-12227-5p;gga-miR-12233-3p;gga-miR-12234-5p;gga-miR-12254-5p;gga-miR-12257-5p;gga-miR-12286-3p;gga-miR-12286-5p;gga-miR-12292-3p;gga-miR-125b-5p;gga-miR-146a-3p;gga-miR-146c-3p;gga-miR-1553-3p;gga-miR-1600;gga-miR-1706;gga-miR-1750;gga-miR-1772-3p;gga-miR-1773-5p;gga-miR-1774;gga-miR-1788-3p;gga-miR-1791-5p;gga-miR-1806;gga-miR-23b-5p;gga-miR-29a-3p;gga-miR-29b-3p;gga-miR-29c-3p;gga-miR-30…
METTL2A	gga-miR-12248-5p;gga-miR-12270-5p;gga-miR-12282-3p;gga-miR-148b-5p;gga-miR-1630;gga-miR-1748;gga-miR-2184a-5p;gga-miR-3526;gga-miR-4732-5p;gga-miR-6560-3p;gga-miR-6590-3p;gga-miR-6615-3p;gga-miR-7464-3p;miR-138-y;miR-1677-y;miR-1895-y;miR-2285-y;miR-6516-y;miR-6615-y;miR-672-x;miR-6867-x;miR-6980-x;miR-7132-x
LIMD2	gga-miR-12228-3p;gga-miR-12254-3p;gga-miR-12266-3p;gga-miR-12269-5p;gga-miR-124a-5p;gga-miR-124b;gga-miR-132b-5p;gga-miR-138-2-3p;gga-miR-1590;gga-miR-1602;gga-miR-1648-5p;gga-miR-1669;gga-miR-1684a-5p;gga-miR-1710;gga-miR-1712-5p;gga-miR-1715-3p;gga-miR-1745;gga-miR-1757;gga-miR-1784-5p;gga-miR-1784b-5p;gga-miR-1806;gga-miR-184b-3p;gga-miR-203b-3p;gga-miR-212-3p;gga-miR-22-3p;gga-miR-222b-5p;gga…
CDC27	gga-miR-12223-5p;gga-miR-12239-5p;gga-miR-12243-3p;gga-miR-12274-5p;gga-miR-12275-5p;gga-miR-1397-5p;gga-miR-1416-3p;gga-miR-1457;gga-miR-146a-3p;gga-miR-1555-5p;gga-miR-1568;gga-miR-1589;gga-miR-15a;gga-miR-16-5p;gga-miR-1626-5p;gga-miR-1651-3p;gga-miR-1658-3p;gga-miR-1680-5p;gga-miR-1687-3p;gga-miR-16c-5p;gga-miR-1725;gga-miR-1733;gga-miR-1744-5p;gga-miR-1761;gga-miR-1778;gga-miR-184b-3p;gga-mi…
BECN1	gga-miR-12223-5p;gga-miR-137-3p;gga-miR-1451-3p;gga-miR-1465;gga-miR-1568;gga-miR-15b-3p;gga-miR-194;gga-miR-199-3p;gga-miR-215-3p;gga-miR-2184a-5p;gga-miR-2984-3p;gga-miR-30b-5p;gga-miR-30c-5p;gga-miR-30e-5p;gga-miR-6580-3p;gga-miR-7481-3p;miR-137-y;miR-1451-y;miR-194-x;miR-215-y;miR-277-y;miR-30-x;miR-305-x;miR-466-y;miR-7133-y;miR-7893-x;miR-802-x;miR-927-x
NKIRAS2	gga-miR-12234-3p;gga-miR-12235-3p;gga-miR-12270-3p;gga-miR-12284-5p;gga-miR-12286-3p;gga-miR-12292-5p;gga-miR-12295-3p;gga-miR-145-3p;gga-miR-1453;gga-miR-1467-5p;gga-miR-146b-3p;gga-miR-1571;gga-miR-1583;gga-miR-1606;gga-miR-1645;gga-miR-1646;gga-miR-1648-5p;gga-miR-1655-5p;gga-miR-1684a-5p;gga-miR-1696;gga-miR-1736-3p;gga-miR-1751-5p;gga-miR-1754-3p;gga-miR-1759-3p;gga-miR-1762;gga-miR-1778;gga…
NT5C3B	gga-miR-12214-5p;gga-miR-12218-5p;gga-miR-12229-5p;gga-miR-12245-5p;gga-miR-12247-3p;gga-miR-12257-5p;gga-miR-12259-5p;gga-miR-12274-5p;gga-miR-12279-3p;gga-miR-12282-3p;gga-miR-128-1-5p;gga-miR-128-2-5p;gga-miR-132a-5p;gga-miR-1551-5p;gga-miR-1569;gga-miR-15a;gga-miR-16-5p;gga-miR-1614-5p;gga-miR-1646;gga-miR-1677-5p;gga-miR-16c-5p;gga-miR-1743;gga-miR-1763;gga-miR-1763b-3p;gga-miR-1799;gga-miR-…
SMARCE1	gga-let-7l-3p;gga-miR-12232-5p;gga-miR-12243-3p;gga-miR-12261-3p;gga-miR-12271-3p;gga-miR-12274-5p;gga-miR-12278-5p;gga-miR-12283-3p;gga-miR-12286-5p;gga-miR-144-5p;gga-miR-145-3p;gga-miR-1453;gga-miR-1555-3p;gga-miR-1558;gga-miR-1571;gga-miR-15a;gga-miR-15c-3p;gga-miR-16-5p;gga-miR-1600;gga-miR-1602;gga-miR-1611;gga-miR-1615;gga-miR-1625-3p;gga-miR-1644;gga-miR-1648-5p;gga-miR-1661;gga-miR-1668-…
MVP	gga-miR-12222-5p;gga-miR-3530-5p;gga-miR-7462-3p;novel-m0120-3p
LSM7	gga-miR-100-3p;gga-miR-12231-3p;gga-miR-12269-3p;gga-miR-12291-3p;gga-miR-130b-3p;gga-miR-130b-5p;gga-miR-140-5p;gga-miR-1460;gga-miR-1467-3p;gga-miR-1467-5p;gga-miR-1553-3p;gga-miR-1599;gga-miR-16-1-3p;gga-miR-1605;gga-miR-1658-3p;gga-miR-1662;gga-miR-1668-3p;gga-miR-1689-5p;gga-miR-1691;gga-miR-16c-3p;gga-miR-1715-3p;gga-miR-1726;gga-miR-1730-5p;gga-miR-1784b-5p;gga-miR-181a-5p;gga-miR-181b-2-3…
RNF126	gga-miR-12213-3p;gga-miR-12254-5p;gga-miR-12283-5p;gga-miR-12290-5p;gga-miR-130a-5p;gga-miR-130b-5p;gga-miR-130c-5p;gga-miR-153-5p;gga-miR-1587;gga-miR-1599;gga-miR-1614-3p;gga-miR-1628;gga-miR-1664-5p;gga-miR-1684a-5p;gga-miR-1737;gga-miR-1745;gga-miR-1756b;gga-miR-1764-3p;gga-miR-1775-3p;gga-miR-1784-5p;gga-miR-1784b-3p;gga-miR-1784b-5p;gga-miR-2127;gga-miR-222b-5p;gga-miR-2984-3p;gga-miR-302a;…
COPE	gga-miR-145-3p;gga-miR-1562-5p;gga-miR-1687-3p;gga-miR-1783;gga-miR-1a-3p;gga-miR-206;gga-miR-3064-3p;gga-miR-6613-3p;gga-miR-6705-5p;gga-miR-7476-3p;let-7-y;miR-1-y;miR-1-z;miR-1194-y;miR-145-y;miR-206-y;miR-2995-x;miR-301-x;miR-306-x;miR-323-y;miR-6705-x;miR-7133-y;miR-98-y;novel-m0029-5p;novel-m0143-3p;novel-m0147-3p
PEX11G	gga-miR-12231-3p;gga-miR-12271-3p;gga-miR-132b-3p;gga-miR-1397-5p;gga-miR-1464;gga-miR-148a-5p;gga-miR-1558;gga-miR-1605;gga-miR-1626-3p;gga-miR-1627-5p;gga-miR-1628;gga-miR-1663-3p;gga-miR-1667-3p;gga-miR-1667-5p;gga-miR-1669;gga-miR-1679;gga-miR-1727;gga-miR-1741;gga-miR-1749-3p;gga-miR-1757;gga-miR-1768;gga-miR-1778;gga-miR-1813;gga-miR-194;gga-miR-217-5p;gga-miR-218-5p;gga-miR-24-3p;gga-miR-3…
CHERP	gga-let-7a-3p;gga-let-7f-3p;gga-let-7k-3p;gga-miR-101-3p;gga-miR-12220-5p;gga-miR-12254-3p;gga-miR-124a-5p;gga-miR-135a-2-3p;gga-miR-138-2-3p;gga-miR-144-3p;gga-miR-1605;gga-miR-1664-5p;gga-miR-1708;gga-miR-1729-5p;gga-miR-1788-3p;gga-miR-182-3p;gga-miR-196-1-3p;gga-miR-199-3p;gga-miR-2984-3p;gga-miR-3531-5p;gga-miR-6544-3p;gga-miR-6623-3p;gga-miR-6629-5p;gga-miR-6697-5p;gga-miR-6707-5p;gga-miR-7…
MYDGF	gga-miR-106-5p;gga-miR-10c-5p;gga-miR-12224-5p;gga-miR-12255-3p;gga-miR-12269-3p;gga-miR-128-3p;gga-miR-155;gga-miR-1593;gga-miR-1612;gga-miR-1647;gga-miR-1677-5p;gga-miR-1680-5p;gga-miR-1688;gga-miR-1704;gga-miR-1710;gga-miR-1756a;gga-miR-1798-3p;gga-miR-18b-3p;gga-miR-200a-3p;gga-miR-20a-5p;gga-miR-20b-3p;gga-miR-20b-5p;gga-miR-2129;gga-miR-222a;gga-miR-222b-3p;gga-miR-301b-5p;gga-miR-365b-5p;g…
TNFAIP8L1	gga-miR-12207-3p;gga-miR-12209-5p;gga-miR-12220-3p;gga-miR-12230-5p;gga-miR-12249-3p;gga-miR-12295-3p;gga-miR-132c-5p;gga-miR-145-5p;gga-miR-1456-5p;gga-miR-1567;gga-miR-1574-3p;gga-miR-1574-5p;gga-miR-1582;gga-miR-1593;gga-miR-1663-3p;gga-miR-1686;gga-miR-1688;gga-miR-1691;gga-miR-1693;gga-miR-1710;gga-miR-1720-5p;gga-miR-1727;gga-miR-1804;gga-miR-1807;gga-miR-214;gga-miR-3530-3p;gga-miR-456-5p;…
CPA6	gga-miR-10585-5p;gga-miR-12210-3p;gga-miR-12236-3p;gga-miR-12246-3p;gga-miR-12256-3p;gga-miR-12271-3p;gga-miR-12286-3p;gga-miR-130a-3p;gga-miR-138-2-3p;gga-miR-142-5p;gga-miR-1457;gga-miR-1589;gga-miR-1604;gga-miR-1650;gga-miR-1654;gga-miR-1657;gga-miR-1689-5p;gga-miR-16c-3p;gga-miR-1725;gga-miR-1727;gga-miR-1764-3p;gga-miR-1764-5p;gga-miR-1778;gga-miR-1779;gga-miR-1814;gga-miR-181b-1-3p;gga-miR-…
RPL7	gga-miR-1639
FABP5	gga-miR-106-5p;gga-miR-12210-3p;gga-miR-12211-3p;gga-miR-12252-3p;gga-miR-12255-3p;gga-miR-1460;gga-miR-1559-3p;gga-miR-1567;gga-miR-1605;gga-miR-1612;gga-miR-1688;gga-miR-17-5p;gga-miR-1701;gga-miR-1731-3p;gga-miR-1744-5p;gga-miR-1775-5p;gga-miR-1778;gga-miR-1786;gga-miR-1807;gga-miR-1813;gga-miR-1815;gga-miR-20a-5p;gga-miR-20b-5p;gga-miR-2131-3p;gga-miR-214;gga-miR-2184b-5p;gga-miR-29b-1-5p;gga…
OTUD6B	gga-let-7l-3p;gga-miR-106-3p;gga-miR-106-5p;gga-miR-107-3p;gga-miR-12209-5p;gga-miR-12216-3p;gga-miR-12218-3p;gga-miR-12283-3p;gga-miR-132a-5p;gga-miR-142-5p;gga-miR-1460;gga-miR-148a-5p;gga-miR-1572;gga-miR-1573;gga-miR-1582;gga-miR-1596-3p;gga-miR-15a;gga-miR-15b-5p;gga-miR-16-5p;gga-miR-1612;gga-miR-1620;gga-miR-1632-5p;gga-miR-1643-3p;gga-miR-1645;gga-miR-1647;gga-miR-1657;gga-miR-1661;gga-mi…
EIF3E	gga-miR-10585-5p;gga-miR-1559-3p;gga-miR-1a-1-5p;gga-miR-1a-2-5p;gga-miR-1b-5p;gga-miR-6549-5p
DERL1	gga-let-7a-2-3p;gga-miR-101-2-5p;gga-miR-106-3p;gga-miR-12214-5p;gga-miR-12227-3p;gga-miR-12230-5p;gga-miR-12243-5p;gga-miR-12250-3p;gga-miR-12251-5p;gga-miR-12253-3p;gga-miR-12294-3p;gga-miR-1329-5p;gga-miR-1388a-3p;gga-miR-1388b-3p;gga-miR-140-3p;gga-miR-1416-3p;gga-miR-145-3p;gga-miR-1452;gga-miR-1457;gga-miR-1467-3p;gga-miR-1551-5p;gga-miR-1554;gga-miR-1555-3p;gga-miR-1555-5p;gga-miR-1562-5p;…
SSPO	gga-miR-2129;gga-miR-6516-5p;miR-2129-y;miR-6516-x;miR-6853-x;novel-m0055-3p
ARF1	gga-miR-101-3p;gga-miR-103-2-5p;gga-miR-107-5p;gga-miR-12214-3p;gga-miR-12271-5p;gga-miR-12280-3p;gga-miR-122b-5p;gga-miR-1306-5p;gga-miR-1329-5p;gga-miR-140-5p;gga-miR-144-3p;gga-miR-1574-5p;gga-miR-1599;gga-miR-1610;gga-miR-1632-5p;gga-miR-1651-3p;gga-miR-1658-5p;gga-miR-1664-3p;gga-miR-1667-3p;gga-miR-1673;gga-miR-1679;gga-miR-1684a-3p;gga-miR-1684b-3p;gga-miR-1687-5p;gga-miR-1704;gga-miR-1712…
CCDC12	gga-miR-10a-5p;gga-miR-10b-5p;gga-miR-12254-3p;gga-miR-12264-3p;gga-miR-12280-5p;gga-miR-12286-3p;gga-miR-12291-3p;gga-miR-130a-5p;gga-miR-1329-5p;gga-miR-145-3p;gga-miR-1661;gga-miR-1662;gga-miR-1668-3p;gga-miR-1c;gga-miR-205a;gga-miR-205b;gga-miR-3539;gga-miR-383-3p;gga-miR-6551-3p;gga-miR-6554-3p;gga-miR-6575-3p;gga-miR-6584-5p;gga-miR-6588-3p;gga-miR-6608-3p;gga-miR-6622-3p;gga-miR-6641-3p;gg…
GTPBP4	gga-miR-12222-5p;miR-19-x;miR-3120-x
RAB18	gga-let-7a-3p;gga-let-7f-3p;gga-let-7k-3p;gga-miR-101-3p;gga-miR-10585-5p;gga-miR-12229-3p;gga-miR-12236-3p;gga-miR-12240-3p;gga-miR-12261-3p;gga-miR-12286-3p;gga-miR-122b-5p;gga-miR-124a-5p;gga-miR-132c-5p;gga-miR-144-5p;gga-miR-145-5p;gga-miR-1452;gga-miR-1460;gga-miR-1464;gga-miR-1560-3p;gga-miR-1564-5p;gga-miR-1639;gga-miR-1640;gga-miR-1677-5p;gga-miR-1691;gga-miR-1799;gga-miR-18a-5p;gga-miR-…
ACBD5	gga-miR-100-3p;gga-miR-10c-5p;gga-miR-12218-3p;gga-miR-12219-5p;gga-miR-12221-3p;gga-miR-12224-5p;gga-miR-12227-5p;gga-miR-12260-5p;gga-miR-12270-5p;gga-miR-12271-3p;gga-miR-12274-5p;gga-miR-12278-5p;gga-miR-12282-3p;gga-miR-124a-5p;gga-miR-128-3p;gga-miR-140-5p;gga-miR-143-3p;gga-miR-1456-5p;gga-miR-1568;gga-miR-1596-5p;gga-miR-15a;gga-miR-15c-5p;gga-miR-16-5p;gga-miR-1602;gga-miR-1605;gga-miR-1…
APBB1IP	gga-miR-1594;gga-miR-6685-3p;gga-miR-726-5p;gga-miR-9-5p;miR-1575-x;miR-79-x;miR-9-x;miR-9-z;miR-9200-x;miR-9651-y
BZW2	gga-let-7f-5p;gga-let-7g-5p;gga-let-7i;gga-miR-1454;gga-miR-16-2-3p;gga-miR-187-5p;gga-miR-3525;gga-miR-425-5p;gga-miR-6565-3p;gga-miR-6611-5p;gga-miR-6634-5p;gga-miR-6643-5p;gga-miR-6697-5p;gga-miR-6704-5p;gga-miR-6712-5p;gga-miR-7452-5p;gga-miR-7483-3p;let-7-x;let-7-z;miR-1266-x;miR-144-y;miR-1553-y;miR-1839-x;miR-365-y;miR-3786-y;miR-3970-x;miR-425-x;miR-5108-y;miR-6565-y;miR-6643-x;miR-6649-x…
IGF2BP3	gga-let-7a-2-3p;gga-let-7a-5p;gga-let-7c-3p;gga-let-7c-5p;gga-let-7d;gga-let-7g-5p;gga-let-7j-5p;gga-let-7l-3p;gga-miR-103-3p;gga-miR-10585-5p;gga-miR-107-3p;gga-miR-12208-5p;gga-miR-12209-5p;gga-miR-12218-5p;gga-miR-12221-3p;gga-miR-12232-5p;gga-miR-12239-3p;gga-miR-12240-3p;gga-miR-12240-5p;gga-miR-12249-3p;gga-miR-12266-5p;gga-miR-12271-3p;gga-miR-12279-3p;gga-miR-12280-5p;gga-miR-12284-5p;gga…
TRA2A	gga-let-7a-2-3p;gga-let-7c-3p;gga-miR-12209-5p;gga-miR-1564-3p;gga-miR-1586;gga-miR-1596-5p;gga-miR-1614-3p;gga-miR-1677-5p;gga-miR-1709;gga-miR-1733;gga-miR-1797;gga-miR-1798-3p;gga-miR-1803;gga-miR-1815;gga-miR-190a-5p;gga-miR-190b-5p;gga-miR-191-5p;gga-miR-196-1-3p;gga-miR-199-3p;gga-miR-214b-3p;gga-miR-34b-3p;gga-miR-34c-3p;gga-miR-449d-3p;gga-miR-551-5p;gga-miR-6554-5p;gga-miR-6580-5p;gga-mi…
DFNA5	gga-miR-12211-5p;gga-miR-12240-3p;gga-miR-12243-3p;gga-miR-12270-3p;gga-miR-12274-5p;gga-miR-12275-3p;gga-miR-12286-3p;gga-miR-12294-5p;gga-miR-12295-3p;gga-miR-125b-5p;gga-miR-130a-5p;gga-miR-130c-5p;gga-miR-1329-5p;gga-miR-138-1-3p;gga-miR-142-5p;gga-miR-1465;gga-miR-1467-5p;gga-miR-146b-5p;gga-miR-146c-5p;gga-miR-1582;gga-miR-15a;gga-miR-15c-5p;gga-miR-16-5p;gga-miR-1602;gga-miR-1652;gga-miR-1…
HIBADH	gga-miR-106-5p;gga-miR-12269-3p;gga-miR-12294-5p;gga-miR-122b;gga-miR-124a-3p;gga-miR-124b;gga-miR-124c-5p;gga-miR-142-5p;gga-miR-144-3p;gga-miR-1460;gga-miR-1560-3p;gga-miR-1564-3p;gga-miR-1612;gga-miR-1651-5p;gga-miR-1667-3p;gga-miR-17-3p;gga-miR-17-5p;gga-miR-1719;gga-miR-1771;gga-miR-1783;gga-miR-1793;gga-miR-190a-3p;gga-miR-193b-5p;gga-miR-194;gga-miR-204;gga-miR-20a-5p;gga-miR-20b-5p;gga-mi…
RAB5A	gga-miR-101-3p;gga-miR-10a-5p;gga-miR-10b-5p;gga-miR-10c-5p;gga-miR-12232-5p;gga-miR-12243-3p;gga-miR-12291-3p;gga-miR-130b-3p;gga-miR-140-5p;gga-miR-142-5p;gga-miR-144-3p;gga-miR-1454;gga-miR-146c-3p;gga-miR-1552-5p;gga-miR-1572;gga-miR-1577;gga-miR-1612;gga-miR-1626-5p;gga-miR-1628;gga-miR-1631;gga-miR-1649-5p;gga-miR-1685-3p;gga-miR-1687-5p;gga-miR-1719;gga-miR-1728-5p;gga-miR-1731-5p;gga-miR-…
CNOT10	gga-let-7a-3p;gga-let-7f-3p;gga-let-7k-3p;gga-miR-1766;gga-miR-6587-5p;gga-miR-7453-5p;miR-10670-x;miR-11625-x;miR-317-y;miR-3964-y;miR-973-y
MRPL3	gga-miR-10585-5p;gga-miR-12278-3p;gga-miR-124a-5p;gga-miR-130c-5p;gga-miR-1397-5p;gga-miR-1645;gga-miR-1682;gga-miR-1700;gga-miR-1730-3p;gga-miR-181b-1-3p;gga-miR-196-2-3p;gga-miR-203a;gga-miR-204;gga-miR-211;gga-miR-223;gga-miR-27b-3p;gga-miR-6575-3p;gga-miR-6603-3p;gga-miR-6614-3p;gga-miR-7438-5p;gga-miR-7447-5p;gga-miR-7469-5p;gga-miR-7480-5p;miR-15-y;miR-1682-y;miR-19-x;miR-1906-y;miR-1983-y;…
ACAD11	gga-miR-12270-5p;gga-miR-12272-3p;gga-miR-130a-3p;gga-miR-130b-3p;gga-miR-130c-3p;gga-miR-137-3p;gga-miR-1597-5p;gga-miR-1769-5p;gga-miR-301a-3p;gga-miR-301b-3p;gga-miR-6587-3p;gga-miR-6604-5p;gga-miR-7444-3p;miR-11637-x;miR-12272-y;miR-1249-y;miR-130-y;miR-305-x;miR-370-y;miR-454-y;miR-6604-x;miR-87-y;novel-m0028-3p;novel-m0044-5p
TGM4	gga-miR-1586;gga-miR-1811;gga-miR-204;gga-miR-211;gga-miR-2128;gga-miR-34c-5p;gga-miR-6712-5p;miR-12189-y;miR-13-y;miR-2-y;miR-204-x;miR-211-x;miR-27-y;miR-508-y;miR-6037-y;miR-9651-x;miR-9985-x;novel-m0139-5p;novel-m0163-3p
KIAA1143	gga-miR-103-2-5p;gga-miR-107-5p;gga-miR-10a-5p;gga-miR-10b-5p;gga-miR-10c-5p;gga-miR-12231-3p;gga-miR-12247-3p;gga-miR-12271-5p;gga-miR-12286-3p;gga-miR-12291-3p;gga-miR-12293-3p;gga-miR-130c-3p;gga-miR-1460;gga-miR-1464;gga-miR-1467-3p;gga-miR-1564-5p;gga-miR-1597-5p;gga-miR-1632-3p;gga-miR-1719;gga-miR-1730-5p;gga-miR-1784b-3p;gga-miR-1803;gga-miR-1812-3p;gga-miR-19b-5p;gga-miR-202-5p;gga-miR-2…
PDIA4	gga-miR-12209-5p;gga-miR-12210-3p;gga-miR-12223-5p;gga-miR-1416-3p;gga-miR-1567;gga-miR-1645;gga-miR-1727;gga-miR-21-3p;gga-miR-6549-3p;gga-miR-6574-5p;gga-miR-7437-3p;miR-182-y;miR-186-x;miR-187-x;miR-22-y;miR-4899-x;miR-5452-y;miR-6833-y;miR-8159-x;miR-942-x;novel-m0005-3p;novel-m0067-5p;novel-m0078-5p;novel-m0115-3p;novel-m0139-5p;novel-m0198-5p;novel-m0226-3p
SLC12A7	gga-miR-101-3p;gga-miR-103-3p;gga-miR-107-3p;gga-miR-12214-3p;gga-miR-12274-5p;gga-miR-1416-3p;gga-miR-1457;gga-miR-1467-3p;gga-miR-153-5p;gga-miR-1551-5p;gga-miR-15a;gga-miR-15b-5p;gga-miR-15c-5p;gga-miR-16-1-3p;gga-miR-1628;gga-miR-1636;gga-miR-1695;gga-miR-16c-3p;gga-miR-1714;gga-miR-1727;gga-miR-1782;gga-miR-1804;gga-miR-1807;gga-miR-1812-3p;gga-miR-202-5p;gga-miR-205a;gga-miR-205b;gga-miR-21…
DTNBP1	gga-let-7a-3p;gga-let-7f-3p;gga-let-7k-3p;gga-miR-12264-3p;gga-miR-12265-3p;gga-miR-12265-5p;gga-miR-12282-3p;gga-miR-12292-3p;gga-miR-1452;gga-miR-1597-3p;gga-miR-1630;gga-miR-1673;gga-miR-1680-5p;gga-miR-1682;gga-miR-1784-5p;gga-miR-1784b-5p;gga-miR-1804;gga-miR-1812-5p;gga-miR-199-3p;gga-miR-34a-3p;gga-miR-460a-5p;gga-miR-460b-5p;gga-miR-6543-3p;gga-miR-6583-5p;gga-miR-6628-3p;gga-miR-6648-5p;…
BLOC1S5	gga-miR-101-3p;gga-miR-12210-3p;gga-miR-12210-5p;gga-miR-12214-5p;gga-miR-12234-3p;gga-miR-12236-3p;gga-miR-12248-5p;gga-miR-12283-3p;gga-miR-12291-3p;gga-miR-12292-5p;gga-miR-125b-5p;gga-miR-130a-3p;gga-miR-130b-3p;gga-miR-130c-3p;gga-miR-137-3p;gga-miR-138-2-3p;gga-miR-1416-5p;gga-miR-142-5p;gga-miR-144-3p;gga-miR-1467-5p;gga-miR-1612;gga-miR-1620;gga-miR-1625-3p;gga-miR-1663-5p;gga-miR-1689-5p…
TXNDC5	gga-let-7g-3p;gga-miR-101-3p;gga-miR-106-3p;gga-miR-12210-5p;gga-miR-12211-5p;gga-miR-12213-5p;gga-miR-12219-5p;gga-miR-12220-5p;gga-miR-12250-3p;gga-miR-12274-5p;gga-miR-12280-5p;gga-miR-124a-3p;gga-miR-124b;gga-miR-1329-5p;gga-miR-137-3p;gga-miR-1416-3p;gga-miR-1458;gga-miR-1459;gga-miR-1462-5p;gga-miR-153-5p;gga-miR-1564-3p;gga-miR-1574-5p;gga-miR-15a;gga-miR-15b-5p;gga-miR-15c-5p;gga-miR-16-5…
SSR1	gga-let-7g-3p;gga-miR-12235-5p;gga-miR-12238-3p;gga-miR-12239-3p;gga-miR-12274-5p;gga-miR-122b-3p;gga-miR-148a-5p;gga-miR-1558;gga-miR-15a;gga-miR-15b-5p;gga-miR-15c-5p;gga-miR-1626-5p;gga-miR-1667-5p;gga-miR-1668-3p;gga-miR-1668-5p;gga-miR-1685-3p;gga-miR-1696;gga-miR-1712-3p;gga-miR-1796;gga-miR-1806;gga-miR-181a-5p;gga-miR-181b-5p;gga-miR-184b-3p;gga-miR-217-5p;gga-miR-218-3p;gga-miR-30a-3p;gg…
EXOC2	gga-miR-101-3p;gga-miR-12211-5p;gga-miR-12218-3p;gga-miR-12222-3p;gga-miR-12232-3p;gga-miR-12234-3p;gga-miR-12235-3p;gga-miR-12260-3p;gga-miR-12274-5p;gga-miR-12278-5p;gga-miR-122b-3p;gga-miR-1416-3p;gga-miR-142-3p;gga-miR-144-3p;gga-miR-1462-3p;gga-miR-15a;gga-miR-15b-5p;gga-miR-15c-5p;gga-miR-16-5p;gga-miR-1612;gga-miR-1695;gga-miR-16c-5p;gga-miR-1709;gga-miR-1746;gga-miR-1775-3p;gga-miR-1804;g…
SERPINB6L	gga-miR-101-2-5p;gga-miR-12219-5p;gga-miR-12224-5p;gga-miR-12234-5p;gga-miR-12236-3p;gga-miR-12243-3p;gga-miR-12255-3p;gga-miR-12267-3p;gga-miR-12293-3p;gga-miR-128-3p;gga-miR-1306-5p;gga-miR-130a-3p;gga-miR-130b-3p;gga-miR-130c-3p;gga-miR-1463;gga-miR-1552-3p;gga-miR-1558;gga-miR-1575;gga-miR-1668-3p;gga-miR-1727;gga-miR-1744-5p;gga-miR-1766;gga-miR-1788-3p;gga-miR-1794;gga-miR-196-1-3p;gga-miR-…
VPS4B	gga-miR-101-3p;gga-miR-12211-3p;gga-miR-12216-3p;gga-miR-12223-5p;gga-miR-12224-3p;gga-miR-12235-5p;gga-miR-12236-3p;gga-miR-12278-3p;gga-miR-12282-3p;gga-miR-12293-5p;gga-miR-122b-3p;gga-miR-124a-5p;gga-miR-130a-3p;gga-miR-130b-3p;gga-miR-130c-3p;gga-miR-138-2-3p;gga-miR-1388a-5p;gga-miR-1397-3p;gga-miR-142-5p;gga-miR-144-3p;gga-miR-148a-5p;gga-miR-148b-3p;gga-miR-153-3p;gga-miR-1561;gga-miR-158…
DROSHA	gga-miR-103-2-5p;gga-miR-107-5p;gga-miR-144-5p;gga-miR-1596-5p;gga-miR-1623;gga-miR-1710;gga-miR-200a-5p;gga-miR-466;gga-miR-6578-3p;miR-1357-x;miR-1710-x;miR-188-y;miR-200-x;miR-2970-x;miR-3613-y;miR-421-y;miR-6555-x;miR-7-y;miR-7790-y;miR-8-x;novel-m0223-3p
GALNT1	gga-let-7d;gga-let-7f-5p;gga-let-7g-5p;gga-let-7i;gga-let-7k-5p;gga-let-7l-5p;gga-miR-101-3p;gga-miR-10a-5p;gga-miR-10b-5p;gga-miR-10c-5p;gga-miR-12208-3p;gga-miR-12228-3p;gga-miR-12231-3p;gga-miR-12239-5p;gga-miR-12243-3p;gga-miR-12269-3p;gga-miR-12274-5p;gga-miR-12283-3p;gga-miR-138-1-3p;gga-miR-144-3p;gga-miR-145-5p;gga-miR-1467-3p;gga-miR-1564-5p;gga-miR-1571;gga-miR-15a;gga-miR-15b-5p;gga-mi…
FH	gga-miR-1636;miR-1636-y;miR-1814-x;miR-722-y
FAM206A	gga-let-7a-3p;gga-let-7f-3p;gga-let-7k-3p;gga-miR-12213-3p;gga-miR-1454;gga-miR-1695;gga-miR-219b;gga-miR-6550-5p;miR-21-x;miR-381-y;miR-539-y;novel-m0011-5p
EXOC3	gga-miR-103-3p;gga-miR-107-3p;gga-miR-12214-5p;gga-miR-12216-3p;gga-miR-12250-3p;gga-miR-12274-5p;gga-miR-12295-5p;gga-miR-132a-5p;gga-miR-142-5p;gga-miR-15a;gga-miR-15b-5p;gga-miR-15c-5p;gga-miR-16-5p;gga-miR-1626-3p;gga-miR-1648-3p;gga-miR-1668-3p;gga-miR-1693;gga-miR-16c-5p;gga-miR-1741;gga-miR-1749-3p;gga-miR-1775-3p;gga-miR-6544-5p;gga-miR-6554-3p;gga-miR-6578-5p;gga-miR-6584-5p;gga-miR-6615…
CNDP2	gga-miR-122-5p;gga-miR-12259-5p;gga-miR-12294-5p;gga-miR-128-3p;gga-miR-1329-5p;gga-miR-1460;gga-miR-1462-3p;gga-miR-1464;gga-miR-1573;gga-miR-1574-5p;gga-miR-1680-5p;gga-miR-1688;gga-miR-1719;gga-miR-1781-5p;gga-miR-214b-3p;gga-miR-215-3p;gga-miR-26a-2-5p;gga-miR-26a-5p;gga-miR-27b-3p;gga-miR-3532-3p;gga-miR-3540;gga-miR-460a-5p;gga-miR-6550-5p;gga-miR-6555-3p;gga-miR-6695-5p;gga-miR-6697-5p;gga…
LPIN2	gga-miR-148a-5p;gga-miR-22-5p;gga-miR-499-5p;miR-22-x;miR-3618-x;miR-451-y;novel-m0065-3p
TCEA1	gga-miR-103-2-5p;gga-miR-107-5p;gga-miR-12274-3p;gga-miR-12282-3p;gga-miR-124c-5p;gga-miR-1451-3p;gga-miR-1553-5p;gga-miR-1612;gga-miR-1623;gga-miR-1638;gga-miR-1692;gga-miR-1727;gga-miR-1740-3p;gga-miR-1743;gga-miR-1769-5p;gga-miR-1805-5p;gga-miR-1812-3p;gga-miR-181a-5p;gga-miR-190b-5p;gga-miR-214b-3p;gga-miR-26a-3p;gga-miR-458a-3p;gga-miR-458b-3p;gga-miR-460b-5p;gga-miR-490-3p;gga-miR-551-5p;gg…
MRPL15	gga-miR-12267-5p;gga-miR-7453-5p;gga-miR-7466-3p;miR-1814-x;miR-230-y;miR-2781-x;miR-495-y;miR-6590-y
TGS1	gga-miR-1460;gga-miR-1564-5p;gga-miR-1626-3p;gga-miR-199-3p;gga-miR-2128;gga-miR-6544-3p;gga-miR-6545-5p;gga-miR-6584-5p;gga-miR-6685-5p;miR-12253-y;miR-331-y;miR-598-y;miR-6544-x;miR-875-y
LYN	gga-miR-106-3p;gga-miR-12209-5p;gga-miR-12220-3p;gga-miR-12238-3p;gga-miR-12249-5p;gga-miR-12265-5p;gga-miR-12274-5p;gga-miR-129-1-3p;gga-miR-132b-3p;gga-miR-132c-5p;gga-miR-138-1-3p;gga-miR-138-2-3p;gga-miR-1459;gga-miR-146a-5p;gga-miR-146b-5p;gga-miR-1554;gga-miR-1563;gga-miR-1564-5p;gga-miR-15a;gga-miR-16-1-3p;gga-miR-16-5p;gga-miR-1605;gga-miR-1616;gga-miR-1626-5p;gga-miR-1667-5p;gga-miR-16c-…
YTHDF3	gga-miR-12211-3p;gga-miR-122b-5p;gga-miR-133c-5p;gga-miR-1563;gga-miR-1591-3p;gga-miR-1591-5p;gga-miR-1598;gga-miR-1625-3p;gga-miR-1661;gga-miR-1752;gga-miR-1758;gga-miR-1766;gga-miR-181b-2-3p;gga-miR-20a-5p;gga-miR-20b-5p;gga-miR-2129;gga-miR-219b;gga-miR-2984-3p;gga-miR-301a-5p;gga-miR-302a;gga-miR-302b-3p;gga-miR-302c-3p;gga-miR-302d;gga-miR-30a-3p;gga-miR-30e-3p;gga-miR-6545-5p;gga-miR-6569-3…
CEPT1	gga-miR-12209-5p;gga-miR-12210-5p;gga-miR-124c-5p;gga-miR-129-5p;gga-miR-138-2-3p;gga-miR-1388a-3p;gga-miR-1388b-3p;gga-miR-1397-5p;gga-miR-145-3p;gga-miR-1582;gga-miR-1654;gga-miR-1658-5p;gga-miR-1669;gga-miR-1678;gga-miR-1721;gga-miR-1722-3p;gga-miR-1727;gga-miR-1752;gga-miR-1762;gga-miR-1764-3p;gga-miR-1781-5p;gga-miR-1797;gga-miR-1806;gga-miR-1808;gga-miR-1811;gga-miR-193a-5p;gga-miR-20b-3p;g…
PSME4	gga-miR-12210-3p;gga-miR-12232-5p;gga-miR-12234-5p;gga-miR-12243-3p;gga-miR-12246-3p;gga-miR-12266-3p;gga-miR-129-1-3p;gga-miR-129-3p;gga-miR-1558;gga-miR-1668-3p;gga-miR-1696;gga-miR-1776;gga-miR-1795;gga-miR-190b-5p;gga-miR-205c-5p;gga-miR-2131-5p;gga-miR-2184b-3p;gga-miR-456-5p;gga-miR-6516-5p;gga-miR-6544-5p;gga-miR-6545-5p;gga-miR-6552-3p;gga-miR-6554-3p;gga-miR-6558-5p;gga-miR-6578-3p;gga-m…
KIZ	gga-miR-12270-3p;gga-miR-1629;gga-miR-1719;gga-miR-6548-3p;gga-miR-6553-5p;gga-miR-6679-5p;miR-283-x;miR-973-y
MDH1	gga-miR-12208-3p;gga-miR-12234-3p;gga-miR-12270-5p;gga-miR-135a-5p;gga-miR-135b;gga-miR-1467-5p;gga-miR-146b-5p;gga-miR-146c-5p;gga-miR-1591-3p;gga-miR-1603;gga-miR-1664-3p;gga-miR-1667-5p;gga-miR-1678;gga-miR-1685-3p;gga-miR-1803;gga-miR-181b-1-3p;gga-miR-181b-2-3p;gga-miR-203b-3p;gga-miR-2184a-5p;gga-miR-3064-3p;gga-miR-3533;gga-miR-449b-3p;gga-miR-6688-3p;gga-miR-6700-3p;gga-miR-6704-5p;gga-mi…
WDR43	gga-miR-12222-3p;gga-miR-12243-3p;gga-miR-12266-3p;gga-miR-138-2-3p;gga-miR-145-3p;gga-miR-1452;gga-miR-16-5p;gga-miR-1655-5p;gga-miR-16c-5p;gga-miR-1701;gga-miR-1719;gga-miR-1794;gga-miR-1795;gga-miR-29b-1-5p;gga-miR-29b-2-5p;gga-miR-31-5p;gga-miR-6544-5p;gga-miR-6551-3p;gga-miR-6565-5p;gga-miR-6571-5p;gga-miR-6623-3p;gga-miR-6631-5p;gga-miR-6646-3p;gga-miR-6710-3p;gga-miR-7466-3p;gga-miR-7481-5…
IARS2	gga-miR-12274-5p;gga-miR-153-5p;gga-miR-15a;gga-miR-15b-5p;gga-miR-15c-5p;gga-miR-16-5p;gga-miR-1621-5p;gga-miR-16c-5p;gga-miR-1748;gga-miR-1784-5p;gga-miR-1784b-5p;gga-miR-1812-5p;gga-miR-466;gga-miR-6545-5p;miR-1277-x;miR-140-x;miR-15-x;miR-153-x;miR-1551-x;miR-16-x;miR-1784-x;miR-182-y;miR-195-x;miR-203-x;miR-322-x;miR-424-x;miR-457-x;miR-497-x;miR-582-x;miR-6240-x
EPRS	gga-miR-12256-5p;gga-miR-12290-5p;gga-miR-124a-5p;gga-miR-135a-5p;gga-miR-135b;gga-miR-1597-5p;gga-miR-1651-5p;gga-miR-1708;gga-miR-30a-3p;gga-miR-30e-3p;gga-miR-499-5p;gga-miR-6594-5p;gga-miR-6660-3p;gga-miR-6693-3p;miR-1191-y;miR-135-x;miR-14-y;miR-2284-x;miR-2766-y;miR-6548-y;miR-6594-x;miR-9200-x
INTS7	gga-miR-101-3p;gga-miR-12223-5p;gga-miR-12227-5p;gga-miR-12269-5p;gga-miR-12284-5p;gga-miR-132b-3p;gga-miR-144-3p;gga-miR-1569;gga-miR-1606;gga-miR-1620;gga-miR-1667-5p;gga-miR-1729-5p;gga-miR-1735;gga-miR-1786;gga-miR-1813;gga-miR-181b-2-3p;gga-miR-29b-3p;gga-miR-29c-3p;gga-miR-338-3p;gga-miR-449b-3p;gga-miR-6587-5p;gga-miR-6639-5p;gga-miR-7439-3p;gga-miR-7474-3p;gga-miR-762;gga-miR-9b-3p;miR-17…
MCFD2	gga-miR-107-3p;gga-miR-12209-3p;gga-miR-12213-3p;gga-miR-12214-3p;gga-miR-12272-3p;gga-miR-12274-5p;gga-miR-12293-5p;gga-miR-1329-5p;gga-miR-1452;gga-miR-1467-5p;gga-miR-146b-3p;gga-miR-1564-5p;gga-miR-1589;gga-miR-1597-5p;gga-miR-15a;gga-miR-15b-5p;gga-miR-15c-3p;gga-miR-15c-5p;gga-miR-16-5p;gga-miR-1614-5p;gga-miR-1625-5p;gga-miR-1644;gga-miR-1671;gga-miR-1681;gga-miR-1687-3p;gga-miR-16c-5p;gga…
RASGRP3	gga-let-7l-3p;gga-miR-122-5p;gga-miR-12221-3p;gga-miR-12254-3p;gga-miR-12256-3p;gga-miR-12285-5p;gga-miR-12288-3p;gga-miR-135a-5p;gga-miR-135b;gga-miR-143-3p;gga-miR-1560-3p;gga-miR-1573;gga-miR-1668-3p;gga-miR-1679;gga-miR-1687-3p;gga-miR-1721;gga-miR-1740-3p;gga-miR-1756b;gga-miR-20a-3p;gga-miR-214b-5p;gga-miR-302a;gga-miR-3538;gga-miR-490-5p;gga-miR-6552-5p;gga-miR-6554-3p;gga-miR-6576-3p;gga-…
SLC30A6	gga-miR-12235-3p;gga-miR-12244-5p;gga-miR-12254-3p;gga-miR-12270-5p;gga-miR-132c-3p;gga-miR-1596-3p;gga-miR-1710;gga-miR-1753;gga-miR-1775-5p;gga-miR-1783;gga-miR-200b-3p;gga-miR-20a-3p;gga-miR-21-3p;gga-miR-2184a-5p;gga-miR-2184b-3p;gga-miR-219a;gga-miR-3525;gga-miR-429-3p;gga-miR-6544-5p;gga-miR-6572-3p;gga-miR-6660-3p;gga-miR-6662-3p;gga-miR-7443-5p;gga-miR-7450-5p;gga-miR-7472-5p;gga-miR-7474…
TSNAX	gga-miR-12210-3p;gga-miR-12228-5p;gga-miR-12230-5p;gga-miR-12231-3p;gga-miR-12270-3p;gga-miR-12272-3p;gga-miR-12273-3p;gga-miR-1306-5p;gga-miR-132a-3p;gga-miR-132b-3p;gga-miR-1416-5p;gga-miR-145-3p;gga-miR-1454;gga-miR-1467-5p;gga-miR-155;gga-miR-1554;gga-miR-15b-3p;gga-miR-1626-3p;gga-miR-1659;gga-miR-1667-5p;gga-miR-1685-3p;gga-miR-1689-3p;gga-miR-1697;gga-miR-1725;gga-miR-1736-3p;gga-miR-1747-…
EXOC8	gga-miR-12209-3p;gga-miR-12211-5p;gga-miR-1645;gga-miR-1798-5p;gga-miR-302c-3p;gga-miR-302d;miR-12211-x;miR-1260-x;miR-1304-y;miR-302-y;miR-350-y;miR-3535-x;miR-434-y;miR-4791-x;miR-493-x;miR-5594-x;miR-6559-y;novel-m0065-3p;novel-m0078-5p;novel-m0225-3p;novel-m0252-5p
TCP1	gga-miR-103-3p;gga-miR-107-3p;gga-miR-6693-3p;gga-miR-6695-5p;gga-miR-7457-5p;miR-103-y;miR-107-y;miR-205-y
EIF3M	gga-miR-1651-3p;gga-miR-1752;miR-1651-y;miR-181-x;miR-3525-x;miR-4899-x;miR-494-y;miR-543-y;miR-9355-x;novel-m0050-5p;novel-m0065-3p
CDC40	gga-let-7j-3p;gga-miR-1388a-3p;gga-miR-1619;gga-miR-1625-3p;gga-miR-1667-5p;gga-miR-1702;gga-miR-1704;gga-miR-1722-3p;gga-miR-1739;gga-miR-1812-5p;gga-miR-6560-5p;gga-miR-6603-3p;gga-miR-6683-3p;gga-miR-7462-5p;let-7-y;miR-1338-y;miR-1388-y;miR-1702-y;miR-2478-y;miR-27-x;miR-350-y;miR-3963-x;miR-3968-y;miR-927-x
SNX3	gga-miR-155;gga-miR-1639;gga-miR-1651-5p;gga-miR-1685-3p;gga-miR-1699;gga-miR-1700;gga-miR-1733;gga-miR-2184a-3p;gga-miR-26a-2-5p;gga-miR-26a-5p;miR-155-x;miR-1662-y;miR-1781-y;miR-187-x;miR-26-x;miR-541-x;miR-550-x;miR-5594-x;miR-6548-y;novel-m0049-5p;novel-m0087-5p;novel-m0142-5p;novel-m0183-5p
ATG5	gga-miR-101-3p;gga-miR-12209-5p;gga-miR-12246-3p;gga-miR-12248-5p;gga-miR-12270-3p;gga-miR-12272-3p;gga-miR-12274-5p;gga-miR-144-3p;gga-miR-1451-3p;gga-miR-1553-5p;gga-miR-1591-3p;gga-miR-15a;gga-miR-15b-5p;gga-miR-15c-5p;gga-miR-1612;gga-miR-1651-3p;gga-miR-1671;gga-miR-1709;gga-miR-1755;gga-miR-2184a-5p;gga-miR-30b-5p;gga-miR-30c-5p;gga-miR-30d;gga-miR-30e-5p;gga-miR-3536;gga-miR-551-5p;gga-miR…
PREP	gga-miR-106-3p;gga-miR-129-1-3p;gga-miR-129-3p;gga-miR-130a-5p;gga-miR-130c-5p;gga-miR-1467-5p;gga-miR-1597-5p;gga-miR-1692;gga-miR-17-3p;gga-miR-1705;gga-miR-1737;gga-miR-1758;gga-miR-199-3p;gga-miR-203a;gga-miR-34a-3p;gga-miR-3530-3p;gga-miR-363-5p;gga-miR-6516-5p;gga-miR-6640-5p;gga-miR-7479-3p;gga-miR-7481-3p;miR-101-y;miR-106-y;miR-11625-x;miR-12221-x;miR-129-y;miR-1467-x;miR-1485-x;miR-19-y…
TSTD3	gga-miR-12230-5p;gga-miR-12236-3p;gga-miR-130b-3p;gga-miR-132a-3p;gga-miR-1550-5p;gga-miR-1614-5p;gga-miR-1640;gga-miR-1653;gga-miR-1687-5p;gga-miR-1806;gga-miR-1812-3p;gga-miR-1815;gga-miR-19a-3p;gga-miR-19b-3p;gga-miR-203a;gga-miR-212-3p;gga-miR-301b-3p;gga-miR-302c-5p;gga-miR-3536;gga-miR-365-3p;gga-miR-454-3p;gga-miR-6562-3p;gga-miR-6577-5p;gga-miR-6608-5p;miR-12180-y;miR-132-y;miR-1550-x;miR…
HMGN3	gga-miR-1451-5p;gga-miR-1663-5p;gga-miR-181b-2-3p;gga-miR-182-5p;gga-miR-217-5p;gga-miR-2184a-5p;gga-miR-29a-3p;gga-miR-29b-3p;gga-miR-29c-3p;gga-miR-3531-3p;gga-miR-499-3p;gga-miR-6630-3p;gga-miR-6670-5p;gga-miR-7466-5p;let-7-y;miR-1451-x;miR-1623-x;miR-1636-y;miR-182-x;miR-203-y;miR-221-x;miR-2284-x;miR-29-y;miR-330-y;miR-382-x;miR-769-x;miR-770-x;miR-98-y;novel-m0125-3p
LMBRD1	gga-miR-1329-5p;gga-miR-1667-3p;gga-miR-190a-3p;gga-miR-223;gga-miR-460b-5p;gga-miR-490-5p;gga-miR-7463-3p;miR-192-y;miR-223-y;miR-301-x;miR-493-x;miR-4968-y;novel-m0147-3p;novel-m0148-5p
FBXO9	gga-miR-12214-3p;gga-miR-12262-5p;gga-miR-12274-5p;gga-miR-1329-5p;gga-miR-144-3p;gga-miR-146a-3p;gga-miR-146b-3p;gga-miR-1556;gga-miR-1582;gga-miR-15a;gga-miR-15b-5p;gga-miR-15c-5p;gga-miR-1622;gga-miR-1631;gga-miR-1639;gga-miR-1646;gga-miR-1677-5p;gga-miR-1684a-5p;gga-miR-1721;gga-miR-1728-5p;gga-miR-1744-5p;gga-miR-1745;gga-miR-1763b-5p;gga-miR-1768;gga-miR-1812-5p;gga-miR-187-5p;gga-miR-18a-3…
YWHAQ	gga-miR-106-3p;gga-miR-122-5p;gga-miR-12208-3p;gga-miR-12230-5p;gga-miR-12232-5p;gga-miR-1560-3p;gga-miR-1592;gga-miR-15b-5p;gga-miR-15c-5p;gga-miR-16-5p;gga-miR-1612;gga-miR-1681;gga-miR-16c-5p;gga-miR-1705;gga-miR-1711;gga-miR-1717;gga-miR-1733;gga-miR-1762;gga-miR-1764-3p;gga-miR-1769-3p;gga-miR-1793;gga-miR-1806;gga-miR-196-2-3p;gga-miR-199-3p;gga-miR-199-5p;gga-miR-1a-3p;gga-miR-1b-3p;gga-mi…
TAF1B	gga-miR-106-3p;gga-miR-12239-3p;gga-miR-1463;gga-miR-1571;gga-miR-1655-5p;gga-miR-1679;gga-miR-17-3p;gga-miR-1774;gga-miR-1798-5p;gga-miR-181a-5p;gga-miR-181b-5p;gga-miR-194;gga-miR-200a-3p;gga-miR-215-3p;gga-miR-30b-5p;gga-miR-30c-5p;gga-miR-30e-5p;gga-miR-3531-3p;gga-miR-455-5p;gga-miR-6516-5p;gga-miR-6575-5p;gga-miR-6587-3p;gga-miR-6633-5p;gga-miR-6641-5p;gga-miR-6654-3p;gga-miR-7463-3p;gga-mi…
KLF11	gga-miR-107-3p;gga-miR-10b-5p;gga-miR-10c-5p;gga-miR-12211-5p;gga-miR-12214-3p;gga-miR-12214-5p;gga-miR-12216-3p;gga-miR-12264-3p;gga-miR-12274-3p;gga-miR-122b-3p;gga-miR-124a-5p;gga-miR-140-5p;gga-miR-1570;gga-miR-1583;gga-miR-1596-3p;gga-miR-1596-5p;gga-miR-1597-5p;gga-miR-1605;gga-miR-1620;gga-miR-1678;gga-miR-17-3p;gga-miR-1710;gga-miR-1722-3p;gga-miR-1722-5p;gga-miR-1750;gga-miR-1752;gga-miR…
FAM49A	gga-let-7c-3p;gga-miR-12209-3p;gga-miR-12222-5p;gga-miR-12224-5p;gga-miR-12235-3p;gga-miR-12246-3p;gga-miR-12247-3p;gga-miR-12271-3p;gga-miR-12274-3p;gga-miR-124b;gga-miR-130b-5p;gga-miR-1457;gga-miR-146b-3p;gga-miR-155;gga-miR-1551-3p;gga-miR-1554;gga-miR-1563;gga-miR-1573;gga-miR-1627-5p;gga-miR-1650;gga-miR-1662;gga-miR-1680-5p;gga-miR-1688;gga-miR-1691;gga-miR-1697;gga-miR-1711;gga-miR-1729-5…
WDCP	gga-miR-100-3p;gga-miR-122b-3p;gga-miR-124a-5p;gga-miR-1354;gga-miR-1623;gga-miR-1684a-5p;gga-miR-1726;gga-miR-1771;gga-miR-1812-5p;gga-miR-181b-2-3p;gga-miR-202-3p;gga-miR-205a;gga-miR-205b;gga-miR-222b-5p;gga-miR-27b-3p;gga-miR-6579-3p;gga-miR-7437-5p;gga-miR-7456-5p;gga-miR-7481-3p;miR-10132-y;miR-1454-y;miR-200-z;miR-205-x;miR-222-x;miR-27-y;miR-582-x;miR-674-y;miR-703-x;miR-9-y;miR-9985-x
NRBP1	gga-let-7a-2-3p;gga-miR-12212-5p;gga-miR-12217-3p;gga-miR-12226-3p;gga-miR-12229-5p;gga-miR-12236-3p;gga-miR-12241-3p;gga-miR-12253-3p;gga-miR-12270-3p;gga-miR-12273-5p;gga-miR-12280-3p;gga-miR-12282-5p;gga-miR-12283-5p;gga-miR-12295-3p;gga-miR-1354;gga-miR-138-5p;gga-miR-1467-5p;gga-miR-146b-3p;gga-miR-1599;gga-miR-1635;gga-miR-1639;gga-miR-1689-5p;gga-miR-1696;gga-miR-16c-5p;gga-miR-1703-3p;gga…
MCM3	gga-miR-103-2-5p;gga-miR-106-5p;gga-miR-107-5p;gga-miR-12208-3p;gga-miR-12247-3p;gga-miR-12249-5p;gga-miR-12270-5p;gga-miR-12286-3p;gga-miR-12293-5p;gga-miR-138-2-3p;gga-miR-1463;gga-miR-1580;gga-miR-1640;gga-miR-1672;gga-miR-1688;gga-miR-17-5p;gga-miR-1737;gga-miR-1758;gga-miR-1764-5p;gga-miR-1775-5p;gga-miR-20b-5p;gga-miR-2127;gga-miR-2131-5p;gga-miR-302a;gga-miR-302b-3p;gga-miR-302c-3p;gga-miR…
ENPP4	gga-let-7g-3p;gga-miR-101-3p;gga-miR-130a-3p;gga-miR-130b-3p;gga-miR-130c-3p;gga-miR-144-3p;gga-miR-148b-3p;gga-miR-1641;gga-miR-17-5p;gga-miR-1711;gga-miR-1753;gga-miR-1804;gga-miR-191-3p;gga-miR-218-5p;gga-miR-365-3p;gga-miR-6545-5p;gga-miR-6587-5p;gga-miR-6680-3p;gga-miR-6704-5p;gga-miR-7437-3p;gga-miR-7442-5p;gga-miR-7480-5p;miR-10853-y;miR-130-y;miR-144-y;miR-148-y;miR-154-y;miR-1641-x;miR-1…
LOC422090	gga-miR-106-5p;gga-miR-12211-3p;gga-miR-12249-5p;gga-miR-12280-3p;gga-miR-12295-3p;gga-miR-124a-3p;gga-miR-124b;gga-miR-1579;gga-miR-1591-3p;gga-miR-1597-5p;gga-miR-1612;gga-miR-1686;gga-miR-17-5p;gga-miR-1756a;gga-miR-20a-5p;gga-miR-20b-5p;gga-miR-301a-3p;gga-miR-301b-3p;gga-miR-3532-3p;gga-miR-3540;gga-miR-456-3p;gga-miR-6547-3p;gga-miR-6570-3p;gga-miR-6685-5p;gga-miR-6705-5p;gga-miR-7474-3p;mi…
SLC9A3R1	gga-miR-12208-5p;gga-miR-12216-5p;gga-miR-12218-5p;gga-miR-12229-5p;gga-miR-12231-3p;gga-miR-12242-5p;gga-miR-12249-3p;gga-miR-12254-3p;gga-miR-12256-5p;gga-miR-12274-5p;gga-miR-12282-3p;gga-miR-12284-5p;gga-miR-12291-3p;gga-miR-1460;gga-miR-15a;gga-miR-15b-5p;gga-miR-15c-5p;gga-miR-16-5p;gga-miR-1600;gga-miR-1606;gga-miR-1607;gga-miR-1659;gga-miR-1678;gga-miR-1687-3p;gga-miR-1695;gga-miR-16c-5p;…
JPT1	gga-let-7g-3p;gga-miR-103-3p;gga-miR-106-5p;gga-miR-107-3p;gga-miR-107-5p;gga-miR-12256-5p;gga-miR-12280-5p;gga-miR-12290-5p;gga-miR-1625-3p;gga-miR-1661;gga-miR-1672;gga-miR-1681;gga-miR-1687-3p;gga-miR-17-5p;gga-miR-1739;gga-miR-1774;gga-miR-183;gga-miR-191-3p;gga-miR-20a-3p;gga-miR-20a-5p;gga-miR-20b-3p;gga-miR-212-3p;gga-miR-2184a-3p;gga-miR-2954;gga-miR-29b-3p;gga-miR-29c-3p;gga-miR-302a;gga…
NUP85	gga-miR-6562-3p
ENOX2	gga-miR-12232-5p;gga-miR-12239-5p;gga-miR-12251-5p;gga-miR-12259-5p;gga-miR-129-1-3p;gga-miR-129-3p;gga-miR-133a-3p;gga-miR-133b;gga-miR-133c-3p;gga-miR-138-2-3p;gga-miR-143-5p;gga-miR-1550-3p;gga-miR-1551-3p;gga-miR-1558;gga-miR-1592;gga-miR-1600;gga-miR-1609;gga-miR-1632-3p;gga-miR-1632-5p;gga-miR-1663-3p;gga-miR-1667-3p;gga-miR-1690-5p;gga-miR-1699;gga-miR-1705;gga-miR-1712-5p;gga-miR-1715-3p;…
CHMP1B	gga-miR-12214-5p;gga-miR-12220-5p;gga-miR-12223-3p;gga-miR-12247-3p;gga-miR-12257-5p;gga-miR-143-5p;gga-miR-1611;gga-miR-1653;gga-miR-1797;gga-miR-190a-3p;gga-miR-3530-5p;gga-miR-499-3p;gga-miR-6585-5p;gga-miR-6660-3p;gga-miR-7437-3p;gga-miR-7439-5p;gga-miR-7447-5p;gga-miR-7462-5p;gga-miR-7472-5p;gga-miR-757;miR-12-z;miR-12180-y;miR-12223-y;miR-12280-y;miR-17-y;miR-216-y;miR-2383-y;miR-2765-x;miR…
LOC422214	gga-miR-100-3p;gga-miR-12219-3p;gga-miR-12222-3p;gga-miR-12231-3p;gga-miR-12232-5p;gga-miR-12243-3p;gga-miR-12256-3p;gga-miR-12261-3p;gga-miR-12283-3p;gga-miR-122b;gga-miR-1329-5p;gga-miR-135a-5p;gga-miR-135b;gga-miR-1467-5p;gga-miR-1582;gga-miR-1623;gga-miR-1635;gga-miR-1649-5p;gga-miR-1695;gga-miR-1709;gga-miR-1717;gga-miR-1726;gga-miR-1737;gga-miR-1740-3p;gga-miR-1766;gga-miR-1781-5p;gga-miR-1…
PLS3	gga-miR-12231-3p;gga-miR-12247-3p;gga-miR-12276-3p;gga-miR-12292-5p;gga-miR-125b-5p;gga-miR-130a-5p;gga-miR-130c-5p;gga-miR-144-5p;gga-miR-155;gga-miR-1550-3p;gga-miR-1598;gga-miR-16-5p;gga-miR-1630;gga-miR-1632-5p;gga-miR-1649-5p;gga-miR-1655-5p;gga-miR-1658-3p;gga-miR-1667-3p;gga-miR-16c-5p;gga-miR-1712-5p;gga-miR-1725;gga-miR-1752;gga-miR-1781-3p;gga-miR-1781-5p;gga-miR-1788-5p;gga-miR-196-2-3…
ARHGEF6	gga-miR-12243-3p;gga-miR-12258-3p;gga-miR-1693;gga-miR-6642-5p;gga-miR-7441-5p;gga-miR-7442-3p;miR-12258-y;miR-148-x;miR-3529-y;miR-7442-y
CSTF2	gga-miR-12240-5p;gga-miR-12253-3p;gga-miR-12283-3p;gga-miR-1647;gga-miR-1709;gga-miR-1759-3p;gga-miR-1772-5p;gga-miR-182-5p;gga-miR-1845;gga-miR-203b-3p;gga-miR-2127;gga-miR-2184b-3p;gga-miR-6706-5p;gga-miR-7458-3p;miR-1207-x;miR-12283-y;miR-1772-x;miR-2127-y;miR-2478-y;miR-2493-x;miR-277-y;miR-329-y;miR-3963-x;miR-3968-y;miR-532-y;miR-5452-y;miR-942-x;novel-m0128-3p;novel-m0205-5p
APOOL	gga-miR-12256-3p;gga-miR-12294-5p;gga-miR-138-1-3p;gga-miR-1684a-3p;gga-miR-1684b-3p;gga-miR-1685-3p;gga-miR-1776;gga-miR-181b-1-3p;gga-miR-200a-3p;gga-miR-203a;gga-miR-29a-5p;gga-miR-3532-5p;gga-miR-6560-5p;gga-miR-6677-5p;gga-miR-7455-3p;miR-122-y;miR-12256-y;miR-1271-x;miR-1304-y;miR-141-y;miR-144-y;miR-1485-x;miR-1684-y;miR-2285-y;miR-263-x;miR-6677-x;miR-7455-y;novel-m0188-5p
MAGT1	gga-let-7a-2-3p;gga-let-7a-5p;gga-let-7b;gga-let-7c-5p;gga-let-7d;gga-let-7f-5p;gga-let-7j-5p;gga-let-7k-5p;gga-let-7l-5p;gga-miR-12208-3p;gga-miR-12209-5p;gga-miR-12232-3p;gga-miR-12252-3p;gga-miR-12274-3p;gga-miR-12278-5p;gga-miR-12293-3p;gga-miR-143-3p;gga-miR-1452;gga-miR-1454;gga-miR-146a-5p;gga-miR-146b-5p;gga-miR-16-2-3p;gga-miR-1612;gga-miR-1619;gga-miR-1625-3p;gga-miR-1632-5p;gga-miR-164…
NXT2	gga-let-7j-3p;gga-miR-101-3p;gga-miR-12208-3p;gga-miR-12214-3p;gga-miR-12219-5p;gga-miR-12232-3p;gga-miR-12259-5p;gga-miR-12262-5p;gga-miR-12270-5p;gga-miR-12271-3p;gga-miR-12278-5p;gga-miR-12280-3p;gga-miR-12293-5p;gga-miR-124a-3p;gga-miR-124a-5p;gga-miR-124b;gga-miR-128-3p;gga-miR-1329-5p;gga-miR-132b-5p;gga-miR-1397-3p;gga-miR-1416-3p;gga-miR-1454;gga-miR-1460;gga-miR-1466;gga-miR-148a-5p;gga-…
NKAP	gga-let-7j-3p;gga-miR-107-3p;gga-miR-12228-3p;gga-miR-12232-5p;gga-miR-12239-3p;gga-miR-12261-3p;gga-miR-12274-5p;gga-miR-12277-3p;gga-miR-12279-3p;gga-miR-12283-3p;gga-miR-12286-3p;gga-miR-124a-5p;gga-miR-1458;gga-miR-1551-5p;gga-miR-1567;gga-miR-15a;gga-miR-15b-5p;gga-miR-16-5p;gga-miR-1643-5p;gga-miR-1651-5p;gga-miR-1687-5p;gga-miR-1727;gga-miR-1740-3p;gga-miR-1774;gga-miR-1797;gga-miR-1815;gg…
MSMO1	gga-miR-12223-5p;gga-miR-12264-3p;gga-miR-12265-5p;gga-miR-12274-5p;gga-miR-125b-3p;gga-miR-129-5p;gga-miR-130a-3p;gga-miR-130c-3p;gga-miR-1460;gga-miR-16-1-3p;gga-miR-1612;gga-miR-1657;gga-miR-1660;gga-miR-17-3p;gga-miR-196-2-3p;gga-miR-1a-3p;gga-miR-1b-3p;gga-miR-200a-3p;gga-miR-2131-5p;gga-miR-214b-3p;gga-miR-214b-5p;gga-miR-216b;gga-miR-217-3p;gga-miR-2188-3p;gga-miR-29a-5p;gga-miR-301a-3p;gg…
ABCE1	gga-miR-12207-5p;gga-miR-12210-5p;gga-miR-153-5p;gga-miR-1630;gga-miR-1632-3p;gga-miR-1668-3p;gga-miR-1695;gga-miR-200b-3p;gga-miR-6545-3p;gga-miR-6549-5p;gga-miR-6551-3p;gga-miR-6554-3p;gga-miR-6577-5p;gga-miR-6580-5p;gga-miR-7468-3p;miR-10-y;miR-10240-x;miR-1175-y;miR-12410-x;miR-1668-y;miR-1731-x;miR-205-y;miR-216-y;miR-320-y;miR-429-y;miR-452-y;miR-4638-y;miR-5106-y;miR-6590-y;miR-703-x;miR-7…
PGRMC2	gga-miR-12207-5p;gga-miR-1550-5p;gga-miR-1625-3p;gga-miR-1665;gga-miR-1704;gga-miR-1766;gga-miR-203b-3p;gga-miR-6608-5p;gga-miR-7454-5p;gga-miR-7461-5p;miR-1550-x;miR-1664-y
OSTC	gga-miR-107-5p;gga-miR-124a-3p;gga-miR-140-3p;gga-miR-1460;gga-miR-1464;gga-miR-148b-5p;gga-miR-1580;gga-miR-1612;gga-miR-1630;gga-miR-1632-3p;gga-miR-1680-5p;gga-miR-1689-5p;gga-miR-1728-3p;gga-miR-1736-3p;gga-miR-1753;gga-miR-1776;gga-miR-1785;gga-miR-1802;gga-miR-181a-5p;gga-miR-3525;gga-miR-3530-5p;gga-miR-3531-3p;gga-miR-6578-3p;gga-miR-6639-5p;gga-miR-6640-5p;gga-miR-6678-3p;gga-miR-6704-5p…
SLC25A4	gga-miR-106-3p;gga-miR-12223-5p;gga-miR-12248-5p;gga-miR-130b-3p;gga-miR-1453;gga-miR-1460;gga-miR-1570;gga-miR-1658-5p;gga-miR-1693;gga-miR-1700;gga-miR-1746;gga-miR-1754-3p;gga-miR-1759-5p;gga-miR-1789;gga-miR-1812-5p;gga-miR-2131-3p;gga-miR-217-5p;gga-miR-301a-3p;gga-miR-301b-3p;gga-miR-3594-5p;gga-miR-454-3p;gga-miR-466;gga-miR-499-3p;gga-miR-6546-3p;gga-miR-6569-3p;gga-miR-6576-5p;gga-miR-66…
DCTD	bantam-y;gga-miR-12231-3p;gga-miR-12247-3p;gga-miR-12293-3p;gga-miR-122b-3p;gga-miR-1456-5p;gga-miR-1465;gga-miR-1612;gga-miR-1661;gga-miR-1712-5p;gga-miR-1719;gga-miR-1737;gga-miR-1740-3p;gga-miR-1746;gga-miR-1808;gga-miR-181b-1-3p;gga-miR-200b-3p;gga-miR-27b-3p;gga-miR-338-3p;gga-miR-454-5p;gga-miR-499-5p;gga-miR-551-5p;gga-miR-6569-3p;gga-miR-6571-5p;gga-miR-6582-5p;gga-miR-6626-5p;gga-miR-665…
AGA	gga-miR-10585-5p;gga-miR-12214-5p;gga-miR-12220-5p;gga-miR-12224-3p;gga-miR-12234-3p;gga-miR-12240-5p;gga-miR-12247-3p;gga-miR-130a-5p;gga-miR-130c-5p;gga-miR-1329-5p;gga-miR-138-2-3p;gga-miR-1457;gga-miR-1458;gga-miR-1459;gga-miR-148a-5p;gga-miR-1630;gga-miR-1643-3p;gga-miR-1646;gga-miR-1677-3p;gga-miR-1680-5p;gga-miR-17-5p;gga-miR-1703-3p;gga-miR-1711;gga-miR-1725;gga-miR-1747-5p;gga-miR-1756b;…
FBXO8	gga-miR-12208-3p;gga-miR-12247-3p;gga-miR-12249-3p;gga-miR-12260-3p;gga-miR-12266-5p;gga-miR-1560-3p;gga-miR-1639;gga-miR-1661;gga-miR-1679;gga-miR-1740-5p;gga-miR-1812-5p;gga-miR-196-5p;gga-miR-20b-3p;gga-miR-216b;gga-miR-216c;gga-miR-2184a-5p;gga-miR-223;gga-miR-3536;gga-miR-466;gga-miR-6575-5p;gga-miR-6627-3p;gga-miR-6654-3p;gga-miR-6706-5p;miR-12266-x;miR-1277-x;miR-142-x;miR-144-y;miR-151-y;…
COPS4	gga-miR-103-2-5p;gga-miR-12224-5p;gga-miR-12247-3p;gga-miR-12262-5p;gga-miR-12272-3p;gga-miR-124b;gga-miR-132a-3p;gga-miR-1463;gga-miR-1466;gga-miR-1615;gga-miR-1632-5p;gga-miR-1668-5p;gga-miR-1730-5p;gga-miR-1740-3p;gga-miR-1766;gga-miR-1791-5p;gga-miR-183;gga-miR-27b-3p;gga-miR-3534;gga-miR-6587-5p;gga-miR-6598-5p;gga-miR-6661-5p;gga-miR-7456-5p;gga-miR-7476-3p;gga-miR-9-3p;gga-miR-96-5p;miR-10…
POLR2B	gga-miR-1645;gga-miR-1677-3p;gga-miR-1781-5p;gga-miR-1a-1-5p;gga-miR-1a-2-5p;gga-miR-30e-3p;gga-miR-449c-3p;miR-3529-y;miR-452-y;miR-6549-y;novel-m0067-5p;novel-m0115-3p
SRP72	gga-miR-726-3p;miR-197-y;miR-1993-y;miR-726-y;novel-m0032-5p;novel-m0053-3p
ERI1	gga-miR-12220-5p;gga-miR-12240-3p;gga-miR-12285-3p;gga-miR-12288-5p;gga-miR-12291-3p;gga-miR-124a-5p;gga-miR-142-5p;gga-miR-153-3p;gga-miR-1567;gga-miR-1588;gga-miR-1591-3p;gga-miR-1625-3p;gga-miR-1638;gga-miR-1756a;gga-miR-1768;gga-miR-1811;gga-miR-199-3p;gga-miR-21-3p;gga-miR-2129;gga-miR-2131-5p;gga-miR-22-5p;gga-miR-23b-5p;gga-miR-27b-3p;gga-miR-460a-5p;gga-miR-6545-5p;gga-miR-6605-5p;gga-miR…
DCK	gga-miR-101-3p;gga-miR-106-3p;gga-miR-10a-5p;gga-miR-10b-5p;gga-miR-10c-5p;gga-miR-12218-5p;gga-miR-12236-3p;gga-miR-12246-3p;gga-miR-12254-3p;gga-miR-12259-3p;gga-miR-12269-3p;gga-miR-12282-3p;gga-miR-12291-3p;gga-miR-12293-5p;gga-miR-125b-3p;gga-miR-130a-3p;gga-miR-130c-3p;gga-miR-138-1-3p;gga-miR-1388a-3p;gga-miR-1388b-3p;gga-miR-144-3p;gga-miR-1462-3p;gga-miR-148a-5p;gga-miR-153-5p;gga-miR-15…
RPL7L1	gga-miR-12253-3p;gga-miR-12270-5p;gga-miR-12276-3p;gga-miR-12283-5p;gga-miR-125b-3p;gga-miR-130a-3p;gga-miR-130b-3p;gga-miR-130c-3p;gga-miR-132a-3p;gga-miR-1462-5p;gga-miR-146c-3p;gga-miR-1552-3p;gga-miR-1635;gga-miR-1712-5p;gga-miR-1720-3p;gga-miR-1738;gga-miR-1744-3p;gga-miR-1769-3p;gga-miR-193b-5p;gga-miR-194;gga-miR-20b-5p;gga-miR-212-3p;gga-miR-214b-3p;gga-miR-214b-5p;gga-miR-2188-5p;gga-miR…
ASAH1	gga-miR-100-3p;gga-miR-12243-5p;gga-miR-12246-3p;gga-miR-12252-3p;gga-miR-145-3p;gga-miR-1465;gga-miR-1563;gga-miR-1574-5p;gga-miR-1609;gga-miR-1632-5p;gga-miR-1653;gga-miR-1664-3p;gga-miR-1709;gga-miR-1726;gga-miR-1740-5p;gga-miR-1744-3p;gga-miR-1753;gga-miR-1788-5p;gga-miR-1804;gga-miR-200a-3p;gga-miR-21-3p;gga-miR-218-5p;gga-miR-22-5p;gga-miR-302d;gga-miR-3539;gga-miR-499-5p;gga-miR-551-5p;gga…
CNOT7	gga-let-7a-2-3p;gga-let-7c-3p;gga-miR-106-5p;gga-miR-107-5p;gga-miR-12236-3p;gga-miR-12240-5p;gga-miR-12253-3p;gga-miR-12274-5p;gga-miR-12283-3p;gga-miR-130a-3p;gga-miR-130b-3p;gga-miR-130c-3p;gga-miR-132a-3p;gga-miR-142-5p;gga-miR-1451-3p;gga-miR-1463;gga-miR-1567;gga-miR-1570;gga-miR-1582;gga-miR-15a;gga-miR-15b-5p;gga-miR-15c-5p;gga-miR-16-5p;gga-miR-1638;gga-miR-1659;gga-miR-1677-3p;gga-miR-1…
RFC1	gga-miR-12210-5p;gga-miR-12224-3p;gga-miR-122b-3p;gga-miR-132a-3p;gga-miR-135a-5p;gga-miR-135b;gga-miR-1458;gga-miR-1553-5p;gga-miR-1595-5p;gga-miR-1597-3p;gga-miR-1630;gga-miR-1673;gga-miR-1737;gga-miR-1744-5p;gga-miR-1784b-3p;gga-miR-1788-5p;gga-miR-18b-3p;gga-miR-196-2-3p;gga-miR-199-5p;gga-miR-212-3p;gga-miR-2130;gga-miR-2184a-3p;gga-miR-219b;gga-miR-222a;gga-miR-222b-3p;gga-miR-30a-3p;gga-mi…
GRPEL1	gga-miR-103-3p;gga-miR-107-3p;gga-miR-12208-3p;gga-miR-12292-5p;gga-miR-128-3p;gga-miR-1329-5p;gga-miR-1397-5p;gga-miR-140-3p;gga-miR-1454;gga-miR-1562-5p;gga-miR-1588;gga-miR-1612;gga-miR-1619;gga-miR-1630;gga-miR-1636;gga-miR-1658-3p;gga-miR-1668-3p;gga-miR-1676-5p;gga-miR-1693;gga-miR-1752;gga-miR-1798-3p;gga-miR-1805-5p;gga-miR-1811;gga-miR-181b-1-3p;gga-miR-181b-2-3p;gga-miR-200a-3p;gga-miR-…
GRK4	gga-let-7a-2-3p;gga-let-7c-3p;gga-miR-1568;miR-12243-x;miR-1277-x;miR-369-y;miR-374-x;miR-655-y;miR-80-y
MXD4	gga-miR-101-3p;gga-miR-106-3p;gga-miR-12211-5p;gga-miR-12225-3p;gga-miR-12232-5p;gga-miR-12236-3p;gga-miR-12261-3p;gga-miR-12266-5p;gga-miR-138-1-3p;gga-miR-140-3p;gga-miR-144-3p;gga-miR-145-3p;gga-miR-148a-3p;gga-miR-148b-3p;gga-miR-1555-5p;gga-miR-1571;gga-miR-1593;gga-miR-1605;gga-miR-1620;gga-miR-1639;gga-miR-1658-5p;gga-miR-1677-3p;gga-miR-1680-5p;gga-miR-1701;gga-miR-1709;gga-miR-1710;gga-m…
LETM1	gga-miR-12208-3p;gga-miR-1712-5p;gga-miR-7481-3p;miR-1467-x;miR-1712-x;miR-4899-x;miR-582-x
IMMT	gga-miR-12259-3p;gga-miR-12294-3p;gga-miR-130c-3p;gga-miR-148a-3p;gga-miR-1550-5p;gga-miR-1603;gga-miR-1605;gga-miR-1612;gga-miR-1653;gga-miR-1739;gga-miR-1796;gga-miR-203b-3p;gga-miR-29b-1-5p;gga-miR-29b-2-5p;gga-miR-301a-3p;gga-miR-301b-3p;gga-miR-6548-5p;gga-miR-6562-5p;gga-miR-6591-3p;gga-miR-6607-5p;gga-miR-6608-5p;gga-miR-6614-3p;gga-miR-6623-3p;gga-miR-6713-3p;gga-miR-7462-3p;miR-11987-x;m…
TMEM258	gga-miR-12263-5p;gga-miR-12286-3p;gga-miR-1685-5p;gga-miR-1735;gga-miR-210a-5p;gga-miR-6665-5p;gga-miR-6683-3p;miR-11-y;miR-13-y;miR-1685-x;miR-2-y;miR-4492-y;miR-4497-x;miR-6665-x;novel-m0029-5p
NADSYN1	gga-miR-10585-5p;gga-miR-12282-3p;gga-miR-1569;gga-miR-1630;gga-miR-1774;gga-miR-196-1-3p;gga-miR-21-3p;gga-miR-21-5p;gga-miR-30a-3p;gga-miR-551-5p;gga-miR-6552-3p;gga-miR-6682-3p;gga-miR-6710-3p;miR-101-y;miR-11-y;miR-13-y;miR-144-y;miR-196-y;miR-21-x;miR-27-x;miR-297-x;miR-30-y;miR-495-y;miR-5594-x;miR-6710-y;miR-674-y;miR-9985-x;novel-m0225-3p
RRAS2	gga-miR-101-3p;gga-miR-10585-5p;gga-miR-12214-3p;gga-miR-12223-3p;gga-miR-12235-3p;gga-miR-12292-5p;gga-miR-122b-5p;gga-miR-132b-3p;gga-miR-143-3p;gga-miR-1434;gga-miR-153-5p;gga-miR-1558;gga-miR-1560-3p;gga-miR-1563;gga-miR-1564-5p;gga-miR-1623;gga-miR-1637;gga-miR-1639;gga-miR-1643-3p;gga-miR-1658-5p;gga-miR-1677-3p;gga-miR-1681;gga-miR-1693;gga-miR-1696;gga-miR-1712-3p;gga-miR-1729-5p;gga-miR-…
COPB1	gga-miR-132b-3p;gga-miR-1580;gga-miR-1612;gga-miR-19a-5p;gga-miR-19b-5p;gga-miR-200a-3p;gga-miR-490-3p;gga-miR-6587-3p;gga-miR-6639-5p;gga-miR-6647-5p;gga-miR-6670-5p;gga-miR-6681-5p;gga-miR-99a-3p;miR-1-x;miR-10459-y;miR-141-y;miR-1677-y;miR-216-y;miR-305-x;miR-490-y;miR-620-y;miR-71-x;miR-7552-x;miR-99-y;novel-m0129-5p
NUCB2	gga-miR-103-2-5p;gga-miR-12230-5p;gga-miR-12283-3p;gga-miR-1552-3p;gga-miR-1672;gga-miR-1727;gga-miR-1756a;gga-miR-1769-5p;gga-miR-1805-3p;gga-miR-200b-5p;gga-miR-2130;gga-miR-216b;gga-miR-6562-5p;gga-miR-6569-5p;gga-miR-6572-5p;gga-miR-6626-5p;gga-miR-6677-5p;gga-miR-7437-3p;gga-miR-7451-3p;gga-miR-7460-5p;gga-miR-7466-3p;gga-miR-7480-3p;gga-miR-7481-5p;miR-10-x;miR-10549-y;miR-107-x;miR-12218-y…
NAP1L4	gga-miR-12209-5p;gga-miR-12233-5p;gga-miR-12243-3p;gga-miR-1452;gga-miR-1550-3p;gga-miR-1719;gga-miR-1727;gga-miR-1744-5p;gga-miR-1787;gga-miR-205c-5p;gga-miR-210a-5p;gga-miR-214;gga-miR-214b-3p;gga-miR-218-5p;gga-miR-2184b-3p;gga-miR-30a-3p;gga-miR-30c-1-3p;gga-miR-33-2-5p;gga-miR-33-5p;gga-miR-6552-3p;gga-miR-6560-5p;gga-miR-6565-5p;gga-miR-6571-5p;gga-miR-6617-3p;gga-miR-6640-5p;gga-miR-7438-5…
TSSC4	gga-miR-12232-5p;gga-miR-12246-3p;gga-miR-12246-5p;gga-miR-12271-5p;gga-miR-130a-3p;gga-miR-130b-3p;gga-miR-130c-3p;gga-miR-145-5p;gga-miR-148a-3p;gga-miR-148b-3p;gga-miR-1555-5p;gga-miR-1591-3p;gga-miR-1593;gga-miR-1626-5p;gga-miR-1663-3p;gga-miR-1667-3p;gga-miR-1705;gga-miR-1710;gga-miR-1712-5p;gga-miR-1727;gga-miR-1730-5p;gga-miR-1739;gga-miR-1764-5p;gga-miR-1799;gga-miR-20b-3p;gga-miR-21-3p;g…
TOLLIP	gga-let-7a-2-3p;gga-let-7c-3p;gga-miR-103-3p;gga-miR-106-5p;gga-miR-107-3p;gga-miR-12207-5p;gga-miR-12222-5p;gga-miR-12234-3p;gga-miR-12240-5p;gga-miR-12253-3p;gga-miR-12261-3p;gga-miR-12264-3p;gga-miR-12291-3p;gga-miR-124a-5p;gga-miR-130a-5p;gga-miR-130c-5p;gga-miR-135a-2-3p;gga-miR-135a-3-3p;gga-miR-1397-3p;gga-miR-143-5p;gga-miR-145-3p;gga-miR-1463;gga-miR-1465;gga-miR-148a-5p;gga-miR-153-3p;g…
CD151	gga-miR-12208-5p;gga-miR-12224-5p;gga-miR-12240-5p;gga-miR-12254-5p;gga-miR-12270-3p;gga-miR-12291-3p;gga-miR-124a-3p;gga-miR-124b;gga-miR-124c-3p;gga-miR-1306-5p;gga-miR-132a-3p;gga-miR-132b-5p;gga-miR-137-3p;gga-miR-1388b-3p;gga-miR-1388b-5p;gga-miR-1397-3p;gga-miR-140-3p;gga-miR-1467-5p;gga-miR-148a-3p;gga-miR-1559-3p;gga-miR-1564-3p;gga-miR-1564-5p;gga-miR-1587;gga-miR-1596-5p;gga-miR-1597-5p…
RNH1	gga-miR-106-3p;gga-miR-12248-5p;gga-miR-12266-5p;gga-miR-12290-3p;gga-miR-1306-3p;gga-miR-1574-3p;gga-miR-1596-5p;gga-miR-1620;gga-miR-1630;gga-miR-1653;gga-miR-1661;gga-miR-1766;gga-miR-1775-3p;gga-miR-222b-5p;gga-miR-34a-5p;gga-miR-34b-5p;gga-miR-34c-5p;gga-miR-449d-5p;gga-miR-6550-5p;gga-miR-6596-3p;gga-miR-6647-5p;gga-miR-6700-3p;gga-miR-6703-3p;gga-miR-7472-3p;miR-10-x;miR-12115-x;miR-12290-…
API5	gga-miR-12240-3p;gga-miR-12246-3p;gga-miR-12250-3p;gga-miR-12271-5p;gga-miR-145-3p;gga-miR-1454;gga-miR-1456-5p;gga-miR-1612;gga-miR-1702;gga-miR-1778;gga-miR-1805-3p;gga-miR-1805-5p;gga-miR-187-5p;gga-miR-202-5p;gga-miR-21-5p;gga-miR-2984-3p;gga-miR-338-3p;gga-miR-34b-5p;gga-miR-455-3p;gga-miR-490-5p;gga-miR-6516-5p;gga-miR-6544-3p;gga-miR-6544-5p;gga-miR-6573-5p;gga-miR-6619-5p;gga-miR-6624-3p;…
ERH	gga-miR-12218-5p;gga-miR-1560-3p;gga-miR-1660;gga-miR-1672;gga-miR-1687-5p;gga-miR-1690-5p;gga-miR-1759-5p;gga-miR-1795;gga-miR-200a-3p;gga-miR-216c;gga-miR-3526;gga-miR-3532-5p;gga-miR-3539;gga-miR-6609-3p;gga-miR-6633-5p;gga-miR-6672-3p;gga-miR-6680-3p;gga-miR-6690-5p;gga-miR-7477-3p;miR-10670-x;miR-141-y;miR-1690-x;miR-216-y;miR-2300-y;miR-3539-x;miR-362-y;miR-3962-y;miR-5100-y;miR-724-x;miR-7…
SRSF5A	gga-miR-12220-5p;gga-miR-12236-5p;gga-miR-12240-5p;gga-miR-12246-3p;gga-miR-12262-5p;gga-miR-12284-5p;gga-miR-12293-3p;gga-miR-12293-5p;gga-miR-124c-3p;gga-miR-132b-3p;gga-miR-138-1-3p;gga-miR-143-5p;gga-miR-1606;gga-miR-1631;gga-miR-1655-5p;gga-miR-1667-3p;gga-miR-1701;gga-miR-1733;gga-miR-1752;gga-miR-1759-3p;gga-miR-1762;gga-miR-1782;gga-miR-1799;gga-miR-1804;gga-miR-1806;gga-miR-1815;gga-miR-…
EIF2S1	gga-miR-1643-3p;gga-miR-1695;gga-miR-1705;gga-miR-1736-3p;gga-miR-1798-3p;gga-miR-1b-5p;gga-miR-26a-2-5p;gga-miR-429-3p;gga-miR-458b-5p;gga-miR-6572-5p;gga-miR-6575-3p;gga-miR-6639-5p;gga-miR-6640-5p;gga-miR-6710-3p;gga-miR-7438-5p;gga-miR-7439-5p;gga-miR-7456-5p;gga-miR-7480-3p;miR-12-z;miR-12321-y;miR-1271-x;miR-200-y;miR-221-x;miR-26-x;miR-263-x;miR-2991-y;miR-429-y;miR-499-y;miR-6572-x;miR-65…
SRP14	gga-miR-103-3p;gga-miR-10a-5p;gga-miR-10b-5p;gga-miR-10c-5p;gga-miR-12235-3p;gga-miR-1329-5p;gga-miR-132b-3p;gga-miR-145-3p;gga-miR-1563;gga-miR-1681;gga-miR-1682;gga-miR-1695;gga-miR-1736-3p;gga-miR-1744-5p;gga-miR-1758;gga-miR-18b-3p;gga-miR-21-5p;gga-miR-217-5p;gga-miR-24-3p;gga-miR-30b-5p;gga-miR-30c-5p;gga-miR-30d;gga-miR-30e-5p;gga-miR-3529;gga-miR-6608-3p;gga-miR-6616-5p;gga-miR-6623-3p;gg…
ARHGAP11A	gga-miR-101-3p;gga-miR-12208-3p;gga-miR-12216-3p;gga-miR-12224-3p;gga-miR-12236-3p;gga-miR-128-3p;gga-miR-1306-5p;gga-miR-132c-3p;gga-miR-138-2-3p;gga-miR-145-5p;gga-miR-146a-3p;gga-miR-1591-3p;gga-miR-1639;gga-miR-1641;gga-miR-1655-3p;gga-miR-1729-3p;gga-miR-1730-5p;gga-miR-1748;gga-miR-1781-5p;gga-miR-1804;gga-miR-187-5p;gga-miR-18b-3p;gga-miR-19a-3p;gga-miR-19b-3p;gga-miR-2184a-5p;gga-miR-2984…
ZNF410	gga-miR-12214-3p;gga-miR-12232-5p;gga-miR-12239-5p;gga-miR-12240-5p;gga-miR-12247-3p;gga-miR-12261-3p;gga-miR-12291-3p;gga-miR-1329-5p;gga-miR-1388b-5p;gga-miR-1416-5p;gga-miR-1660;gga-miR-1684a-5p;gga-miR-1745;gga-miR-1756b;gga-miR-1763;gga-miR-181b-5p;gga-miR-217-5p;gga-miR-302b-3p;gga-miR-302c-3p;gga-miR-30e-3p;gga-miR-449b-3p;gga-miR-6587-5p;gga-miR-6593-3p;gga-miR-6616-5p;gga-miR-6644-3p;gga…
EIF2B2	gga-miR-12239-3p;gga-miR-12254-3p;gga-miR-12295-3p;gga-miR-1551-5p;gga-miR-1562-5p;gga-miR-1582;gga-miR-15a;gga-miR-15b-5p;gga-miR-16-5p;gga-miR-1620;gga-miR-1681;gga-miR-16c-5p;gga-miR-1719;gga-miR-1727;gga-miR-1739;gga-miR-1764-3p;gga-miR-219b;gga-miR-22-3p;gga-miR-30a-5p;gga-miR-30c-5p;gga-miR-30d;gga-miR-30e-5p;gga-miR-449c-3p;gga-miR-6598-5p;gga-miR-6614-3p;gga-miR-7438-5p;gga-miR-7471-3p;mi…
TMED10	gga-miR-10585-5p;gga-miR-12232-3p;gga-miR-12239-3p;gga-miR-12248-5p;gga-miR-12283-3p;gga-miR-12288-3p;gga-miR-12293-3p;gga-miR-12293-5p;gga-miR-130a-3p;gga-miR-130b-3p;gga-miR-130c-3p;gga-miR-1329-5p;gga-miR-140-3p;gga-miR-148a-3p;gga-miR-1556;gga-miR-1574-5p;gga-miR-1587;gga-miR-1592;gga-miR-1617;gga-miR-1630;gga-miR-1635;gga-miR-1642;gga-miR-1646;gga-miR-1647;gga-miR-1655-5p;gga-miR-1664-3p;gga…
SPTLC2	gga-miR-12209-5p;gga-miR-12223-5p;gga-miR-12280-5p;gga-miR-12283-3p;gga-miR-12286-3p;gga-miR-1558;gga-miR-1664-5p;gga-miR-1667-3p;gga-miR-1679;gga-miR-1687-5p;gga-miR-1696;gga-miR-1715-3p;gga-miR-1717;gga-miR-1758;gga-miR-2128;gga-miR-338-3p;gga-miR-3536;gga-miR-6555-3p;gga-miR-6575-5p;gga-miR-6580-5p;gga-miR-6633-5p;gga-miR-6696-5p;gga-miR-7453-3p;gga-miR-7463-5p;gga-miR-7465-3p;gga-miR-7466-5p;…
TTC7B	gga-miR-101-2-5p;gga-miR-12243-3p;gga-miR-12253-3p;gga-miR-1397-3p;gga-miR-148b-5p;gga-miR-1589;gga-miR-1605;gga-miR-1642;gga-miR-1647;gga-miR-1684a-5p;gga-miR-1689-5p;gga-miR-1712-3p;gga-miR-1719;gga-miR-1745;gga-miR-1773-3p;gga-miR-1784-5p;gga-miR-1784b-5p;gga-miR-1788-3p;gga-miR-1803;gga-miR-1804;gga-miR-1806;gga-miR-1807;gga-miR-181b-1-3p;gga-miR-183;gga-miR-1a-3p;gga-miR-1b-3p;gga-miR-206;gg…
VRK1	gga-miR-101-3p;gga-miR-12209-5p;gga-miR-144-3p;gga-miR-1704;gga-miR-196-2-3p;gga-miR-3064-3p;gga-miR-455-3p;gga-miR-466;gga-miR-6545-5p;gga-miR-6595-5p;gga-miR-6627-3p;gga-miR-6632-5p;gga-miR-7437-5p;gga-miR-7447-5p;miR-137-y;miR-139-x;miR-19-x;miR-230-y;miR-277-y;miR-340-x;miR-382-x;miR-452-y;miR-455-y;miR-496-y;miR-7447-x;miR-8159-x;novel-m0086-3p
SETD3	gga-miR-219b
EVL	gga-miR-10585-5p;gga-miR-12209-5p;gga-miR-12220-5p;gga-miR-12231-3p;gga-miR-12235-3p;gga-miR-12274-5p;gga-miR-122b;gga-miR-15a;gga-miR-15b-5p;gga-miR-15c-5p;gga-miR-1681;gga-miR-1693;gga-miR-16c-5p;gga-miR-1711;gga-miR-1753;gga-miR-1771;gga-miR-1808;gga-miR-182-5p;gga-miR-20a-3p;gga-miR-218-3p;gga-miR-301a-5p;gga-miR-3064-3p;gga-miR-499-5p;gga-miR-6544-5p;gga-miR-6598-5p;gga-miR-6659-3p;gga-miR-6…
EIF5	gga-miR-125b-3p;gga-miR-1676-5p;gga-miR-181b-2-3p;gga-miR-2129;gga-miR-2184a-5p;gga-miR-3525;gga-miR-6587-3p;gga-miR-6693-3p;miR-1303-y;miR-224-x;miR-2984-y;miR-315-x;miR-381-y;miR-539-y;miR-708-y;novel-m0032-5p
XRCC3	gga-let-7a-3p;gga-let-7f-3p;gga-let-7k-3p;gga-miR-12243-3p;gga-miR-138-5p;gga-miR-155;gga-miR-1625-3p;gga-miR-1625-5p;gga-miR-1628;gga-miR-1642;gga-miR-1650;gga-miR-1687-5p;gga-miR-1704;gga-miR-1722-5p;gga-miR-1784-5p;gga-miR-1790;gga-miR-21-3p;gga-miR-215-3p;gga-miR-2184a-5p;gga-miR-301a-5p;gga-miR-30c-1-3p;gga-miR-3530-5p;gga-miR-456-3p;gga-miR-6559-5p;gga-miR-6573-5p;gga-miR-6593-3p;gga-miR-66…
NUDT14	gga-miR-12223-3p;gga-miR-12224-5p;gga-miR-12249-3p;gga-miR-12266-5p;gga-miR-12275-5p;gga-miR-12280-3p;gga-miR-125b-5p;gga-miR-132a-5p;gga-miR-132c-3p;gga-miR-1458;gga-miR-1462-3p;gga-miR-148a-3p;gga-miR-148b-3p;gga-miR-1551-5p;gga-miR-1560-3p;gga-miR-1591-3p;gga-miR-1614-5p;gga-miR-1628;gga-miR-1640;gga-miR-1658-3p;gga-miR-1663-5p;gga-miR-1685-5p;gga-miR-1690-5p;gga-miR-1699;gga-miR-1712-5p;gga-m…
PSMA3	gga-miR-12235-3p;gga-miR-130c-3p;gga-miR-146a-3p;gga-miR-301a-3p;gga-miR-301b-3p;gga-miR-454-3p;gga-miR-6576-5p;gga-miR-7447-5p;miR-146-y;miR-454-y;miR-495-y;miR-5113-x;miR-7447-x;novel-m0046-5p;novel-m0122-3p;novel-m0165-5p;novel-m0208-3p
ACTR10	miR-1277-x
POLE2	gga-miR-1460;gga-miR-204;gga-miR-211;gga-miR-551-5p;gga-miR-7459-5p;miR-204-x;miR-211-x;miR-350-y;novel-m0064-3p;novel-m0110-5p
PSMC6	gga-miR-10585-5p;gga-miR-12213-3p;gga-miR-1612;gga-miR-20b-3p;gga-miR-221-3p;gga-miR-222a;gga-miR-222b-3p;gga-miR-3525;gga-miR-3531-3p;gga-miR-449d-3p;gga-miR-458a-5p;miR-11920-x;miR-12288-x;miR-1559-y;miR-1568-y;miR-1575-x;miR-20-y;miR-205-y;miR-219-y;miR-221-y;miR-221-z;miR-222-y;miR-25-y;miR-317-y;miR-32-x;miR-329-y;miR-351-y;miR-362-y;miR-458-x;miR-6573-y;miR-7222-x;miR-7666-x;miR-9182-x;nove…
NCOA4	gga-let-7l-3p;gga-miR-12209-5p;gga-miR-12216-3p;gga-miR-12220-5p;gga-miR-12222-5p;gga-miR-12235-3p;gga-miR-12278-3p;gga-miR-12292-3p;gga-miR-122b-3p;gga-miR-124c-3p;gga-miR-129-1-3p;gga-miR-129-3p;gga-miR-132b-5p;gga-miR-143-5p;gga-miR-1467-3p;gga-miR-1467-5p;gga-miR-1560-3p;gga-miR-1575;gga-miR-1589;gga-miR-1595-5p;gga-miR-15b-3p;gga-miR-1615;gga-miR-1643-3p;gga-miR-1693;gga-miR-1695;gga-miR-17-…
TUBGCP2	gga-miR-12214-5p;gga-miR-138-1-3p;gga-miR-1589;gga-miR-1661;gga-miR-1677-3p;gga-miR-6701-3p;miR-10078-x;miR-1690-x;miR-3098-x;miR-323-y;miR-350-y;miR-452-x;miR-489-y;miR-4899-x;miR-499-x;miR-574-y
DNA2	gga-miR-12216-3p;gga-miR-133a-3p;gga-miR-133b;gga-miR-133c-3p;gga-miR-15a;gga-miR-15b-5p;gga-miR-15c-5p;gga-miR-16-5p;gga-miR-1681;gga-miR-16c-5p;gga-miR-219b;gga-miR-30a-5p;gga-miR-30b-5p;gga-miR-30c-5p;gga-miR-30d;gga-miR-6575-5p;miR-12216-y;miR-133-y;miR-133-z;miR-1468-x;miR-15-x;miR-1551-x;miR-195-x;miR-2060-y;miR-322-x;miR-497-x;miR-6575-x;miR-7790-y;miR-995-y;miR-998-y;novel-m0006-3p
SUPV3L1	gga-let-7g-3p;gga-miR-12257-5p;gga-miR-124a-5p;gga-miR-1625-3p;gga-miR-1661;gga-miR-1667-3p;gga-miR-1704;gga-miR-1756a;gga-miR-1756b;gga-miR-196-2-3p;gga-miR-203a;gga-miR-30a-5p;gga-miR-30b-5p;gga-miR-30c-5p;gga-miR-30d;gga-miR-30e-5p;gga-miR-3537;gga-miR-456-5p;gga-miR-6558-5p;gga-miR-6633-5p;gga-miR-6680-3p;miR-12180-y;miR-122-y;miR-12292-x;miR-30-x;miR-5594-x;novel-m0032-5p;novel-m0184-5p
TSPAN15	gga-miR-101-3p;gga-miR-12216-3p;gga-miR-12249-3p;gga-miR-12252-3p;gga-miR-12262-5p;gga-miR-12270-5p;gga-miR-12274-5p;gga-miR-12278-3p;gga-miR-12282-3p;gga-miR-12292-3p;gga-miR-140-3p;gga-miR-144-3p;gga-miR-1556;gga-miR-1558;gga-miR-1599;gga-miR-16-5p;gga-miR-1612;gga-miR-1625-3p;gga-miR-1628;gga-miR-1635;gga-miR-1651-3p;gga-miR-1664-5p;gga-miR-1678;gga-miR-1689-5p;gga-miR-1690-5p;gga-miR-1693;gga…
ADK	gga-miR-101-1-5p;gga-miR-12213-3p;gga-miR-12220-5p;gga-miR-12248-5p;gga-miR-12253-3p;gga-miR-12260-3p;gga-miR-12262-5p;gga-miR-122b-3p;gga-miR-1329-5p;gga-miR-148a-5p;gga-miR-1550-3p;gga-miR-1595-5p;gga-miR-1646;gga-miR-1647;gga-miR-1662;gga-miR-1668-5p;gga-miR-1788-3p;gga-miR-1804;gga-miR-181b-1-3p;gga-miR-18a-3p;gga-miR-191-3p;gga-miR-203a;gga-miR-221-5p;gga-miR-26a-2-5p;gga-miR-26a-5p;gga-miR-…
NDUFB8	gga-miR-106-3p;gga-miR-138-2-3p;gga-miR-1599;gga-miR-1625-3p;gga-miR-2128;gga-miR-2984-3p;gga-miR-30c-2-3p;gga-miR-6558-5p;gga-miR-6559-5p;gga-miR-6600-3p;gga-miR-6677-5p;miR-106-y;miR-140-x;miR-17-y;miR-203-x;miR-2955-x;miR-298-x;miR-4510-x;miR-6600-y;miR-6677-x;novel-m0194-3p
CUTC	gga-miR-103-3p;gga-miR-107-3p;gga-miR-12220-5p;gga-miR-12231-3p;gga-miR-12235-3p;gga-miR-12243-3p;gga-miR-1577;gga-miR-1645;gga-miR-1678;gga-miR-1681;gga-miR-1694;gga-miR-1717;gga-miR-1726;gga-miR-1788-5p;gga-miR-1806;gga-miR-184-3p;gga-miR-1a-1-5p;gga-miR-200b-3p;gga-miR-365-1-5p;gga-miR-6552-5p;gga-miR-6555-3p;gga-miR-6582-3p;gga-miR-6624-3p;gga-miR-6634-5p;gga-miR-6697-5p;gga-miR-7456-5p;gga-m…
NHLRC2	gga-miR-101-3p;gga-miR-12235-3p;gga-miR-12262-5p;gga-miR-124a-3p;gga-miR-124b;gga-miR-130b-5p;gga-miR-1454;gga-miR-1467-5p;gga-miR-1564-5p;gga-miR-1638;gga-miR-1698;gga-miR-1700;gga-miR-1703-5p;gga-miR-1722-3p;gga-miR-1773-3p;gga-miR-1788-5p;gga-miR-1795;gga-miR-182-5p;gga-miR-2184a-5p;gga-miR-338-3p;gga-miR-338-5p;gga-miR-34b-5p;gga-miR-455-5p;gga-miR-458a-3p;gga-miR-458b-3p;gga-miR-6544-5p;gga-…
BUB3	gga-let-7j-3p;gga-miR-106-5p;gga-miR-12233-5p;gga-miR-12280-3p;gga-miR-15c-3p;gga-miR-1643-3p;gga-miR-17-5p;gga-miR-20a-5p;gga-miR-20b-5p;gga-miR-2127;gga-miR-302b-3p;gga-miR-302c-3p;gga-miR-302d;gga-miR-3064-5p;gga-miR-6603-3p;gga-miR-6662-3p;gga-miR-6682-3p;gga-miR-7450-5p;miR-106-x;miR-10965-x;miR-12387-x;miR-1606-y;miR-17-x;miR-20-x;miR-2127-y;miR-302-y;miR-3470-x;miR-3688-y;miR-4062-y;miR-70…
PPP2R2D	gga-miR-101-2-5p;gga-miR-12232-5p;gga-miR-12239-5p;gga-miR-12258-3p;gga-miR-12261-3p;gga-miR-12277-3p;gga-miR-12293-3p;gga-miR-122b-3p;gga-miR-130b-3p;gga-miR-140-5p;gga-miR-144-3p;gga-miR-148a-3p;gga-miR-153-5p;gga-miR-1551-5p;gga-miR-1597-5p;gga-miR-1625-3p;gga-miR-1638;gga-miR-1642;gga-miR-1643-3p;gga-miR-1649-5p;gga-miR-1654;gga-miR-1665;gga-miR-1677-3p;gga-miR-1701;gga-miR-1704;gga-miR-1728-…
PMS1	gga-let-7a-2-3p;gga-let-7c-3p;gga-miR-10c-3p;gga-miR-1460;gga-miR-146b-5p;gga-miR-146c-5p;gga-miR-33-3p;gga-miR-6631-5p;miR-146-x;miR-6631-x
ZC3H15	gga-let-7j-3p;gga-miR-100-3p;gga-miR-122-3p;gga-miR-12234-5p;gga-miR-12251-5p;gga-miR-12266-3p;gga-miR-12295-3p;gga-miR-132b-5p;gga-miR-132c-3p;gga-miR-132c-5p;gga-miR-138-1-3p;gga-miR-1434;gga-miR-144-5p;gga-miR-145-3p;gga-miR-1460;gga-miR-1462-3p;gga-miR-153-5p;gga-miR-1562-5p;gga-miR-1574-3p;gga-miR-1586;gga-miR-1628;gga-miR-1647;gga-miR-1666;gga-miR-1684a-5p;gga-miR-1691;gga-miR-1702;gga-miR-…
ACADL	gga-miR-12239-5p;gga-miR-12283-3p;gga-miR-12285-3p;gga-miR-124b;gga-miR-132a-3p;gga-miR-1467-3p;gga-miR-1580;gga-miR-1626-3p;gga-miR-1656;gga-miR-1666;gga-miR-1712-3p;gga-miR-1728-3p;gga-miR-1740-3p;gga-miR-214b-3p;gga-miR-221-3p;gga-miR-222a;gga-miR-222b-3p;gga-miR-31-5p;gga-miR-6584-5p;gga-miR-6629-5p;gga-miR-7447-3p;gga-miR-7454-5p;gga-miR-7457-5p;miR-12239-x;miR-12283-y;miR-124-y;miR-132-y;mi…
UBE2F	gga-miR-103-3p;gga-miR-107-3p;gga-miR-1684a-5p;gga-miR-1798-3p;gga-miR-1816;gga-miR-29b-1-5p;gga-miR-29b-2-5p;gga-miR-302c-5p;gga-miR-6607-5p;gga-miR-6714-3p;gga-miR-7438-5p;gga-miR-7445-5p;gga-miR-7456-5p;miR-103-y;miR-107-y;miR-12238-y;miR-1701-x;miR-3530-x;miR-495-y;miR-6603-y;miR-674-y;miR-8094-x;novel-m0129-5p
SLC19A1	gga-miR-12213-5p;gga-miR-12216-3p;gga-miR-12259-3p;gga-miR-142-5p;gga-miR-1558;gga-miR-1684a-5p;gga-miR-1687-3p;gga-miR-1752;gga-miR-1754-3p;gga-miR-181b-1-3p;gga-miR-184b-3p;gga-miR-338-3p;gga-miR-6552-5p;gga-miR-6561-3p;gga-miR-6650-5p;gga-miR-6688-3p;gga-miR-6714-3p;gga-miR-7441-3p;gga-miR-7464-3p;miR-10132-y;miR-12216-y;miR-124-y;miR-1612-y;miR-1696-x;miR-1981-x;miR-2784-x;miR-338-y;miR-452-x…
LSS	bantam-y;gga-miR-107-3p;gga-miR-12209-5p;gga-miR-12210-5p;gga-miR-12223-3p;gga-miR-12225-3p;gga-miR-12239-3p;gga-miR-12250-5p;gga-miR-12266-5p;gga-miR-12276-3p;gga-miR-12282-3p;gga-miR-122b-3p;gga-miR-1388a-5p;gga-miR-140-3p;gga-miR-1458;gga-miR-148a-3p;gga-miR-148b-3p;gga-miR-1596-5p;gga-miR-1608;gga-miR-1615;gga-miR-1711;gga-miR-1724;gga-miR-1731-3p;gga-miR-1756b;gga-miR-1808;gga-miR-196-2-3p;g…
GTF3C3	bantam-y;gga-miR-12216-3p;gga-miR-12247-3p;gga-miR-12276-3p;gga-miR-1679;gga-miR-1725;gga-miR-1727;gga-miR-1775-3p;gga-miR-1781-5p;gga-miR-1784b-3p;gga-miR-1812-5p;gga-miR-196-2-3p;gga-miR-200b-3p;gga-miR-216c;gga-miR-32-5p;gga-miR-363-3p;gga-miR-429-3p;gga-miR-466;gga-miR-551-5p;gga-miR-6516-5p;gga-miR-6554-5p;gga-miR-6575-5p;gga-miR-6603-3p;gga-miR-6628-3p;gga-miR-6667-5p;gga-miR-7447-5p;gga-mi…
BZW1	gga-let-7d;gga-let-7k-5p;gga-let-7l-5p;gga-miR-129-1-3p;gga-miR-129-3p;gga-miR-132c-5p;gga-miR-1563;gga-miR-1614-3p;gga-miR-1775-3p;gga-miR-199-3p;gga-miR-6599-5p;gga-miR-6603-3p;gga-miR-6645-5p;gga-miR-7472-3p;miR-10390-x;miR-11920-x;miR-129-y;miR-1574-y;miR-1582-y;miR-1614-y;miR-1839-x;miR-218-y;miR-3470-x;miR-3970-x;miR-6590-y;miR-6599-x;miR-731-x;miR-8094-x;novel-m0135-5p
ORC2	gga-miR-100-3p;gga-miR-12208-3p;gga-miR-12235-3p;gga-miR-12270-5p;gga-miR-12286-3p;gga-miR-12293-3p;gga-miR-12293-5p;gga-miR-129-1-3p;gga-miR-129-3p;gga-miR-1329-5p;gga-miR-133c-5p;gga-miR-140-5p;gga-miR-1626-3p;gga-miR-1661;gga-miR-1703-5p;gga-miR-1728-3p;gga-miR-1758;gga-miR-1759-3p;gga-miR-1788-5p;gga-miR-1796;gga-miR-1807;gga-miR-187-5p;gga-miR-199b;gga-miR-203b-3p;gga-miR-301b-5p;gga-miR-353…
NDUFS1	gga-let-7a-3p;gga-let-7k-3p;gga-miR-10585-5p;gga-miR-135a-5p;gga-miR-1589;gga-miR-1592;gga-miR-1610;gga-miR-1667-5p;gga-miR-1733;gga-miR-1788-5p;gga-miR-214b-3p;gga-miR-2184a-3p;gga-miR-6516-3p;gga-miR-6587-5p;gga-miR-6612-5p;gga-miR-6706-5p;gga-miR-7439-3p;gga-miR-7464-5p;miR-12286-y;miR-135-x;miR-140-y;miR-1592-x;miR-1843-x;miR-217-x;miR-3058-x;miR-3120-y;miR-6516-y;miR-6669-y;miR-6833-y;novel-…
DYNC1I2	gga-miR-12209-5p;gga-miR-12274-3p;gga-miR-1453;gga-miR-1457;gga-miR-1460;gga-miR-146c-3p;gga-miR-15b-3p;gga-miR-1615;gga-miR-1622;gga-miR-1659;gga-miR-1729-5p;gga-miR-1754-3p;gga-miR-1797;gga-miR-2128;gga-miR-218-5p;gga-miR-3526;gga-miR-3536;gga-miR-6544-5p;gga-miR-6574-5p;gga-miR-6590-3p;gga-miR-6600-3p;gga-miR-6617-3p;gga-miR-6639-5p;gga-miR-6662-3p;gga-miR-6693-3p;gga-miR-7438-5p;gga-miR-7462-…
BCS1L	gga-let-7a-5p;gga-let-7c-5p;gga-let-7g-5p;gga-let-7i;gga-let-7j-5p;gga-let-7l-5p;gga-miR-12247-3p;gga-miR-12248-5p;gga-miR-12274-5p;gga-miR-1453;gga-miR-153-3p;gga-miR-1554;gga-miR-1575;gga-miR-1587;gga-miR-15a;gga-miR-15b-5p;gga-miR-15c-5p;gga-miR-16-5p;gga-miR-1615;gga-miR-1676-5p;gga-miR-16c-5p;gga-miR-1728-5p;gga-miR-1754-3p;gga-miR-1778;gga-miR-1783;gga-miR-2954;gga-miR-301b-5p;gga-miR-3530-…
CNOT9	gga-miR-12231-3p;gga-miR-12236-5p;gga-miR-12245-3p;gga-miR-12246-5p;gga-miR-12249-3p;gga-miR-12253-3p;gga-miR-12266-3p;gga-miR-12270-3p;gga-miR-12284-3p;gga-miR-12294-3p;gga-miR-124c-3p;gga-miR-138-5p;gga-miR-1457;gga-miR-1467-3p;gga-miR-1467-5p;gga-miR-148a-3p;gga-miR-1550-5p;gga-miR-1572;gga-miR-1582;gga-miR-1585;gga-miR-1596-3p;gga-miR-1599;gga-miR-15a;gga-miR-15b-5p;gga-miR-15c-5p;gga-miR-16-…
PECR	gga-miR-12208-3p;gga-miR-12209-5p;gga-miR-12282-3p;gga-miR-12293-5p;gga-miR-125b-3p;gga-miR-130a-3p;gga-miR-130b-3p;gga-miR-130c-3p;gga-miR-133c-5p;gga-miR-1555-3p;gga-miR-1589;gga-miR-15b-3p;gga-miR-1603;gga-miR-1627-3p;gga-miR-1632-5p;gga-miR-1639;gga-miR-1667-3p;gga-miR-1667-5p;gga-miR-1736-3p;gga-miR-1743;gga-miR-1788-5p;gga-miR-1794;gga-miR-181b-2-3p;gga-miR-26a-2-5p;gga-miR-26a-5p;gga-miR-3…
ERCC3	gga-miR-12252-5p;gga-miR-129-1-3p;gga-miR-129-3p;gga-miR-155;gga-miR-1554;gga-miR-1643-3p;gga-miR-1664-5p;gga-miR-1685-3p;gga-miR-181b-1-3p;gga-miR-196-1-3p;gga-miR-199-3p;gga-miR-20a-5p;gga-miR-20b-5p;gga-miR-217-3p;gga-miR-2184a-5p;gga-miR-2184b-3p;gga-miR-219b;gga-miR-2985-2-3p;gga-miR-2985-3p;gga-miR-302b-3p;gga-miR-302c-3p;gga-miR-302d;gga-miR-30e-3p;gga-miR-449b-3p;gga-miR-490-5p;gga-miR-65…
BIN1	gga-miR-12214-5p;gga-miR-12234-5p;gga-miR-12240-3p;gga-miR-124a-5p;gga-miR-1329-5p;gga-miR-142-5p;gga-miR-145-5p;gga-miR-1454;gga-miR-1456-5p;gga-miR-1554;gga-miR-1567;gga-miR-1580;gga-miR-1596-3p;gga-miR-1596-5p;gga-miR-16-1-3p;gga-miR-1612;gga-miR-1619;gga-miR-1625-3p;gga-miR-1659;gga-miR-1662;gga-miR-1677-5p;gga-miR-1679;gga-miR-16c-3p;gga-miR-1702;gga-miR-1710;gga-miR-1728-3p;gga-miR-1740-5p;…
EAF2	bantam-y;gga-miR-101-3p;gga-miR-106-3p;gga-miR-12236-3p;gga-miR-12252-3p;gga-miR-12264-3p;gga-miR-12274-3p;gga-miR-12292-5p;gga-miR-130a-3p;gga-miR-130a-5p;gga-miR-130b-3p;gga-miR-130c-3p;gga-miR-130c-5p;gga-miR-133c-5p;gga-miR-1416-3p;gga-miR-1454;gga-miR-1559-3p;gga-miR-1564-5p;gga-miR-1609;gga-miR-1625-3p;gga-miR-1651-5p;gga-miR-1658-3p;gga-miR-1685-3p;gga-miR-17-3p;gga-miR-1704;gga-miR-1737;g…
SEC22A	gga-miR-1592;gga-miR-1664-5p;gga-miR-1752;gga-miR-200a-5p;gga-miR-6552-3p;gga-miR-6590-3p;gga-miR-6641-5p;gga-miR-6673-3p;gga-miR-6682-3p;miR-138-y;miR-1500-y;miR-1592-x;miR-1664-x;miR-200-x;miR-7267-y;miR-8-x;novel-m0013-3p
MCM6	bantam-y;gga-miR-103-2-5p;gga-miR-106-5p;gga-miR-107-5p;gga-miR-12214-5p;gga-miR-12231-3p;gga-miR-12234-3p;gga-miR-12251-5p;gga-miR-12291-3p;gga-miR-125b-3p;gga-miR-130a-3p;gga-miR-130b-3p;gga-miR-133a-5p;gga-miR-138-1-3p;gga-miR-153-5p;gga-miR-1550-3p;gga-miR-1564-3p;gga-miR-1568;gga-miR-1643-3p;gga-miR-1654;gga-miR-1655-5p;gga-miR-1683;gga-miR-1685-3p;gga-miR-17-5p;gga-miR-1724;gga-miR-1731-3p;…
DARS	gga-miR-12222-5p;gga-miR-12255-3p;gga-miR-1454;gga-miR-1596-5p;gga-miR-1680-5p;gga-miR-17-5p;gga-miR-1772-5p;gga-miR-1786;gga-miR-1794;gga-miR-20a-5p;gga-miR-20b-3p;gga-miR-20b-5p;gga-miR-216c;gga-miR-22-3p;gga-miR-30a-3p;gga-miR-30e-3p;gga-miR-32-3p;gga-miR-34b-3p;gga-miR-34c-3p;gga-miR-3524b-3p;gga-miR-6543-5p;gga-miR-6544-5p;gga-miR-6562-3p;gga-miR-6577-5p;gga-miR-6586-5p;gga-miR-6630-3p;gga-m…
PKP4	gga-miR-138-2-3p;gga-miR-1571;gga-miR-1730-3p;gga-miR-1784b-3p;gga-miR-3531-5p;gga-miR-6574-5p;gga-miR-7448-3p;miR-10132-y;miR-13-x;miR-1454-y;miR-15-y;miR-1571-y;miR-1644-y;novel-m0198-5p;novel-m0252-5p
STX6	gga-miR-122-5p;gga-miR-12223-3p;gga-miR-12229-3p;gga-miR-12234-3p;gga-miR-12239-3p;gga-miR-12250-3p;gga-miR-12253-3p;gga-miR-12266-5p;gga-miR-12289-5p;gga-miR-125b-3p;gga-miR-155;gga-miR-1564-3p;gga-miR-1567;gga-miR-1578;gga-miR-1587;gga-miR-1594;gga-miR-1595-3p;gga-miR-1605;gga-miR-1608;gga-miR-1625-3p;gga-miR-1646;gga-miR-1647;gga-miR-1652;gga-miR-1656;gga-miR-1668-3p;gga-miR-1672;gga-miR-1680-…
RALGPS2	bantam-y;gga-miR-101-3p;gga-miR-12209-5p;gga-miR-12223-5p;gga-miR-12224-5p;gga-miR-12243-3p;gga-miR-12272-3p;gga-miR-12281-3p;gga-miR-122b-3p;gga-miR-122b-5p;gga-miR-124a-3p;gga-miR-130a-5p;gga-miR-130c-5p;gga-miR-132b-5p;gga-miR-140-5p;gga-miR-1457;gga-miR-1465;gga-miR-146b-5p;gga-miR-148a-5p;gga-miR-1597-5p;gga-miR-1647;gga-miR-1655-3p;gga-miR-1655-5p;gga-miR-1695;gga-miR-1795;gga-miR-1804;gga-…
ZNF326	gga-let-7j-3p;gga-miR-12227-3p;gga-miR-12244-5p;gga-miR-12266-5p;gga-miR-130a-3p;gga-miR-130b-3p;gga-miR-132a-3p;gga-miR-153-3p;gga-miR-1807;gga-miR-212-3p;gga-miR-223;gga-miR-301a-3p;gga-miR-301b-3p;gga-miR-3539;gga-miR-6544-5p;gga-miR-6545-5p;gga-miR-6579-3p;gga-miR-6585-5p;gga-miR-6641-5p;gga-miR-6649-5p;gga-miR-6670-5p;gga-miR-6704-5p;gga-miR-7462-3p;gga-miR-9-3p;let-7-y;miR-10459-y;miR-132-y…
SH3GLB1	gga-miR-100-3p;gga-miR-12222-5p;gga-miR-133a-5p;gga-miR-1563;gga-miR-1726;gga-miR-30a-3p;gga-miR-6558-5p;gga-miR-6649-3p;gga-miR-6693-3p;gga-miR-6713-3p;gga-miR-7;gga-miR-7461-3p;gga-miR-7462-3p;gga-miR-7b;miR-101-y;miR-1271-x;miR-14-y;miR-205-y;miR-218-y;miR-2284-x;miR-2284-y;miR-263-x;miR-3105-y;miR-3613-y;miR-494-y;miR-543-y;miR-676-y;miR-7-x;miR-96-x;novel-m0028-3p;novel-m0223-5p
FUBP1	gga-miR-12272-3p;gga-miR-1564-5p;gga-miR-1760;gga-miR-1776;gga-miR-206;gga-miR-429-3p;gga-miR-6587-3p;gga-miR-6640-5p;gga-miR-6704-5p;gga-miR-7438-5p;miR-12272-y;miR-1760-y;miR-2-x;miR-206-y;miR-330-y;miR-3529-y;miR-429-y;miR-4690-x;miR-493-x;miR-495-y;miR-6240-x;miR-8-y;novel-m0039-5p
CDC20	gga-miR-6571-5p;miR-10926-x;miR-188-y;miR-1955-x;miR-200-y;miR-524-x;miR-8-y;novel-m0141-3p
IPO13	gga-miR-12277-5p;gga-miR-145-3p;gga-miR-1453;gga-miR-1553-5p;gga-miR-1555-3p;gga-miR-1594;gga-miR-15a;gga-miR-15b-5p;gga-miR-1652;gga-miR-1711;gga-miR-1735;gga-miR-1754-5p;gga-miR-1758;gga-miR-1773-5p;gga-miR-1801;gga-miR-3523;gga-miR-6564-5p;gga-miR-6565-3p;gga-miR-6598-5p;gga-miR-6622-3p;gga-miR-6641-3p;gga-miR-6648-3p;gga-miR-6682-3p;gga-miR-7;gga-miR-7462-5p;gga-miR-7b;miR-10078-x;miR-10670-x…
DPH2	gga-let-7a-3p;gga-let-7k-3p;gga-miR-12243-5p;gga-miR-12274-5p;gga-miR-135a-3-3p;gga-miR-1556;gga-miR-1563;gga-miR-1580;gga-miR-15a;gga-miR-15b-5p;gga-miR-15c-5p;gga-miR-16-5p;gga-miR-1628;gga-miR-1635;gga-miR-1658-3p;gga-miR-1664-3p;gga-miR-1695;gga-miR-1728-3p;gga-miR-1760;gga-miR-1764-3p;gga-miR-1784-5p;gga-miR-1784b-5p;gga-miR-199-5p;gga-miR-6575-5p;gga-miR-6650-5p;miR-127-x;miR-135-y;miR-15-x…
AKR1A1	gga-miR-12207-3p;gga-miR-12234-3p;gga-miR-12266-3p;gga-miR-12277-5p;gga-miR-130a-5p;gga-miR-130c-5p;gga-miR-140-5p;gga-miR-1587;gga-miR-184b-3p;gga-miR-204;gga-miR-211;gga-miR-301b-5p;gga-miR-3526;gga-miR-375;gga-miR-6566-3p;gga-miR-6572-5p;gga-miR-6574-5p;gga-miR-6629-5p;gga-miR-7441-3p;miR-12238-y;miR-12266-y;miR-1623-x;miR-211-x;miR-2355-x;miR-2478-y;miR-340-x;miR-3538-x;miR-375-y;miR-3963-x;m…
RNF11	gga-miR-101-3p;gga-miR-12230-5p;gga-miR-12248-5p;gga-miR-124a-3p;gga-miR-124b;gga-miR-1582;gga-miR-1600;gga-miR-1639;gga-miR-1663-3p;gga-miR-1741;gga-miR-1747-5p;gga-miR-1749-3p;gga-miR-1789;gga-miR-1799;gga-miR-194;gga-miR-200a-5p;gga-miR-200b-5p;gga-miR-205c-5p;gga-miR-2188-3p;gga-miR-219b;gga-miR-26a-2-5p;gga-miR-26a-5p;gga-miR-456-5p;gga-miR-6516-3p;gga-miR-6544-5p;gga-miR-6552-3p;gga-miR-656…
TMEM59	gga-let-7j-3p;gga-miR-101-3p;gga-miR-103-2-5p;gga-miR-107-5p;gga-miR-12214-3p;gga-miR-12216-5p;gga-miR-12236-5p;gga-miR-12295-3p;gga-miR-122b-3p;gga-miR-130a-3p;gga-miR-130b-3p;gga-miR-138-1-3p;gga-miR-144-3p;gga-miR-1454;gga-miR-1591-3p;gga-miR-1625-3p;gga-miR-1643-3p;gga-miR-1661;gga-miR-1662;gga-miR-1704;gga-miR-1730-5p;gga-miR-1734;gga-miR-1737;gga-miR-1752;gga-miR-1756a;gga-miR-1805-5p;gga-m…
HOOK1	gga-miR-12230-5p;gga-miR-12259-3p;gga-miR-1562-5p;gga-miR-1658-5p;gga-miR-1663-5p;gga-miR-1721;gga-miR-181b-2-3p;gga-miR-20a-3p;gga-miR-21-5p;gga-miR-218-5p;gga-miR-301b-5p;gga-miR-3533;gga-miR-6595-5p;gga-miR-6650-5p;gga-miR-7451-3p;gga-miR-9-5p;let-7-y;miR-103-x;miR-1248-x;miR-1630-y;miR-1732-y;miR-21-x;miR-218-x;miR-2300-y;miR-382-x;miR-4199-y;miR-499-y;miR-524-x;miR-582-x;miR-6632-x;miR-6659-…
FARSB	gga-miR-1630;gga-miR-1663-3p;gga-miR-1723;gga-miR-1740-5p;gga-miR-1766;gga-miR-1768;miR-1663-y;novel-m0019-5p;novel-m0020-5p;novel-m0028-3p
C9H21orf2	gga-miR-12238-3p;gga-miR-12253-3p;gga-miR-12262-5p;gga-miR-12274-5p;gga-miR-12276-5p;gga-miR-124c-3p;gga-miR-1593;gga-miR-15a;gga-miR-16-5p;gga-miR-1609;gga-miR-1614-3p;gga-miR-1647;gga-miR-1659;gga-miR-1685-3p;gga-miR-1695;gga-miR-16c-5p;gga-miR-1710;gga-miR-1712-5p;gga-miR-1731-3p;gga-miR-1738;gga-miR-1743;gga-miR-1756a;gga-miR-1764-3p;gga-miR-1774;gga-miR-1775-5p;gga-miR-1813;gga-miR-181a-3p;g…
TBCCD1	gga-let-7a-2-3p;gga-let-7c-3p;gga-miR-101-3p;gga-miR-12208-5p;gga-miR-12211-5p;gga-miR-12274-5p;gga-miR-125b-3p;gga-miR-137-3p;gga-miR-144-3p;gga-miR-145-3p;gga-miR-148a-3p;gga-miR-15a;gga-miR-15b-5p;gga-miR-15c-5p;gga-miR-1655-5p;gga-miR-1662;gga-miR-1736-3p;gga-miR-1782;gga-miR-23b-3p;gga-miR-302b-3p;gga-miR-302c-3p;gga-miR-302d;gga-miR-456-3p;gga-miR-460a-3p;gga-miR-6543-3p;gga-miR-6587-5p;gga…
CCDC61	gga-miR-12284-3p;gga-miR-12286-3p;gga-miR-133a-3p;gga-miR-133b;gga-miR-133c-3p;gga-miR-183;gga-miR-30b-3p;gga-miR-6615-3p;gga-miR-6615-5p;gga-miR-6683-3p;gga-miR-7472-3p;miR-12284-y;miR-133-y;miR-133-z;miR-1650-y;miR-4690-x;miR-6615-x;novel-m0144-3p
BDH1A	gga-let-7a-2-3p;gga-miR-101-3p;gga-miR-106-3p;gga-miR-122-5p;gga-miR-12240-3p;gga-miR-12274-5p;gga-miR-12278-5p;gga-miR-138-2-3p;gga-miR-144-3p;gga-miR-1454;gga-miR-1460;gga-miR-1465;gga-miR-1556;gga-miR-1563;gga-miR-1567;gga-miR-1573;gga-miR-1574-3p;gga-miR-1589;gga-miR-15a;gga-miR-16-5p;gga-miR-1625-3p;gga-miR-1648-5p;gga-miR-1664-3p;gga-miR-1665;gga-miR-1681;gga-miR-1685-3p;gga-miR-1689-3p;gga…
ACAP2	gga-let-7a-3p;gga-let-7f-3p;gga-let-7k-3p;gga-miR-12211-5p;gga-miR-12232-3p;gga-miR-12240-3p;gga-miR-12242-3p;gga-miR-12259-3p;gga-miR-12278-5p;gga-miR-124a-5p;gga-miR-132a-3p;gga-miR-138-1-3p;gga-miR-148b-5p;gga-miR-1704;gga-miR-1710;gga-miR-1727;gga-miR-1781-5p;gga-miR-196-2-3p;gga-miR-212-3p;gga-miR-2129;gga-miR-214b-3p;gga-miR-222a;gga-miR-222b-3p;gga-miR-302b-3p;gga-miR-302c-3p;gga-miR-302d;…
LSG1	gga-miR-12238-3p;gga-miR-12283-3p;gga-miR-1593;gga-miR-1612;gga-miR-1646;gga-miR-1677-5p;gga-miR-1700;gga-miR-1729-5p;gga-miR-1746;gga-miR-1768;gga-miR-181a-5p;gga-miR-181b-1-3p;gga-miR-181b-5p;gga-miR-184b-3p;gga-miR-2188-5p;gga-miR-223;gga-miR-460a-3p;gga-miR-460b-3p;gga-miR-6643-5p;gga-miR-6683-3p;gga-miR-6695-5p;gga-miR-7452-5p;miR-10853-y;miR-12283-y;miR-150-x;miR-150-z;miR-1612-y;miR-1729-x…
RFC4	gga-miR-1724;miR-1260-x;miR-1724-x;miR-361-y;miR-484-x;miR-484-z
MCCC1	gga-miR-10a-5p;gga-miR-10b-5p;gga-miR-10c-5p;gga-miR-12214-3p;gga-miR-12233-5p;gga-miR-12248-5p;gga-miR-12262-5p;gga-miR-12269-3p;gga-miR-1329-5p;gga-miR-1416-5p;gga-miR-1457;gga-miR-148a-5p;gga-miR-1550-3p;gga-miR-1559-3p;gga-miR-1560-3p;gga-miR-1562-5p;gga-miR-1641;gga-miR-1643-5p;gga-miR-1651-3p;gga-miR-1695;gga-miR-1715-3p;gga-miR-1717;gga-miR-1719;gga-miR-1729-5p;gga-miR-1736-3p;gga-miR-1740…
TTC14	gga-miR-12234-3p;gga-miR-1571;gga-miR-1722-3p;gga-miR-1740-3p;gga-miR-1756b;gga-miR-1784b-3p;gga-miR-1802;gga-miR-190a-5p;gga-miR-190b-5p;gga-miR-219b;gga-miR-301b-5p;gga-miR-6544-3p;gga-miR-6552-3p;gga-miR-6569-3p;gga-miR-6571-5p;gga-miR-6631-5p;gga-miR-7454-3p;miR-139-x;miR-1571-y;miR-19-x;miR-190-x;miR-2188-y;miR-223-x;miR-3098-x;miR-335-x;miR-377-y;miR-3955-x;miR-4171-x;miR-455-y;miR-6544-y;m…
NDUFB5	gga-miR-1808;gga-miR-214;gga-miR-217-5p;gga-miR-3536;miR-214-y
PDCD10	gga-let-7j-3p;gga-miR-12222-5p;gga-miR-12252-5p;gga-miR-1559-3p;gga-miR-1642;gga-miR-1698;gga-miR-1703-5p;gga-miR-1773-3p;gga-miR-187-5p;gga-miR-1b-3p;gga-miR-425-5p;gga-miR-6544-5p;gga-miR-6618-5p;gga-miR-6639-5p;gga-miR-6664-3p;let-7-y;miR-1-z;miR-1014-x;miR-1357-x;miR-1698-y;miR-1703-x;miR-1773-y;miR-2383-y;miR-26-x;miR-2970-x;miR-425-x;miR-454-x;miR-6659-y;miR-731-x;miR-7552-x;miR-9450-x;miR-…
GMPS	gga-miR-12270-5p;gga-miR-124a-5p;gga-miR-128-3p;gga-miR-153-5p;gga-miR-1551-5p;gga-miR-1567;gga-miR-1651-3p;gga-miR-1655-3p;gga-miR-1677-5p;gga-miR-1685-5p;gga-miR-1712-5p;gga-miR-1744-5p;gga-miR-1c;gga-miR-200a-3p;gga-miR-203a;gga-miR-3535;gga-miR-6565-3p;gga-miR-6608-3p;gga-miR-6695-5p;gga-miR-7458-3p;gga-miR-7475-5p;gga-miR-99a-5p;miR-12245-y;miR-128-y;miR-151-y;miR-1651-y;miR-1677-x;miR-1685-…
SELENOT	gga-let-7a-3p;gga-let-7k-3p;gga-miR-101-3p;gga-miR-12222-5p;gga-miR-12230-5p;gga-miR-12247-3p;gga-miR-12253-3p;gga-miR-12286-3p;gga-miR-122b-3p;gga-miR-143-5p;gga-miR-144-3p;gga-miR-146a-5p;gga-miR-146b-5p;gga-miR-146c-5p;gga-miR-1620;gga-miR-1647;gga-miR-1651-3p;gga-miR-1691;gga-miR-1705;gga-miR-1712-3p;gga-miR-1737;gga-miR-1753;gga-miR-1797;gga-miR-1798-5p;gga-miR-199-3p;gga-miR-2984-5p;gga-miR…
GYG1	gga-miR-12251-5p;gga-miR-130a-3p;gga-miR-130b-3p;gga-miR-130c-3p;gga-miR-148a-3p;gga-miR-148b-3p;gga-miR-1685-5p;gga-miR-1691;gga-miR-1784b-3p;gga-miR-18a-5p;gga-miR-18b-5p;gga-miR-199-5p;gga-miR-19b-3p;gga-miR-216a;gga-miR-222b-5p;gga-miR-26a-2-5p;gga-miR-26a-5p;gga-miR-301a-3p;gga-miR-3526;gga-miR-454-3p;gga-miR-458a-3p;gga-miR-458b-3p;gga-miR-490-3p;gga-miR-6542-5p;gga-miR-6548-5p;gga-miR-6558…
LAMTOR3	gga-miR-12238-3p;gga-miR-12250-3p;gga-miR-12270-5p;gga-miR-12278-5p;gga-miR-12285-3p;gga-miR-122b-5p;gga-miR-138-1-3p;gga-miR-1416-3p;gga-miR-1458;gga-miR-1459;gga-miR-146a-5p;gga-miR-146b-5p;gga-miR-146c-5p;gga-miR-1593;gga-miR-1641;gga-miR-1724;gga-miR-1766;gga-miR-1791-5p;gga-miR-1795;gga-miR-196-1-3p;gga-miR-200a-3p;gga-miR-2131-3p;gga-miR-218-5p;gga-miR-27b-3p;gga-miR-499-3p;gga-miR-6516-5p;…
HP1BP3	gga-miR-12211-5p;gga-miR-12225-3p;gga-miR-12227-3p;gga-miR-12239-3p;gga-miR-12246-3p;gga-miR-12249-3p;gga-miR-12280-3p;gga-miR-122b-3p;gga-miR-130a-3p;gga-miR-130b-3p;gga-miR-130c-3p;gga-miR-130c-5p;gga-miR-146a-5p;gga-miR-146c-5p;gga-miR-148a-3p;gga-miR-148b-3p;gga-miR-1560-3p;gga-miR-1629;gga-miR-1643-3p;gga-miR-1719;gga-miR-1737;gga-miR-1759-3p;gga-miR-1781-5p;gga-miR-1804;gga-miR-18a-3p;gga-m…
SSR2	gga-miR-12225-5p;gga-miR-12239-3p;gga-miR-1607;gga-miR-1727;gga-miR-1784-5p;gga-miR-1784b-5p;gga-miR-2127;gga-miR-214;gga-miR-460a-3p;gga-miR-460b-3p;gga-miR-6565-3p;gga-miR-6608-3p;gga-miR-7450-5p;gga-miR-7480-5p;miR-10001-x;miR-12180-y;miR-12268-x;miR-12269-y;miR-1777-x;miR-1784-x;miR-204-y;miR-277-y;miR-2955-x;miR-317-y;miR-3529-y;miR-3532-x;miR-370-y;miR-6089-y;miR-6565-y;miR-6693-y;miR-730-y…
ABCF2	gga-miR-12274-5p;gga-miR-12282-5p;gga-miR-12283-5p;gga-miR-12294-5p;gga-miR-12295-3p;gga-miR-125b-3p;gga-miR-1388a-3p;gga-miR-1388b-3p;gga-miR-1551-3p;gga-miR-1551-5p;gga-miR-16-5p;gga-miR-1660;gga-miR-16c-5p;gga-miR-1764-5p;gga-miR-1799;gga-miR-202-3p;gga-miR-210a-5p;gga-miR-22-5p;gga-miR-24-3p;gga-miR-3064-3p;gga-miR-3594-5p;gga-miR-456-5p;gga-miR-6545-5p;gga-miR-6579-3p;gga-miR-6598-5p;gga-miR…
RHNO1	gga-miR-1722-3p;miR-1175-x;miR-281-x;miR-362-x
ANP32E	gga-let-7a-2-3p;gga-let-7c-3p;gga-miR-100-3p;gga-miR-10585-3p;gga-miR-12208-3p;gga-miR-12210-3p;gga-miR-12252-3p;gga-miR-12259-3p;gga-miR-12260-3p;gga-miR-12266-3p;gga-miR-12270-5p;gga-miR-12280-3p;gga-miR-12293-5p;gga-miR-122b-3p;gga-miR-135a-2-3p;gga-miR-135a-3-3p;gga-miR-135a-5p;gga-miR-135b;gga-miR-1551-5p;gga-miR-1592;gga-miR-1593;gga-miR-1596-3p;gga-miR-1603;gga-miR-1614-3p;gga-miR-1628;gga…
ANKRA2	gga-miR-12244-5p;gga-miR-132b-3p;gga-miR-135a-1-3p;gga-miR-1460;gga-miR-1463;gga-miR-148a-3p;gga-miR-148b-3p;gga-miR-1556;gga-miR-1569;gga-miR-1582;gga-miR-1632-5p;gga-miR-1662;gga-miR-1681;gga-miR-1685-5p;gga-miR-1695;gga-miR-1726;gga-miR-1788-5p;gga-miR-1812-3p;gga-miR-200a-3p;gga-miR-203b-3p;gga-miR-210a-5p;gga-miR-2184a-5p;gga-miR-3535;gga-miR-489-3p;gga-miR-499-3p;gga-miR-6547-5p;gga-miR-654…
QDPR	gga-let-7j-3p;gga-miR-124a-3p;gga-miR-124b;gga-miR-1329-5p;gga-miR-1465;gga-miR-1622;gga-miR-1649-5p;gga-miR-1660;gga-miR-1662;gga-miR-1664-5p;gga-miR-1695;gga-miR-1796;gga-miR-1802;gga-miR-182-5p;gga-miR-202-5p;gga-miR-2131-5p;gga-miR-219b;gga-miR-27b-3p;gga-miR-33-3p;gga-miR-3529;gga-miR-6605-5p;gga-miR-6649-3p;gga-miR-6714-3p;gga-miR-7444-3p;gga-miR-7456-5p;gga-miR-7476-3p;gga-miR-96-3p;let-7-…
OAT	gga-let-7a-3p;gga-let-7k-3p;gga-miR-10585-5p;gga-miR-12209-5p;gga-miR-12216-3p;gga-miR-12232-5p;gga-miR-12261-3p;gga-miR-138-2-3p;gga-miR-148a-5p;gga-miR-1586;gga-miR-1628;gga-miR-1682;gga-miR-1a-2-5p;gga-miR-1b-5p;gga-miR-203a;gga-miR-217-5p;gga-miR-2188-3p;gga-miR-2984-3p;gga-miR-29a-3p;gga-miR-29b-3p;gga-miR-29c-3p;gga-miR-30e-3p;gga-miR-365b-5p;gga-miR-6605-5p;gga-miR-6611-5p;gga-miR-6626-5p;…
DDX19B	gga-miR-107-3p;gga-miR-12228-3p;gga-miR-12231-5p;gga-miR-12256-3p;gga-miR-12257-3p;gga-miR-12259-5p;gga-miR-12266-5p;gga-miR-12273-3p;gga-miR-12274-5p;gga-miR-12283-3p;gga-miR-12287-5p;gga-miR-1454;gga-miR-1458;gga-miR-1459;gga-miR-1460;gga-miR-1467-3p;gga-miR-1554;gga-miR-1556;gga-miR-1570;gga-miR-1571;gga-miR-1587;gga-miR-1593;gga-miR-1596-3p;gga-miR-15a;gga-miR-15c-5p;gga-miR-16-5p;gga-miR-162…
CENPL	gga-miR-106-5p;gga-miR-12210-3p;gga-miR-12211-5p;gga-miR-12283-3p;gga-miR-125b-3p;gga-miR-138-5p;gga-miR-1388a-5p;gga-miR-1388b-3p;gga-miR-144-3p;gga-miR-1467-5p;gga-miR-146a-5p;gga-miR-148a-5p;gga-miR-1563;gga-miR-1625-3p;gga-miR-1625-5p;gga-miR-1655-5p;gga-miR-1661;gga-miR-1664-5p;gga-miR-1674;gga-miR-16c-3p;gga-miR-17-5p;gga-miR-1712-3p;gga-miR-1753;gga-miR-1768;gga-miR-1771;gga-miR-1781-3p;gg…
GOLGA7	gga-let-7b;gga-let-7k-5p;gga-miR-12256-3p;gga-miR-12260-5p;gga-miR-12278-3p;gga-miR-12294-3p;gga-miR-122b-3p;gga-miR-1329-5p;gga-miR-138-1-3p;gga-miR-1451-5p;gga-miR-1466;gga-miR-1467-3p;gga-miR-1567;gga-miR-1588;gga-miR-1614-3p;gga-miR-1625-3p;gga-miR-1630;gga-miR-1704;gga-miR-1709;gga-miR-1740-5p;gga-miR-1775-3p;gga-miR-1784-5p;gga-miR-1784b-5p;gga-miR-1816;gga-miR-1a-3p;gga-miR-200a-5p;gga-miR…
ACAA2	gga-miR-124a-3p;gga-miR-124b;gga-miR-1397-5p;gga-miR-1462-5p;gga-miR-1619;gga-miR-1662;gga-miR-1664-5p;gga-miR-1667-3p;gga-miR-1768;gga-miR-1769-3p;gga-miR-1769-5p;gga-miR-196-2-3p;gga-miR-199-3p;gga-miR-200a-3p;gga-miR-202-5p;gga-miR-214b-3p;gga-miR-217-3p;gga-miR-33-2-5p;gga-miR-33-5p;gga-miR-3525;gga-miR-3531-3p;gga-miR-365-2-5p;gga-miR-460a-5p;gga-miR-6544-5p;gga-miR-6573-3p;miR-10695-y;miR-1…
GLYR1	gga-miR-12240-5p;gga-miR-12259-3p;gga-miR-12274-5p;gga-miR-132b-3p;gga-miR-132b-5p;gga-miR-148a-3p;gga-miR-148b-3p;gga-miR-15b-5p;gga-miR-1612;gga-miR-1614-5p;gga-miR-1625-3p;gga-miR-1626-5p;gga-miR-1661;gga-miR-1759-3p;gga-miR-210a-5p;gga-miR-214b-3p;gga-miR-22-3p;gga-miR-365b-5p;gga-miR-490-5p;gga-miR-6542-5p;gga-miR-6550-5p;gga-miR-6571-3p;gga-miR-6572-3p;gga-miR-6596-5p;gga-miR-6626-5p;gga-mi…
REXO5	gga-miR-1602;miR-315-x;miR-489-y;novel-m0043-3p
FAM172A	gga-miR-10a-5p;gga-miR-10b-5p;gga-miR-12230-5p;gga-miR-12250-3p;gga-miR-12266-3p;gga-miR-12283-3p;gga-miR-124a-5p;gga-miR-128-3p;gga-miR-130c-5p;gga-miR-132b-3p;gga-miR-137-3p;gga-miR-138-2-3p;gga-miR-1453;gga-miR-1582;gga-miR-1587;gga-miR-1595-3p;gga-miR-1595-5p;gga-miR-1625-3p;gga-miR-1636;gga-miR-1652;gga-miR-1674;gga-miR-1679;gga-miR-1704;gga-miR-1705;gga-miR-1731-3p;gga-miR-1735;gga-miR-1754…
PHAX	gga-miR-12232-5p;gga-miR-12234-3p;gga-miR-12251-5p;gga-miR-12254-3p;gga-miR-12261-3p;gga-miR-1643-5p;gga-miR-1644;gga-miR-1671;gga-miR-1679;gga-miR-184b-5p;gga-miR-200a-3p;gga-miR-2131-5p;gga-miR-215-3p;gga-miR-26a-2-5p;gga-miR-26a-3p;gga-miR-26a-5p;gga-miR-2985-2-3p;gga-miR-2985-3p;gga-miR-499-3p;gga-miR-6545-5p;gga-miR-6552-3p;gga-miR-6575-5p;gga-miR-6605-5p;gga-miR-6611-5p;gga-miR-7448-3p;gga-…
DEPDC1B	gga-let-7j-3p;gga-miR-12216-3p;gga-miR-12283-3p;gga-miR-130a-3p;gga-miR-148a-3p;gga-miR-148b-3p;gga-miR-1559-3p;gga-miR-1564-5p;gga-miR-1586;gga-miR-16-1-3p;gga-miR-1643-3p;gga-miR-1663-3p;gga-miR-1695;gga-miR-1702;gga-miR-1739;gga-miR-1741;gga-miR-1749-3p;gga-miR-1756a;gga-miR-1787;gga-miR-1794;gga-miR-1799;gga-miR-196-2-3p;gga-miR-199-5p;gga-miR-1a-1-5p;gga-miR-1a-2-5p;gga-miR-1b-5p;gga-miR-200…
TRAPPC13	gga-miR-1625-3p;gga-miR-1704;gga-miR-219b;gga-miR-6580-3p;gga-miR-6677-3p;gga-miR-7438-5p;gga-miR-7447-5p;miR-4968-y;miR-7447-x;novel-m0014-3p;novel-m0055-3p;novel-m0225-3p
OXCT1	gga-let-7g-3p;gga-miR-100-3p;gga-miR-122-5p;gga-miR-12208-3p;gga-miR-12210-5p;gga-miR-12214-5p;gga-miR-12222-5p;gga-miR-12224-5p;gga-miR-12236-5p;gga-miR-12240-3p;gga-miR-12243-3p;gga-miR-12251-5p;gga-miR-12265-3p;gga-miR-12269-5p;gga-miR-12274-5p;gga-miR-12278-3p;gga-miR-12283-3p;gga-miR-12283-5p;gga-miR-12293-3p;gga-miR-124a-5p;gga-miR-129-1-3p;gga-miR-129-3p;gga-miR-130a-3p;gga-miR-130b-3p;gga…
NSA2	gga-miR-12222-3p;gga-miR-1416-3p;gga-miR-1678;gga-miR-1737;gga-miR-212-3p;gga-miR-216b;gga-miR-6550-3p;gga-miR-6701-3p;gga-miR-6710-3p;gga-miR-7448-3p;gga-miR-7480-5p;miR-14-y;miR-1682-y;miR-21-y;miR-29-x;miR-3050-x;miR-6550-y;miR-6710-y;miR-9355-x;novel-m0073-5p;novel-m0078-5p;novel-m0082-5p;novel-m0102-3p
RIOK2	gga-let-7g-3p;gga-miR-12214-5p;gga-miR-1460;gga-miR-1571;gga-miR-1725;gga-miR-6682-3p;gga-miR-7466-3p;miR-1571-y;miR-3786-y;miR-6867-x;novel-m0008-5p
TMEM175	gga-miR-101-3p;gga-miR-103-3p;gga-miR-106-3p;gga-miR-106-5p;gga-miR-12213-3p;gga-miR-12264-5p;gga-miR-12274-5p;gga-miR-12293-5p;gga-miR-12294-3p;gga-miR-12294-5p;gga-miR-122b-3p;gga-miR-132c-3p;gga-miR-137-3p;gga-miR-144-3p;gga-miR-1460;gga-miR-1463;gga-miR-1465;gga-miR-146a-5p;gga-miR-146b-5p;gga-miR-1551-5p;gga-miR-1589;gga-miR-1596-5p;gga-miR-1597-3p;gga-miR-15a;gga-miR-15b-5p;gga-miR-15c-5p;g…
MRPL50	gga-miR-1454;gga-miR-153-5p;gga-miR-181b-2-3p;gga-miR-6553-3p;miR-10395-y;miR-1454-y;miR-4185-y;novel-m0040-5p
DHFR	gga-miR-12256-3p;gga-miR-128-3p;gga-miR-130b-3p;gga-miR-1329-5p;gga-miR-132c-5p;gga-miR-148b-5p;gga-miR-1564-5p;gga-miR-1631;gga-miR-1645;gga-miR-1708;gga-miR-1719;gga-miR-1784b-5p;gga-miR-181a-5p;gga-miR-193a-3p;gga-miR-1a-2-5p;gga-miR-212-3p;gga-miR-214b-3p;gga-miR-27b-3p;gga-miR-301b-3p;gga-miR-3531-3p;gga-miR-365-3p;gga-miR-6547-3p;gga-miR-6549-3p;gga-miR-6562-3p;gga-miR-6569-5p;gga-miR-6580-…
INIP	gga-let-7a-5p;gga-let-7b;gga-let-7d;gga-let-7f-5p;gga-let-7i;gga-let-7j-5p;gga-let-7k-5p;gga-let-7l-5p;gga-miR-12209-5p;gga-miR-12211-3p;gga-miR-12243-3p;gga-miR-146b-3p;gga-miR-155;gga-miR-1551-3p;gga-miR-1560-3p;gga-miR-1627-5p;gga-miR-1664-5p;gga-miR-1679;gga-miR-1747-5p;gga-miR-1802;gga-miR-194;gga-miR-214b-3p;gga-miR-219b;gga-miR-29a-3p;gga-miR-3532-5p;gga-miR-365-3p;gga-miR-383-5p;gga-miR-6…
AP3S1	gga-let-7j-3p;gga-miR-101-3p;gga-miR-103-3p;gga-miR-107-3p;gga-miR-12222-3p;gga-miR-12278-5p;gga-miR-124a-5p;gga-miR-124c-3p;gga-miR-128-3p;gga-miR-130a-5p;gga-miR-130c-5p;gga-miR-1329-5p;gga-miR-132a-3p;gga-miR-1397-3p;gga-miR-144-3p;gga-miR-145-5p;gga-miR-1631;gga-miR-1663-3p;gga-miR-1756b;gga-miR-1757;gga-miR-1788-3p;gga-miR-1815;gga-miR-1816;gga-miR-1a-3p;gga-miR-206;gga-miR-20b-3p;gga-miR-21…
FANCC	gga-miR-12222-3p;gga-miR-12222-5p;gga-miR-12223-5p;gga-miR-12224-5p;gga-miR-12230-5p;gga-miR-12249-5p;gga-miR-12271-5p;gga-miR-12280-5p;gga-miR-12286-3p;gga-miR-124a-5p;gga-miR-128-3p;gga-miR-132c-5p;gga-miR-142-5p;gga-miR-1571;gga-miR-1574-5p;gga-miR-1582;gga-miR-1596-5p;gga-miR-15b-3p;gga-miR-1612;gga-miR-1721;gga-miR-1811;gga-miR-200a-3p;gga-miR-219b;gga-miR-22-5p;gga-miR-30c-2-3p;gga-miR-30e-…
HYOU1	gga-miR-10585-5p;gga-miR-219b;gga-miR-6552-3p;miR-455-y;miR-7133-x
BMP15	gga-miR-122b-3p;gga-miR-135a-5p;gga-miR-142-5p;gga-miR-1556;gga-miR-1574-5p;gga-miR-1612;gga-miR-1712-5p;gga-miR-1740-3p;gga-miR-1746;gga-miR-1773-5p;gga-miR-1791-5p;gga-miR-6587-5p;gga-miR-6609-3p;gga-miR-6614-3p;gga-miR-6621-5p;miR-11625-x;miR-1194-y;miR-135-x;miR-1712-x;miR-1773-x;miR-1791-y;miR-187-x;miR-210-y;miR-2355-x;miR-2493-x;miR-301-y;miR-342-x;miR-532-y;miR-542-y;miR-7112-x;miR-9580-x…
HSPA2	gga-miR-12222-3p;gga-miR-12254-3p;gga-miR-130a-5p;gga-miR-130c-5p;gga-miR-142-5p;gga-miR-1653;gga-miR-1802;gga-miR-182-5p;gga-miR-204;gga-miR-211;gga-miR-2129;gga-miR-3524b-3p;gga-miR-7463-3p;miR-1014-x;miR-1175-x;miR-12115-x;miR-12180-y;miR-140-x;miR-1763-x;miR-182-x;miR-186-x;miR-204-x;miR-211-x;miR-212-y;miR-2129-y;miR-2300-y;miR-329-y;miR-340-x;miR-362-y;miR-539-y;miR-6583-x;miR-708-x;miR-71-…
BMPER	gga-miR-12208-3p;gga-miR-12232-5p;gga-miR-12235-5p;gga-miR-12243-5p;gga-miR-12261-3p;gga-miR-122b-5p;gga-miR-1454;gga-miR-146c-3p;gga-miR-1563;gga-miR-1682;gga-miR-17-3p;gga-miR-1749-5p;gga-miR-1766;gga-miR-1808;gga-miR-1812-5p;gga-miR-1816;gga-miR-466;gga-miR-6605-5p;gga-miR-7448-5p;gga-miR-7482-3p;miR-12135-y;miR-12284-y;miR-12396-y;miR-1416-y;miR-144-y;miR-1454-y;miR-1664-y;miR-1682-y;miR-1689…
CAV2	bantam-y;gga-let-7j-3p;gga-miR-12214-3p;gga-miR-12218-3p;gga-miR-12274-3p;gga-miR-122b-3p;gga-miR-1329-5p;gga-miR-15b-3p;gga-miR-1695;gga-miR-1811;gga-miR-196-2-3p;gga-miR-205a;gga-miR-205b;gga-miR-214b-3p;gga-miR-24-5p;gga-miR-2984-5p;gga-miR-32-5p;gga-miR-3530-3p;gga-miR-3535;gga-miR-458b-5p;gga-miR-6555-5p;gga-miR-6580-3p;gga-miR-6631-5p;gga-miR-6649-5p;gga-miR-6685-5p;gga-miR-6705-5p;let-7-y;…
BLM	gga-miR-1718;gga-miR-9-3p;miR-3529-y;miR-9-y
DAD1	gga-miR-101-3p;gga-miR-12234-3p;gga-miR-12234-5p;gga-miR-144-3p;gga-miR-15a;gga-miR-15b-5p;gga-miR-16-5p;gga-miR-1619;gga-miR-1717;gga-miR-1803;gga-miR-1813;gga-miR-2184a-5p;gga-miR-6587-3p;gga-miR-7451-3p;gga-miR-7451-5p;gga-miR-762;miR-12283-y;miR-15-x;miR-1551-x;miR-16-x;miR-1677-y;miR-2060-y;miR-424-x;miR-457-x;miR-4638-y;miR-496-y;miR-509-y;miR-7442-y;miR-7790-y;miR-8159-x;miR-942-x;novel-m0…
OCM2	bantam-y;gga-miR-106-5p;gga-miR-12211-5p;gga-miR-12213-3p;gga-miR-12234-5p;gga-miR-15b-3p;gga-miR-17-5p;gga-miR-1715-3p;gga-miR-1788-5p;gga-miR-1808;gga-miR-20a-5p;gga-miR-20b-5p;gga-miR-302a;gga-miR-302c-3p;gga-miR-6556-5p;gga-miR-6577-5p;gga-miR-6665-5p;gga-miR-7451-5p;gga-miR-7466-5p;gga-miR-7468-3p;gga-miR-7469-3p;miR-10078-x;miR-106-x;miR-12211-x;miR-17-x;miR-20-x;miR-302-y;miR-338-x;miR-345…
RPL4	gga-miR-6605-5p
TLR1A	gga-miR-12231-3p;gga-miR-12235-5p;gga-miR-12243-3p;gga-miR-12249-5p;gga-miR-122b;gga-miR-130a-3p;gga-miR-130b-3p;gga-miR-130c-3p;gga-miR-135a-2-3p;gga-miR-135a-3-3p;gga-miR-1550-3p;gga-miR-15b-3p;gga-miR-1662;gga-miR-1740-3p;gga-miR-1746;gga-miR-1756b;gga-miR-1812-3p;gga-miR-194;gga-miR-20a-3p;gga-miR-214b-3p;gga-miR-2188-3p;gga-miR-2984-3p;gga-miR-301b-3p;gga-miR-301b-5p;gga-miR-429-3p;gga-miR-5…
AIFM1	gga-miR-12240-5p;gga-miR-12280-5p;gga-miR-148a-5p;gga-miR-1746;gga-miR-203a;gga-miR-22-5p;miR-12362-x;miR-1590-y;miR-22-x;miR-509-y
WNT6	gga-miR-12228-3p;gga-miR-12245-5p;gga-miR-12254-3p;gga-miR-128-1-5p;gga-miR-128-2-5p;gga-miR-1607;gga-miR-1649-5p;gga-miR-1716;gga-miR-1770;gga-miR-6550-3p;gga-miR-6563-3p;gga-miR-6588-3p;gga-miR-6609-3p;gga-miR-6622-3p;gga-miR-6637-3p;gga-miR-6641-3p;gga-miR-6642-3p;gga-miR-6669-3p;gga-miR-7456-5p;gga-miR-7467-3p;gga-miR-757;miR-10001-x;miR-12268-x;miR-12321-y;miR-128-x;miR-1716-x;miR-1777-x;miR…
BIRC2	gga-miR-12219-5p;gga-miR-12224-3p;gga-miR-12225-5p;gga-miR-12231-5p;gga-miR-12242-3p;gga-miR-12243-3p;gga-miR-12256-3p;gga-miR-12266-5p;gga-miR-12284-3p;gga-miR-122b-5p;gga-miR-1306-5p;gga-miR-132b-3p;gga-miR-1462-5p;gga-miR-1556;gga-miR-15a;gga-miR-15b-5p;gga-miR-15c-5p;gga-miR-1600;gga-miR-1612;gga-miR-1646;gga-miR-1654;gga-miR-1660;gga-miR-1687-5p;gga-miR-1688;gga-miR-1690-5p;gga-miR-1699;gga-…
RPSA	miR-14-y
ACTG1	gga-miR-12213-3p;gga-miR-12269-3p;gga-miR-12280-3p;gga-miR-12286-3p;gga-miR-12294-3p;gga-miR-122b-5p;gga-miR-125b-3p;gga-miR-132a-3p;gga-miR-1760;gga-miR-1796;gga-miR-20a-3p;gga-miR-2984-5p;gga-miR-429-3p;gga-miR-6603-3p;gga-miR-6685-3p;gga-miR-6703-3p;gga-miR-7448-5p;gga-miR-7456-3p;gga-miR-7467-3p;gga-miR-9-3p;miR-132-y;miR-15-y;miR-194-x;miR-203-y;miR-21-y;miR-2710-x;miR-277-y;miR-324-y;miR-42…
BLOC1S6	gga-let-7a-3p;gga-let-7f-3p;gga-let-7k-3p;gga-miR-10585-5p;gga-miR-12209-5p;gga-miR-12211-5p;gga-miR-12249-5p;gga-miR-12254-3p;gga-miR-12259-5p;gga-miR-12283-5p;gga-miR-122b-3p;gga-miR-1329-5p;gga-miR-132a-3p;gga-miR-132b-3p;gga-miR-138-1-3p;gga-miR-1416-5p;gga-miR-144-5p;gga-miR-1465;gga-miR-148b-5p;gga-miR-153-3p;gga-miR-1562-3p;gga-miR-1568;gga-miR-1586;gga-miR-1596-5p;gga-miR-1602;gga-miR-161…
ABHD17C	gga-miR-101-3p;gga-miR-12213-3p;gga-miR-12216-5p;gga-miR-12223-3p;gga-miR-12228-3p;gga-miR-12270-5p;gga-miR-135a-1-3p;gga-miR-144-3p;gga-miR-1593;gga-miR-15c-3p;gga-miR-1614-3p;gga-miR-1620;gga-miR-1658-5p;gga-miR-1677-3p;gga-miR-1678;gga-miR-1692;gga-miR-1775-5p;gga-miR-199-3p;gga-miR-19a-3p;gga-miR-19b-3p;gga-miR-2184a-5p;gga-miR-27b-3p;gga-miR-2954;gga-miR-3524b-3p;gga-miR-6571-5p;gga-miR-6575…
KIAA1024	gga-let-7j-3p;gga-miR-106-3p;gga-miR-12222-5p;gga-miR-12234-3p;gga-miR-12253-3p;gga-miR-12259-5p;gga-miR-12266-3p;gga-miR-12276-3p;gga-miR-129-1-3p;gga-miR-129-3p;gga-miR-130a-5p;gga-miR-130c-5p;gga-miR-137-3p;gga-miR-1451-5p;gga-miR-1680-5p;gga-miR-1684a-5p;gga-miR-1692;gga-miR-1709;gga-miR-1745;gga-miR-1756b;gga-miR-1781-5p;gga-miR-1812-3p;gga-miR-181a-5p;gga-miR-181b-1-3p;gga-miR-193a-5p;gga-m…
HACD3	bantam-y;gga-miR-100-3p;gga-miR-101-3p;gga-miR-12218-3p;gga-miR-12291-3p;gga-miR-12293-5p;gga-miR-122b-5p;gga-miR-124a-5p;gga-miR-133a-5p;gga-miR-137-3p;gga-miR-138-2-3p;gga-miR-1416-3p;gga-miR-144-3p;gga-miR-1452;gga-miR-1467-5p;gga-miR-155;gga-miR-1551-3p;gga-miR-1554;gga-miR-15a;gga-miR-15c-5p;gga-miR-16-5p;gga-miR-1601;gga-miR-1615;gga-miR-1632-5p;gga-miR-1641;gga-miR-1651-3p;gga-miR-1653;gga…
SNAPC5	gga-miR-12209-5p;gga-miR-12216-3p;gga-miR-12222-5p;gga-miR-12232-5p;gga-miR-12256-3p;gga-miR-12278-5p;gga-miR-12294-3p;gga-miR-135a-3-3p;gga-miR-1388b-3p;gga-miR-1458;gga-miR-148a-5p;gga-miR-1551-3p;gga-miR-1564-3p;gga-miR-1567;gga-miR-1592;gga-miR-1610;gga-miR-1618-3p;gga-miR-1640;gga-miR-1649-5p;gga-miR-1659;gga-miR-1683;gga-miR-1684a-3p;gga-miR-1685-3p;gga-miR-1696;gga-miR-1711;gga-miR-1727;gg…
SLC25A46	gga-miR-128-3p;gga-miR-133c-5p;gga-miR-148a-5p;gga-miR-153-5p;gga-miR-1667-5p;gga-miR-1725;gga-miR-1729-5p;gga-miR-2954;gga-miR-455-3p;gga-miR-6577-5p;gga-miR-6580-3p;gga-miR-6590-3p;gga-miR-6598-5p;gga-miR-6612-5p;gga-miR-7447-5p;gga-miR-7454-5p;gga-miR-7456-5p;miR-11213-x;miR-128-y;miR-140-y;miR-148-x;miR-153-x;miR-1729-x;miR-1784-y;miR-2954-y;miR-305-x;miR-320-y;miR-323-y;miR-374-y;miR-455-y;m…
PHKB	gga-miR-12221-3p;gga-miR-12271-5p;gga-miR-124c-5p;gga-miR-1416-3p;gga-miR-1456-5p;gga-miR-153-3p;gga-miR-1555-3p;gga-miR-1564-5p;gga-miR-1744-3p;gga-miR-183;gga-miR-200a-3p;gga-miR-2131-3p;gga-miR-30a-3p;gga-miR-365-3p;gga-miR-6665-5p;gga-miR-6693-3p;gga-miR-6702-5p;gga-miR-7469-3p;gga-miR-7469-5p;miR-13-y;miR-1306-x;miR-136-x;miR-144-y;miR-1454-y;miR-1456-x;miR-153-y;miR-1744-y;miR-2131-x;miR-21…
PAIP2	gga-miR-10585-5p;gga-miR-12208-3p;gga-miR-12223-5p;gga-miR-12232-5p;gga-miR-12233-5p;gga-miR-12236-3p;gga-miR-12256-3p;gga-miR-12261-3p;gga-miR-12280-3p;gga-miR-124a-3p;gga-miR-124a-5p;gga-miR-124b;gga-miR-128-3p;gga-miR-1329-5p;gga-miR-132b-3p;gga-miR-155;gga-miR-1553-5p;gga-miR-1575;gga-miR-1612;gga-miR-1648-3p;gga-miR-1667-3p;gga-miR-1681;gga-miR-1688;gga-miR-1781-3p;gga-miR-1805-5p;gga-miR-18…
NUBP2	gga-let-7a-5p;gga-let-7b;gga-let-7c-5p;gga-let-7f-5p;gga-let-7g-5p;gga-let-7i;gga-let-7j-5p;gga-let-7k-5p;gga-let-7l-5p;gga-miR-12220-5p;gga-miR-12252-5p;gga-miR-12259-3p;gga-miR-12280-3p;gga-miR-1465;gga-miR-1467-3p;gga-miR-1467-5p;gga-miR-1551-5p;gga-miR-1552-3p;gga-miR-1563;gga-miR-1593;gga-miR-15a;gga-miR-15c-5p;gga-miR-16-5p;gga-miR-1612;gga-miR-1625-3p;gga-miR-1628;gga-miR-1656;gga-miR-1660…
SYNGR3	gga-miR-103-2-5p;gga-miR-103-3p;gga-miR-106-3p;gga-miR-107-3p;gga-miR-107-5p;gga-miR-10a-5p;gga-miR-10c-5p;gga-miR-122-3p;gga-miR-12220-5p;gga-miR-12222-3p;gga-miR-12228-3p;gga-miR-12230-5p;gga-miR-12239-5p;gga-miR-12240-5p;gga-miR-12243-3p;gga-miR-12251-5p;gga-miR-12256-3p;gga-miR-12266-5p;gga-miR-12272-3p;gga-miR-12274-5p;gga-miR-12278-3p;gga-miR-12280-5p;gga-miR-12286-5p;gga-miR-12288-3p;gga-m…
TANGO2	gga-miR-12211-3p;gga-miR-12262-5p;gga-miR-12264-5p;gga-miR-12269-3p;gga-miR-12283-3p;gga-miR-12286-3p;gga-miR-12294-5p;gga-miR-132b-5p;gga-miR-132c-3p;gga-miR-144-3p;gga-miR-145-3p;gga-miR-155;gga-miR-1564-3p;gga-miR-1594;gga-miR-1618-5p;gga-miR-1626-3p;gga-miR-1632-3p;gga-miR-1637;gga-miR-1641;gga-miR-1650;gga-miR-1676-3p;gga-miR-1680-5p;gga-miR-1690-5p;gga-miR-1700;gga-miR-1703-5p;gga-miR-1715-…
VPS29	gga-let-7j-3p;gga-miR-106-3p;gga-miR-122-5p;gga-miR-12211-5p;gga-miR-12224-5p;gga-miR-12232-5p;gga-miR-12243-3p;gga-miR-12261-3p;gga-miR-124a-3p;gga-miR-124a-5p;gga-miR-130c-3p;gga-miR-1329-5p;gga-miR-1397-5p;gga-miR-1457;gga-miR-148b-5p;gga-miR-1615;gga-miR-1632-3p;gga-miR-1644;gga-miR-1649-5p;gga-miR-1667-3p;gga-miR-1695;gga-miR-1709;gga-miR-1712-5p;gga-miR-1744-3p;gga-miR-1786;gga-miR-1788-3p;…
SNRPD3	gga-miR-12210-5p;gga-miR-12211-3p;gga-miR-12222-3p;gga-miR-12222-5p;gga-miR-12249-5p;gga-miR-12253-3p;gga-miR-12264-3p;gga-miR-12283-3p;gga-miR-144-5p;gga-miR-148a-5p;gga-miR-1574-5p;gga-miR-1625-3p;gga-miR-1630;gga-miR-1632-3p;gga-miR-1635;gga-miR-1647;gga-miR-1704;gga-miR-1719;gga-miR-1728-3p;gga-miR-1769-5p;gga-miR-1795;gga-miR-1800;gga-miR-1804;gga-miR-2129;gga-miR-2188-3p;gga-miR-3064-5p;gga…
YWHAH	gga-let-7a-2-3p;gga-let-7c-3p;gga-miR-103-2-5p;gga-miR-103-3p;gga-miR-107-3p;gga-miR-107-5p;gga-miR-12214-3p;gga-miR-12230-5p;gga-miR-12274-5p;gga-miR-12293-3p;gga-miR-122b-5p;gga-miR-130a-3p;gga-miR-130b-3p;gga-miR-130c-3p;gga-miR-138-1-3p;gga-miR-138-2-3p;gga-miR-1388b-5p;gga-miR-1586;gga-miR-1593;gga-miR-15a;gga-miR-15b-5p;gga-miR-15c-5p;gga-miR-16-5p;gga-miR-16c-5p;gga-miR-1781-5p;gga-miR-179…
RNF185	gga-let-7a-2-3p;gga-let-7a-3p;gga-let-7c-3p;gga-let-7k-3p;gga-miR-101-3p;gga-miR-10585-3p;gga-miR-106-3p;gga-miR-12227-3p;gga-miR-12230-5p;gga-miR-12231-3p;gga-miR-12243-5p;gga-miR-12247-3p;gga-miR-12253-3p;gga-miR-12266-5p;gga-miR-12270-3p;gga-miR-12274-5p;gga-miR-12286-3p;gga-miR-1329-5p;gga-miR-132a-5p;gga-miR-1552-3p;gga-miR-1554;gga-miR-1588;gga-miR-1591-3p;gga-miR-15a;gga-miR-15c-5p;gga-miR…
C15H12orf49	gga-miR-12208-3p;gga-miR-12219-5p;gga-miR-12230-5p;gga-miR-12239-3p;gga-miR-12240-5p;gga-miR-12248-5p;gga-miR-12264-5p;gga-miR-12271-5p;gga-miR-12278-3p;gga-miR-12280-3p;gga-miR-12283-3p;gga-miR-12286-5p;gga-miR-12293-5p;gga-miR-122b-3p;gga-miR-130a-5p;gga-miR-130c-5p;gga-miR-1329-5p;gga-miR-132c-5p;gga-miR-135a-3-3p;gga-miR-138-1-3p;gga-miR-140-3p;gga-miR-142-3p;gga-miR-142-5p;gga-miR-144-5p;gga…
FBXW2	gga-miR-12214-3p;gga-miR-12249-5p;gga-miR-133a-5p;gga-miR-1354;gga-miR-138-5p;gga-miR-1397-5p;gga-miR-1467-3p;gga-miR-146a-5p;gga-miR-146b-5p;gga-miR-146c-5p;gga-miR-155;gga-miR-1562-5p;gga-miR-1567;gga-miR-1574-5p;gga-miR-1596-3p;gga-miR-1625-5p;gga-miR-1667-5p;gga-miR-1677-3p;gga-miR-1692;gga-miR-1700;gga-miR-1702;gga-miR-1744-5p;gga-miR-1746;gga-miR-1750;gga-miR-1769-3p;gga-miR-1781-5p;gga-miR…
URM1	gga-miR-106-3p;gga-miR-12212-5p;gga-miR-12217-3p;gga-miR-12219-5p;gga-miR-12227-3p;gga-miR-12228-5p;gga-miR-12229-3p;gga-miR-12229-5p;gga-miR-12231-3p;gga-miR-12236-5p;gga-miR-12239-3p;gga-miR-12240-3p;gga-miR-12245-3p;gga-miR-12246-5p;gga-miR-12250-3p;gga-miR-12260-3p;gga-miR-12270-3p;gga-miR-12277-5p;gga-miR-12279-5p;gga-miR-1552-3p;gga-miR-1556;gga-miR-1561;gga-miR-1571;gga-miR-1574-3p;gga-miR…
WDR45B	gga-miR-100-3p;gga-miR-12214-5p;gga-miR-12222-5p;gga-miR-12223-5p;gga-miR-12228-3p;gga-miR-12257-3p;gga-miR-12259-3p;gga-miR-12261-3p;gga-miR-12290-3p;gga-miR-124a-5p;gga-miR-138-2-3p;gga-miR-138-5p;gga-miR-140-5p;gga-miR-1553-5p;gga-miR-1564-3p;gga-miR-1574-3p;gga-miR-1580;gga-miR-1592;gga-miR-1618-3p;gga-miR-1623;gga-miR-1649-5p;gga-miR-1662;gga-miR-1682;gga-miR-1690-5p;gga-miR-1703-5p;gga-miR-…
PRKAR1A	gga-miR-101-3p;gga-miR-10a-5p;gga-miR-10b-5p;gga-miR-10c-5p;gga-miR-12208-3p;gga-miR-12216-3p;gga-miR-12239-5p;gga-miR-124a-3p;gga-miR-124b;gga-miR-125b-3p;gga-miR-130a-5p;gga-miR-137-3p;gga-miR-140-5p;gga-miR-144-3p;gga-miR-146c-3p;gga-miR-155;gga-miR-1564-3p;gga-miR-1596-3p;gga-miR-1611;gga-miR-1619;gga-miR-1663-5p;gga-miR-1667-3p;gga-miR-1684a-5p;gga-miR-1712-3p;gga-miR-1734;gga-miR-1741;gga-m…
YPEL2	gga-miR-103-2-5p;gga-miR-106-5p;gga-miR-107-3p;gga-miR-107-5p;gga-miR-12208-5p;gga-miR-12216-5p;gga-miR-12220-3p;gga-miR-12223-3p;gga-miR-12225-5p;gga-miR-12228-5p;gga-miR-12233-5p;gga-miR-12240-5p;gga-miR-12249-3p;gga-miR-12250-3p;gga-miR-12250-5p;gga-miR-12252-3p;gga-miR-12265-3p;gga-miR-12265-5p;gga-miR-12269-3p;gga-miR-12269-5p;gga-miR-12274-5p;gga-miR-12280-3p;gga-miR-12280-5p;gga-miR-12283-…
CBLL1	gga-miR-12223-5p;gga-miR-12266-5p;gga-miR-1457;gga-miR-1712-3p;gga-miR-1717;gga-miR-338-5p;gga-miR-429-5p;gga-miR-6556-5p;gga-miR-6558-5p;gga-miR-6701-3p;gga-miR-7439-3p;miR-12-z;miR-125-y;miR-1712-y;miR-277-y;miR-2970-x;miR-338-x;miR-5416-x;miR-6544-x;novel-m0115-3p
TSPAN12	gga-miR-101-3p;gga-miR-12262-5p;gga-miR-12282-3p;gga-miR-1306-5p;gga-miR-133c-5p;gga-miR-135a-5p;gga-miR-144-3p;gga-miR-145-5p;gga-miR-146a-5p;gga-miR-146c-5p;gga-miR-148b-5p;gga-miR-155;gga-miR-1559-3p;gga-miR-1596-5p;gga-miR-1664-5p;gga-miR-1685-3p;gga-miR-1695;gga-miR-1741;gga-miR-1749-3p;gga-miR-1756a;gga-miR-1794;gga-miR-1812-5p;gga-miR-1816;gga-miR-190a-3p;gga-miR-196-1-3p;gga-miR-21-3p;gga…
YAF2	gga-miR-122-5p;gga-miR-12223-3p;gga-miR-12235-5p;gga-miR-12256-3p;gga-miR-12264-3p;gga-miR-12265-5p;gga-miR-12269-5p;gga-miR-12276-3p;gga-miR-1329-5p;gga-miR-138-2-3p;gga-miR-1388b-5p;gga-miR-1416-3p;gga-miR-142-5p;gga-miR-144-5p;gga-miR-1462-3p;gga-miR-1564-5p;gga-miR-1577;gga-miR-1582;gga-miR-1615;gga-miR-1630;gga-miR-1639;gga-miR-1643-3p;gga-miR-1663-5p;gga-miR-1712-3p;gga-miR-1735;gga-miR-174…
RASSF3	gga-let-7a-2-3p;gga-let-7c-3p;gga-let-7j-3p;gga-miR-101-3p;gga-miR-12210-3p;gga-miR-12218-3p;gga-miR-12219-5p;gga-miR-12231-3p;gga-miR-12236-3p;gga-miR-12239-3p;gga-miR-12254-3p;gga-miR-12259-3p;gga-miR-12278-3p;gga-miR-12282-3p;gga-miR-12283-3p;gga-miR-12293-3p;gga-miR-130a-3p;gga-miR-132a-3p;gga-miR-132c-3p;gga-miR-148a-5p;gga-miR-1563;gga-miR-1564-3p;gga-miR-1582;gga-miR-1599;gga-miR-1612;gga-…
RAP1B	bantam-y;gga-let-7j-3p;gga-miR-101-3p;gga-miR-10585-3p;gga-miR-12208-3p;gga-miR-12210-3p;gga-miR-12214-5p;gga-miR-12227-5p;gga-miR-12232-5p;gga-miR-12234-5p;gga-miR-12235-3p;gga-miR-12236-3p;gga-miR-12239-5p;gga-miR-12240-5p;gga-miR-12244-5p;gga-miR-12261-5p;gga-miR-12274-3p;gga-miR-12286-3p;gga-miR-12293-5p;gga-miR-12295-3p;gga-miR-124a-5p;gga-miR-124c-5p;gga-miR-128-3p;gga-miR-129-1-3p;gga-miR-…
DDX47	gga-miR-12210-3p;gga-miR-12211-5p;gga-miR-12214-5p;gga-miR-12235-3p;gga-miR-12262-5p;gga-miR-12266-3p;gga-miR-12270-5p;gga-miR-12276-5p;gga-miR-130a-3p;gga-miR-130b-3p;gga-miR-132a-3p;gga-miR-138-1-3p;gga-miR-142-5p;gga-miR-1463;gga-miR-148a-3p;gga-miR-148b-3p;gga-miR-1569;gga-miR-15b-3p;gga-miR-15c-3p;gga-miR-1628;gga-miR-1643-3p;gga-miR-1658-5p;gga-miR-1676-5p;gga-miR-1681;gga-miR-1703-5p;gga-m…
ADIPOR2	gga-miR-12228-3p;gga-miR-12232-3p;gga-miR-12236-3p;gga-miR-12236-5p;gga-miR-145-3p;gga-miR-1564-3p;gga-miR-1591-5p;gga-miR-1605;gga-miR-1639;gga-miR-1692;gga-miR-1702;gga-miR-1722-3p;gga-miR-1775-3p;gga-miR-19a-3p;gga-miR-19b-3p;gga-miR-2984-3p;gga-miR-6697-5p;gga-miR-7464-3p;miR-103-x;miR-12396-y;miR-12410-x;miR-145-y;miR-1467-x;miR-150-x;miR-150-z;miR-1591-x;miR-1702-y;miR-183-x;miR-19-y;miR-19…
FGFR1OP2	bantam-y;gga-miR-100-3p;gga-miR-101-3p;gga-miR-103-3p;gga-miR-12211-5p;gga-miR-12214-3p;gga-miR-12216-3p;gga-miR-12232-3p;gga-miR-12239-5p;gga-miR-12251-5p;gga-miR-12274-5p;gga-miR-12278-5p;gga-miR-12280-3p;gga-miR-12293-3p;gga-miR-128-3p;gga-miR-142-5p;gga-miR-144-3p;gga-miR-144-5p;gga-miR-1452;gga-miR-1460;gga-miR-1462-3p;gga-miR-1464;gga-miR-146a-5p;gga-miR-146b-5p;gga-miR-148a-5p;gga-miR-1556…
GABPA	gga-let-7a-2-3p;gga-let-7c-3p;gga-miR-101-2-5p;gga-miR-103-3p;gga-miR-10585-5p;gga-miR-106-3p;gga-miR-107-3p;gga-miR-12209-5p;gga-miR-12227-3p;gga-miR-12230-5p;gga-miR-12264-3p;gga-miR-12278-3p;gga-miR-12283-3p;gga-miR-1329-5p;gga-miR-132c-3p;gga-miR-1416-5p;gga-miR-1454;gga-miR-1457;gga-miR-1463;gga-miR-148a-5p;gga-miR-153-5p;gga-miR-1568;gga-miR-1575;gga-miR-1580;gga-miR-1594;gga-miR-1596-3p;gg…
GID8	gga-let-7g-3p;gga-let-7j-3p;gga-miR-101-3p;gga-miR-103-3p;gga-miR-107-3p;gga-miR-12214-3p;gga-miR-12218-3p;gga-miR-12220-5p;gga-miR-12246-3p;gga-miR-12278-3p;gga-miR-12284-5p;gga-miR-1329-5p;gga-miR-138-1-3p;gga-miR-138-2-3p;gga-miR-1397-3p;gga-miR-143-5p;gga-miR-144-3p;gga-miR-145-5p;gga-miR-1451-3p;gga-miR-1467-5p;gga-miR-148a-3p;gga-miR-148b-3p;gga-miR-153-3p;gga-miR-155;gga-miR-1552-3p;gga-mi…
SPATA2	gga-miR-101-3p;gga-miR-103-3p;gga-miR-106-5p;gga-miR-107-3p;gga-miR-12210-3p;gga-miR-12211-5p;gga-miR-12280-5p;gga-miR-12294-5p;gga-miR-1434;gga-miR-144-3p;gga-miR-1558;gga-miR-1597-5p;gga-miR-15a;gga-miR-15b-5p;gga-miR-15c-5p;gga-miR-16-5p;gga-miR-1627-5p;gga-miR-1631;gga-miR-1639;gga-miR-1643-3p;gga-miR-1683;gga-miR-16c-5p;gga-miR-1721;gga-miR-1736-3p;gga-miR-1747-3p;gga-miR-1753;gga-miR-181b-1…
SSU72	gga-let-7j-3p;gga-miR-12208-3p;gga-miR-12223-5p;gga-miR-12240-5p;gga-miR-12244-5p;gga-miR-12262-5p;gga-miR-12283-3p;gga-miR-12286-3p;gga-miR-144-3p;gga-miR-153-5p;gga-miR-1568;gga-miR-1580;gga-miR-1582;gga-miR-1611;gga-miR-1630;gga-miR-1632-3p;gga-miR-1647;gga-miR-1663-5p;gga-miR-1664-3p;gga-miR-1712-3p;gga-miR-1728-3p;gga-miR-1759-3p;gga-miR-1815;gga-miR-181b-1-3p;gga-miR-18a-5p;gga-miR-18b-5p;g…
TMEM230	gga-miR-101-3p;gga-miR-12219-5p;gga-miR-12220-5p;gga-miR-12239-5p;gga-miR-12271-3p;gga-miR-12278-5p;gga-miR-12282-3p;gga-miR-12294-5p;gga-miR-1388b-3p;gga-miR-144-3p;gga-miR-1458;gga-miR-1459;gga-miR-1462-5p;gga-miR-1463;gga-miR-1467-5p;gga-miR-146b-3p;gga-miR-155;gga-miR-1551-5p;gga-miR-1554;gga-miR-1564-3p;gga-miR-1592;gga-miR-1599;gga-miR-1637;gga-miR-1645;gga-miR-1649-5p;gga-miR-1658-3p;gga-m…
GUCA1B	gga-miR-12286-3p;gga-miR-1678;gga-miR-17-3p;gga-miR-1705;gga-miR-210b-5p;miR-3058-x;miR-701-x;miR-7280-x;novel-m0121-5p
CCDC43	gga-miR-106-3p;gga-miR-10a-5p;gga-miR-10b-5p;gga-miR-10c-5p;gga-miR-12239-3p;gga-miR-12239-5p;gga-miR-12240-3p;gga-miR-12251-5p;gga-miR-12269-5p;gga-miR-12274-5p;gga-miR-12286-3p;gga-miR-129-3p;gga-miR-130b-5p;gga-miR-138-1-3p;gga-miR-1551-5p;gga-miR-1562-3p;gga-miR-1567;gga-miR-1585;gga-miR-1587;gga-miR-15a;gga-miR-15b-5p;gga-miR-15c-5p;gga-miR-16-5p;gga-miR-1656;gga-miR-1667-3p;gga-miR-1695;gga…
AP1M1	gga-miR-100-3p;gga-miR-12210-5p;gga-miR-12213-5p;gga-miR-12227-5p;gga-miR-12254-3p;gga-miR-12256-3p;gga-miR-12266-3p;gga-miR-12272-3p;gga-miR-12274-5p;gga-miR-12283-3p;gga-miR-12294-3p;gga-miR-124a-5p;gga-miR-135a-5p;gga-miR-135b;gga-miR-1416-3p;gga-miR-1454;gga-miR-1467-5p;gga-miR-1577;gga-miR-1582;gga-miR-1590;gga-miR-1591-3p;gga-miR-15a;gga-miR-15b-5p;gga-miR-15c-5p;gga-miR-16-5p;gga-miR-1632-…
ELOC	gga-let-7g-3p;gga-let-7j-3p;gga-miR-100-3p;gga-miR-103-3p;gga-miR-106-3p;gga-miR-107-3p;gga-miR-12220-5p;gga-miR-12223-5p;gga-miR-12244-5p;gga-miR-12293-3p;gga-miR-122b-5p;gga-miR-124a-3p;gga-miR-124b;gga-miR-128-3p;gga-miR-137-3p;gga-miR-140-5p;gga-miR-142-5p;gga-miR-144-3p;gga-miR-153-3p;gga-miR-153-5p;gga-miR-1564-5p;gga-miR-1577;gga-miR-15a;gga-miR-15b-5p;gga-miR-15c-5p;gga-miR-16-1-3p;gga-mi…
CDK6	bantam-y;gga-let-7a-3p;gga-let-7f-3p;gga-let-7g-3p;gga-let-7j-3p;gga-let-7k-3p;gga-miR-101-3p;gga-miR-103-2-5p;gga-miR-103-3p;gga-miR-10585-5p;gga-miR-106-3p;gga-miR-106-5p;gga-miR-107-3p;gga-miR-107-5p;gga-miR-10a-5p;gga-miR-12209-5p;gga-miR-12210-3p;gga-miR-12211-5p;gga-miR-12218-5p;gga-miR-12220-3p;gga-miR-12223-5p;gga-miR-12224-5p;gga-miR-12225-5p;gga-miR-12228-3p;gga-miR-12229-3p;gga-miR-122…
CMTM7	gga-miR-101-2-5p;gga-miR-106-3p;gga-miR-107-3p;gga-miR-107-5p;gga-miR-12208-5p;gga-miR-12209-5p;gga-miR-12214-5p;gga-miR-12218-5p;gga-miR-12222-5p;gga-miR-12223-3p;gga-miR-12228-5p;gga-miR-12232-5p;gga-miR-12248-5p;gga-miR-12260-3p;gga-miR-12262-5p;gga-miR-12269-3p;gga-miR-12274-5p;gga-miR-12278-3p;gga-miR-12280-3p;gga-miR-12284-5p;gga-miR-12285-3p;gga-miR-12293-5p;gga-miR-130a-3p;gga-miR-143-3p;…
YPEL5	gga-miR-10c-3p;gga-miR-12231-3p;gga-miR-12234-3p;gga-miR-12236-3p;gga-miR-12236-5p;gga-miR-12256-3p;gga-miR-12275-3p;gga-miR-12276-3p;gga-miR-12295-3p;gga-miR-122b-3p;gga-miR-132b-3p;gga-miR-1354;gga-miR-135a-5p;gga-miR-135b;gga-miR-138-1-3p;gga-miR-138-2-3p;gga-miR-1388a-3p;gga-miR-1388b-3p;gga-miR-1388b-5p;gga-miR-146c-3p;gga-miR-148a-3p;gga-miR-148a-5p;gga-miR-148b-3p;gga-miR-1562-5p;gga-miR-1…
PSMB1	gga-miR-23b-3p;miR-10174-y;miR-23-y;miR-323-y;miR-493-x
KCTD2	gga-miR-100-3p;gga-miR-101-3p;gga-miR-103-3p;gga-miR-107-3p;gga-miR-12210-5p;gga-miR-12221-5p;gga-miR-12227-3p;gga-miR-12228-5p;gga-miR-12239-5p;gga-miR-12240-5p;gga-miR-12248-5p;gga-miR-12255-3p;gga-miR-12259-3p;gga-miR-12270-3p;gga-miR-12271-3p;gga-miR-12274-5p;gga-miR-12280-3p;gga-miR-12284-5p;gga-miR-12286-3p;gga-miR-124c-3p;gga-miR-125b-5p;gga-miR-128-3p;gga-miR-129-1-3p;gga-miR-129-3p;gga-m…
MPP1	gga-miR-100-3p;gga-miR-106-3p;gga-miR-10a-5p;gga-miR-10b-5p;gga-miR-10c-5p;gga-miR-12207-3p;gga-miR-12208-3p;gga-miR-12235-5p;gga-miR-12239-3p;gga-miR-12239-5p;gga-miR-12253-3p;gga-miR-12261-3p;gga-miR-12282-3p;gga-miR-12286-5p;gga-miR-129-1-3p;gga-miR-129-3p;gga-miR-132b-3p;gga-miR-140-3p;gga-miR-145-3p;gga-miR-1457;gga-miR-1458;gga-miR-1459;gga-miR-146c-3p;gga-miR-1553-5p;gga-miR-1554;gga-miR-1…
RNF141	gga-miR-101-3p;gga-miR-12211-5p;gga-miR-12216-3p;gga-miR-12222-5p;gga-miR-12225-3p;gga-miR-12235-5p;gga-miR-12248-5p;gga-miR-12250-3p;gga-miR-12260-5p;gga-miR-12262-5p;gga-miR-12276-3p;gga-miR-12278-5p;gga-miR-130a-5p;gga-miR-130c-5p;gga-miR-132c-3p;gga-miR-138-1-3p;gga-miR-1397-3p;gga-miR-1462-3p;gga-miR-1467-5p;gga-miR-155;gga-miR-1591-3p;gga-miR-1593;gga-miR-1612;gga-miR-1658-3p;gga-miR-1661;g…
CHP1	bantam-y;gga-let-7j-3p;gga-miR-12234-5p;gga-miR-12236-3p;gga-miR-12246-3p;gga-miR-12256-3p;gga-miR-12271-3p;gga-miR-12272-3p;gga-miR-12294-3p;gga-miR-124a-3p;gga-miR-124b;gga-miR-1388a-5p;gga-miR-142-5p;gga-miR-1454;gga-miR-1465;gga-miR-1467-3p;gga-miR-1568;gga-miR-1575;gga-miR-1596-3p;gga-miR-1596-5p;gga-miR-1615;gga-miR-1626-3p;gga-miR-1626-5p;gga-miR-1627-5p;gga-miR-1628;gga-miR-1638;gga-miR-1…
SLC39A9	bantam-y;gga-miR-101-2-5p;gga-miR-103-2-5p;gga-miR-10585-3p;gga-miR-106-5p;gga-miR-107-5p;gga-miR-122-3p;gga-miR-12214-5p;gga-miR-12219-5p;gga-miR-12223-3p;gga-miR-12228-3p;gga-miR-12231-5p;gga-miR-12236-3p;gga-miR-12240-3p;gga-miR-12240-5p;gga-miR-12243-3p;gga-miR-12243-5p;gga-miR-12261-5p;gga-miR-12262-5p;gga-miR-12264-3p;gga-miR-12264-5p;gga-miR-12282-3p;gga-miR-12283-3p;gga-miR-12284-3p;gga-m…
BRMS1L	gga-miR-101-2-5p;gga-miR-106-5p;gga-miR-12211-5p;gga-miR-12214-5p;gga-miR-12243-3p;gga-miR-12254-3p;gga-miR-12256-3p;gga-miR-12262-5p;gga-miR-122b-3p;gga-miR-130a-5p;gga-miR-130c-5p;gga-miR-133a-5p;gga-miR-133c-5p;gga-miR-1451-3p;gga-miR-1555-5p;gga-miR-1558;gga-miR-1620;gga-miR-1625-3p;gga-miR-1643-3p;gga-miR-1667-3p;gga-miR-1668-5p;gga-miR-1688;gga-miR-1696;gga-miR-16c-3p;gga-miR-1704;gga-miR-1…
LIN52	gga-let-7f-3p;gga-let-7g-3p;gga-miR-106-3p;gga-miR-12208-5p;gga-miR-12218-5p;gga-miR-12231-3p;gga-miR-12231-5p;gga-miR-12232-5p;gga-miR-12235-3p;gga-miR-12240-3p;gga-miR-12240-5p;gga-miR-12251-5p;gga-miR-12254-5p;gga-miR-12269-5p;gga-miR-12270-5p;gga-miR-12271-3p;gga-miR-12278-5p;gga-miR-12282-3p;gga-miR-12284-3p;gga-miR-12284-5p;gga-miR-12291-3p;gga-miR-12293-3p;gga-miR-12294-5p;gga-miR-12295-3p…
RSFR	gga-miR-12274-5p;gga-miR-1463;gga-miR-1582;gga-miR-1690-5p;gga-miR-1815;gga-miR-187-5p;miR-1551-x;miR-1690-x;miR-1814-x;miR-195-x;miR-300-y;novel-m0074-5p;novel-m0204-3p
KIF1BP	gga-let-7g-3p;gga-miR-12214-3p;gga-miR-122b-5p;gga-miR-1306-3p;gga-miR-1460;gga-miR-148a-5p;gga-miR-153-5p;gga-miR-1550-3p;gga-miR-1559-3p;gga-miR-1590;gga-miR-1612;gga-miR-1628;gga-miR-1655-5p;gga-miR-1712-3p;gga-miR-1739;gga-miR-204;gga-miR-211;gga-miR-34a-3p;gga-miR-456-5p;gga-miR-6559-5p;gga-miR-6603-3p;gga-miR-6614-3p;gga-miR-6615-5p;gga-miR-6690-5p;gga-miR-6703-3p;gga-miR-6704-5p;gga-miR-67…
SGPL1	gga-let-7l-3p;gga-miR-106-5p;gga-miR-12209-3p;gga-miR-12209-5p;gga-miR-12218-5p;gga-miR-12223-3p;gga-miR-12224-5p;gga-miR-12228-5p;gga-miR-12231-3p;gga-miR-12236-3p;gga-miR-12240-5p;gga-miR-12243-3p;gga-miR-12243-5p;gga-miR-12249-3p;gga-miR-12253-3p;gga-miR-12269-3p;gga-miR-12278-5p;gga-miR-12283-5p;gga-miR-124a-3p;gga-miR-125b-5p;gga-miR-128-3p;gga-miR-130a-3p;gga-miR-130c-3p;gga-miR-1329-5p;gga…
ACTR1A	gga-miR-101-2-5p;gga-miR-12213-3p;gga-miR-12231-3p;gga-miR-12232-5p;gga-miR-12240-3p;gga-miR-12261-3p;gga-miR-12284-5p;gga-miR-142-3p;gga-miR-1452;gga-miR-1454;gga-miR-1460;gga-miR-1467-3p;gga-miR-1558;gga-miR-1599;gga-miR-1603;gga-miR-1615;gga-miR-1632-5p;gga-miR-1645;gga-miR-1661;gga-miR-1662;gga-miR-1667-5p;gga-miR-1696;gga-miR-1697;gga-miR-1711;gga-miR-1736-3p;gga-miR-1738;gga-miR-1747-5p;gga…
GCLM	gga-miR-10a-3p;gga-miR-12210-5p;gga-miR-12219-5p;gga-miR-12224-5p;gga-miR-12234-5p;gga-miR-12251-5p;gga-miR-12258-3p;gga-miR-12264-5p;gga-miR-12274-5p;gga-miR-12275-3p;gga-miR-12278-3p;gga-miR-12285-3p;gga-miR-12286-3p;gga-miR-12292-5p;gga-miR-129-5p;gga-miR-1306-3p;gga-miR-1354;gga-miR-145-5p;gga-miR-1452;gga-miR-1456-5p;gga-miR-1464;gga-miR-146a-5p;gga-miR-146b-5p;gga-miR-146c-5p;gga-miR-148a-5…
TMED5	gga-let-7a-2-3p;gga-let-7c-3p;gga-let-7d;gga-let-7f-5p;gga-let-7i;gga-let-7j-3p;gga-let-7k-5p;gga-miR-103-2-5p;gga-miR-103-3p;gga-miR-107-3p;gga-miR-107-5p;gga-miR-10a-5p;gga-miR-10b-5p;gga-miR-10c-5p;gga-miR-12213-3p;gga-miR-12219-5p;gga-miR-12227-3p;gga-miR-12234-3p;gga-miR-12235-5p;gga-miR-12243-3p;gga-miR-12252-3p;gga-miR-12271-5p;gga-miR-12278-5p;gga-miR-12293-3p;gga-miR-124a-3p;gga-miR-124a…
LEPROT	gga-miR-101-3p;gga-miR-12208-3p;gga-miR-12223-3p;gga-miR-12227-3p;gga-miR-12232-5p;gga-miR-12262-5p;gga-miR-12270-5p;gga-miR-12278-5p;gga-miR-12283-3p;gga-miR-12292-5p;gga-miR-122b-3p;gga-miR-124a-3p;gga-miR-125b-5p;gga-miR-129-1-3p;gga-miR-129-3p;gga-miR-130b-3p;gga-miR-130c-3p;gga-miR-132b-3p;gga-miR-132c-3p;gga-miR-133a-3p;gga-miR-133b;gga-miR-133c-3p;gga-miR-1354;gga-miR-135a-5p;gga-miR-135b;…
SLC25A36	gga-let-7a-5p;gga-let-7b;gga-let-7c-5p;gga-let-7f-5p;gga-let-7g-5p;gga-let-7i;gga-let-7j-5p;gga-let-7k-5p;gga-let-7l-5p;gga-miR-103-3p;gga-miR-10585-3p;gga-miR-107-3p;gga-miR-12208-3p;gga-miR-12210-5p;gga-miR-12211-3p;gga-miR-12211-5p;gga-miR-12223-5p;gga-miR-12225-5p;gga-miR-12228-5p;gga-miR-12230-5p;gga-miR-12243-3p;gga-miR-12256-3p;gga-miR-12264-3p;gga-miR-12264-5p;gga-miR-12265-5p;gga-miR-122…
KPNA4	gga-let-7a-2-3p;gga-let-7c-3p;gga-miR-12214-3p;gga-miR-12222-5p;gga-miR-12229-3p;gga-miR-12234-3p;gga-miR-12293-3p;gga-miR-122b-5p;gga-miR-129-1-3p;gga-miR-129-3p;gga-miR-130a-5p;gga-miR-130c-5p;gga-miR-1388a-3p;gga-miR-1388b-3p;gga-miR-140-3p;gga-miR-148a-5p;gga-miR-1595-3p;gga-miR-1596-5p;gga-miR-1632-3p;gga-miR-1639;gga-miR-1660;gga-miR-1663-3p;gga-miR-1669;gga-miR-1717;gga-miR-1725;gga-miR-17…
ENSA	gga-let-7l-3p;gga-miR-106-3p;gga-miR-107-3p;gga-miR-12216-3p;gga-miR-12227-3p;gga-miR-12239-5p;gga-miR-12248-5p;gga-miR-12258-5p;gga-miR-12274-5p;gga-miR-12279-3p;gga-miR-12281-3p;gga-miR-12283-3p;gga-miR-12284-3p;gga-miR-12291-3p;gga-miR-12294-3p;gga-miR-1329-5p;gga-miR-132b-5p;gga-miR-148a-3p;gga-miR-1568;gga-miR-1587;gga-miR-1596-5p;gga-miR-15a;gga-miR-15b-5p;gga-miR-15c-5p;gga-miR-16-5p;gga-m…
ARL2BP	gga-miR-12207-3p;gga-miR-12209-3p;gga-miR-12228-3p;gga-miR-12231-3p;gga-miR-12236-3p;gga-miR-12236-5p;gga-miR-12256-3p;gga-miR-12260-3p;gga-miR-12262-5p;gga-miR-12274-5p;gga-miR-12292-5p;gga-miR-122b-3p;gga-miR-124a-5p;gga-miR-132c-5p;gga-miR-138-1-3p;gga-miR-146a-3p;gga-miR-146c-3p;gga-miR-148a-5p;gga-miR-148b-3p;gga-miR-1556;gga-miR-1562-3p;gga-miR-1564-3p;gga-miR-1568;gga-miR-1573;gga-miR-1575…
FAM46C	gga-miR-12271-5p;gga-miR-12276-3p;gga-miR-12286-3p;gga-miR-132a-3p;gga-miR-1467-5p;gga-miR-1553-5p;gga-miR-1573;gga-miR-1622;gga-miR-1645;gga-miR-1684a-5p;gga-miR-1689-5p;gga-miR-1728-3p;gga-miR-1734;gga-miR-1784-5p;gga-miR-1784b-5p;gga-miR-1806;gga-miR-203b-3p;gga-miR-212-3p;gga-miR-217-5p;gga-miR-26a-3p;gga-miR-338-5p;gga-miR-3525;gga-miR-3594-5p;gga-miR-460b-5p;gga-miR-6580-3p;gga-miR-6630-3p;…
NANS	gga-let-7a-2-3p;gga-let-7a-5p;gga-let-7b;gga-let-7c-3p;gga-let-7c-5p;gga-let-7d;gga-let-7f-5p;gga-let-7g-5p;gga-let-7i;gga-let-7j-5p;gga-let-7k-5p;gga-let-7l-5p;gga-miR-100-3p;gga-miR-12208-3p;gga-miR-12219-5p;gga-miR-12230-5p;gga-miR-12231-5p;gga-miR-12232-5p;gga-miR-12234-3p;gga-miR-12240-3p;gga-miR-12258-3p;gga-miR-12261-3p;gga-miR-12262-5p;gga-miR-12270-5p;gga-miR-12280-3p;gga-miR-12282-3p;gg…
ALDOB	gga-miR-12233-5p;gga-miR-126-5p;gga-miR-1599;gga-miR-1816;gga-miR-6558-5p;gga-miR-6582-3p;gga-miR-6603-3p;gga-miR-6698-3p;gga-miR-6701-3p;gga-miR-7456-3p;miR-10240-x;miR-11920-x;miR-126-x;miR-186-x;miR-326-y;miR-330-x;miR-377-y;miR-669-x;miR-708-y;miR-8094-x;miR-9651-x;novel-m0086-3p;novel-m0119-5p;novel-m0226-3p
SMU1	gga-miR-12211-5p;gga-miR-12223-3p;gga-miR-12232-5p;gga-miR-12243-3p;gga-miR-12267-5p;gga-miR-12271-5p;gga-miR-12293-3p;gga-miR-122b-5p;gga-miR-124a-5p;gga-miR-130a-5p;gga-miR-130c-5p;gga-miR-133c-5p;gga-miR-138-1-3p;gga-miR-1460;gga-miR-148b-5p;gga-miR-1552-3p;gga-miR-1553-5p;gga-miR-1617;gga-miR-1643-3p;gga-miR-1657;gga-miR-1660;gga-miR-1711;gga-miR-1730-5p;gga-miR-1731-3p;gga-miR-1744-5p;gga-mi…
SKP2	gga-miR-101-3p;gga-miR-103-2-5p;gga-miR-12231-3p;gga-miR-12235-3p;gga-miR-12251-3p;gga-miR-12256-3p;gga-miR-124a-3p;gga-miR-124b;gga-miR-1329-5p;gga-miR-137-3p;gga-miR-144-3p;gga-miR-148a-3p;gga-miR-1564-3p;gga-miR-1592;gga-miR-16-1-3p;gga-miR-1612;gga-miR-1626-3p;gga-miR-1663-3p;gga-miR-1690-5p;gga-miR-1692;gga-miR-1712-3p;gga-miR-1730-5p;gga-miR-1736-3p;gga-miR-1759-5p;gga-miR-1780;gga-miR-1783…
DNAJC3	gga-miR-103-3p;gga-miR-106-3p;gga-miR-107-3p;gga-miR-12216-3p;gga-miR-12228-3p;gga-miR-12232-3p;gga-miR-12236-3p;gga-miR-12246-3p;gga-miR-12248-5p;gga-miR-12262-5p;gga-miR-12264-3p;gga-miR-12269-5p;gga-miR-12274-5p;gga-miR-12276-3p;gga-miR-12279-3p;gga-miR-12286-3p;gga-miR-12286-5p;gga-miR-12293-5p;gga-miR-124a-3p;gga-miR-130a-3p;gga-miR-130b-3p;gga-miR-132a-3p;gga-miR-132a-5p;gga-miR-1354;gga-mi…
LCP1	gga-let-7c-3p;gga-let-7g-3p;gga-miR-101-3p;gga-miR-12214-3p;gga-miR-12214-5p;gga-miR-12240-5p;gga-miR-12247-5p;gga-miR-12253-3p;gga-miR-12271-5p;gga-miR-12286-3p;gga-miR-12286-5p;gga-miR-129-1-3p;gga-miR-129-3p;gga-miR-130b-5p;gga-miR-130c-3p;gga-miR-138-2-3p;gga-miR-144-3p;gga-miR-145-5p;gga-miR-1463;gga-miR-1467-5p;gga-miR-1570;gga-miR-1571;gga-miR-1587;gga-miR-15a;gga-miR-15b-5p;gga-miR-15c-5p…
SLC25A15	gga-miR-106-5p;gga-miR-12209-5p;gga-miR-12210-5p;gga-miR-12219-5p;gga-miR-12225-3p;gga-miR-12227-3p;gga-miR-12227-5p;gga-miR-12232-3p;gga-miR-12235-3p;gga-miR-12256-5p;gga-miR-12260-5p;gga-miR-12269-3p;gga-miR-12280-3p;gga-miR-12287-5p;gga-miR-12290-5p;gga-miR-12292-5p;gga-miR-12293-5p;gga-miR-140-3p;gga-miR-142-5p;gga-miR-1457;gga-miR-1467-5p;gga-miR-148b-3p;gga-miR-1567;gga-miR-1570;gga-miR-157…
GATA3	gga-miR-12223-3p;gga-miR-1740-5p;gga-miR-1763b-5p;gga-miR-216a;gga-miR-218-5p;gga-miR-6547-3p;gga-miR-7457-5p;miR-216-x;miR-218-x;miR-300-y;miR-315-x;miR-3477-x
ACTR5	gga-miR-12232-5p;gga-miR-12236-5p;gga-miR-12250-3p;gga-miR-12261-3p;gga-miR-12280-3p;gga-miR-125b-5p;gga-miR-1388a-5p;gga-miR-1459;gga-miR-1560-3p;gga-miR-1664-3p;gga-miR-1691;gga-miR-1712-5p;gga-miR-1722-3p;gga-miR-1743;gga-miR-1784-5p;gga-miR-1784b-5p;gga-miR-2127;gga-miR-2131-5p;gga-miR-31-3p;gga-miR-33-3p;gga-miR-338-3p;gga-miR-3531-5p;gga-miR-6565-3p;gga-miR-6605-5p;gga-miR-6640-5p;gga-miR-6…
OSBPL2	gga-miR-12223-5p;gga-miR-12236-5p;gga-miR-12254-3p;gga-miR-12272-3p;gga-miR-12280-5p;gga-miR-12282-3p;gga-miR-12294-5p;gga-miR-1329-5p;gga-miR-135a-5p;gga-miR-135b;gga-miR-137-3p;gga-miR-138-5p;gga-miR-143-3p;gga-miR-1454;gga-miR-1457;gga-miR-155;gga-miR-1559-3p;gga-miR-1564-5p;gga-miR-1631;gga-miR-1653;gga-miR-1677-3p;gga-miR-1681;gga-miR-1685-3p;gga-miR-1715-5p;gga-miR-1719;gga-miR-1747-3p;gga-…
LZIC	gga-let-7g-3p;gga-miR-101-3p;gga-miR-122-3p;gga-miR-12221-2-3p;gga-miR-12223-3p;gga-miR-12240-3p;gga-miR-12249-3p;gga-miR-12253-3p;gga-miR-12256-3p;gga-miR-12259-3p;gga-miR-12271-3p;gga-miR-12274-5p;gga-miR-12286-3p;gga-miR-12293-3p;gga-miR-12295-3p;gga-miR-130a-5p;gga-miR-130c-5p;gga-miR-133a-5p;gga-miR-1388a-3p;gga-miR-1462-5p;gga-miR-146a-3p;gga-miR-1573;gga-miR-1589;gga-miR-15a;gga-miR-15b-5p…
TRAPPC3	gga-miR-10585-5p;gga-miR-12220-5p;gga-miR-12234-5p;gga-miR-12239-5p;gga-miR-12257-5p;gga-miR-12274-5p;gga-miR-12291-3p;gga-miR-12294-3p;gga-miR-122b-3p;gga-miR-1329-5p;gga-miR-133a-3p;gga-miR-133b;gga-miR-133c-3p;gga-miR-1354;gga-miR-1388a-5p;gga-miR-1550-3p;gga-miR-1552-3p;gga-miR-1553-5p;gga-miR-1558;gga-miR-15a;gga-miR-16-5p;gga-miR-1623;gga-miR-1625-3p;gga-miR-1636;gga-miR-1646;gga-miR-1662;g…
RASSF5	gga-let-7j-3p;gga-miR-101-3p;gga-miR-12210-5p;gga-miR-12219-5p;gga-miR-12231-3p;gga-miR-12233-3p;gga-miR-12256-5p;gga-miR-12258-3p;gga-miR-12266-5p;gga-miR-12271-5p;gga-miR-12274-5p;gga-miR-12283-3p;gga-miR-12283-5p;gga-miR-12286-3p;gga-miR-12287-5p;gga-miR-12291-3p;gga-miR-12294-5p;gga-miR-1306-5p;gga-miR-132c-5p;gga-miR-138-1-3p;gga-miR-138-2-3p;gga-miR-144-3p;gga-miR-1466;gga-miR-153-3p;gga-mi…
CCND3	gga-miR-10b-5p;gga-miR-10c-5p;gga-miR-12220-3p;gga-miR-12269-3p;gga-miR-12274-5p;gga-miR-12283-3p;gga-miR-12284-3p;gga-miR-12286-5p;gga-miR-12295-3p;gga-miR-130c-5p;gga-miR-137-5p;gga-miR-146c-3p;gga-miR-1551-5p;gga-miR-1556;gga-miR-1587;gga-miR-15a;gga-miR-15b-5p;gga-miR-15c-5p;gga-miR-1615;gga-miR-1625-3p;gga-miR-1630;gga-miR-1635;gga-miR-1662;gga-miR-1689-5p;gga-miR-16c-5p;gga-miR-1723;gga-miR…
PEX2	gga-miR-101-3p;gga-miR-12218-5p;gga-miR-12222-5p;gga-miR-12230-5p;gga-miR-12260-3p;gga-miR-12264-3p;gga-miR-12265-5p;gga-miR-12293-3p;gga-miR-128-3p;gga-miR-144-3p;gga-miR-1451-3p;gga-miR-1464;gga-miR-1467-3p;gga-miR-1467-5p;gga-miR-1612;gga-miR-1622;gga-miR-1627-5p;gga-miR-1678;gga-miR-1685-3p;gga-miR-1739;gga-miR-1752;gga-miR-1759-3p;gga-miR-1775-5p;gga-miR-1802;gga-miR-181b-1-3p;gga-miR-182-5p…
ATP6V0D2	gga-miR-12209-5p;gga-miR-12260-3p;gga-miR-12271-3p;gga-miR-145-3p;gga-miR-1452;gga-miR-1625-3p;gga-miR-1663-3p;gga-miR-1673;gga-miR-1704;gga-miR-1722-5p;gga-miR-1786;gga-miR-27b-3p;gga-miR-3526;gga-miR-6565-5p;gga-miR-6574-5p;gga-miR-6590-3p;gga-miR-6608-3p;gga-miR-6615-3p;gga-miR-6622-3p;gga-miR-6635-5p;gga-miR-6682-3p;gga-miR-7464-3p;miR-11-y;miR-1175-y;miR-13-y;miR-145-y;miR-1641-x;miR-1663-y;…
LGALSL	gga-miR-10c-3p;gga-miR-12219-5p;gga-miR-12236-3p;gga-miR-12247-3p;gga-miR-12264-3p;gga-miR-12265-5p;gga-miR-12270-3p;gga-miR-12270-5p;gga-miR-12274-5p;gga-miR-12281-3p;gga-miR-12285-5p;gga-miR-12292-5p;gga-miR-126-5p;gga-miR-130a-3p;gga-miR-132b-3p;gga-miR-132c-3p;gga-miR-1397-3p;gga-miR-1451-3p;gga-miR-1453;gga-miR-1454;gga-miR-1457;gga-miR-1463;gga-miR-1464;gga-miR-148a-3p;gga-miR-148b-3p;gga-m…
B3GNT2	gga-miR-10b-3p;gga-miR-12222-3p;gga-miR-12264-5p;gga-miR-12271-5p;gga-miR-12278-5p;gga-miR-144-5p;gga-miR-1453;gga-miR-1467-3p;gga-miR-1586;gga-miR-1593;gga-miR-1623;gga-miR-1684a-5p;gga-miR-1704;gga-miR-1739;gga-miR-1745;gga-miR-1754-3p;gga-miR-1758;gga-miR-1768;gga-miR-1804;gga-miR-181a-5p;gga-miR-218-3p;gga-miR-223;gga-miR-34c-3p;gga-miR-456-5p;gga-miR-458a-3p;gga-miR-490-3p;gga-miR-6560-3p;gg…
BRE	gga-let-7g-3p;gga-miR-10585-3p;gga-miR-12214-5p;gga-miR-12218-5p;gga-miR-12220-3p;gga-miR-12235-5p;gga-miR-12256-3p;gga-miR-12258-3p;gga-miR-12266-5p;gga-miR-12278-5p;gga-miR-12292-5p;gga-miR-12294-3p;gga-miR-122b-3p;gga-miR-128-3p;gga-miR-1329-5p;gga-miR-1463;gga-miR-1556;gga-miR-1562-5p;gga-miR-1564-5p;gga-miR-1567;gga-miR-1572;gga-miR-1587;gga-miR-1593;gga-miR-1597-5p;gga-miR-1625-3p;gga-miR-1…
BTBD9	gga-let-7b;gga-let-7f-5p;gga-let-7g-5p;gga-let-7i;gga-let-7k-5p;gga-let-7l-5p;gga-miR-101-2-5p;gga-miR-12227-5p;gga-miR-12233-5p;gga-miR-124a-5p;gga-miR-125b-3p;gga-miR-128-3p;gga-miR-1329-5p;gga-miR-142-5p;gga-miR-148b-5p;gga-miR-1596-5p;gga-miR-1647;gga-miR-1680-5p;gga-miR-1684a-5p;gga-miR-1692;gga-miR-1784-5p;gga-miR-1784b-5p;gga-miR-1791-5p;gga-miR-18a-5p;gga-miR-18b-5p;gga-miR-205c-5p;gga-mi…
DESI2	gga-miR-100-3p;gga-miR-101-3p;gga-miR-10a-5p;gga-miR-10b-5p;gga-miR-10c-5p;gga-miR-122-5p;gga-miR-12211-5p;gga-miR-12222-5p;gga-miR-12230-5p;gga-miR-12234-5p;gga-miR-12248-5p;gga-miR-12269-5p;gga-miR-12274-5p;gga-miR-12280-5p;gga-miR-12294-5p;gga-miR-124a-5p;gga-miR-125b-5p;gga-miR-1306-5p;gga-miR-130a-3p;gga-miR-130a-5p;gga-miR-130b-3p;gga-miR-130c-3p;gga-miR-130c-5p;gga-miR-1329-5p;gga-miR-132b…
PTP4A1	gga-let-7a-2-3p;gga-let-7c-3p;gga-miR-101-3p;gga-miR-12208-3p;gga-miR-12236-3p;gga-miR-12249-5p;gga-miR-125b-3p;gga-miR-1329-5p;gga-miR-138-5p;gga-miR-144-3p;gga-miR-1460;gga-miR-1687-5p;gga-miR-1730-3p;gga-miR-1784-5p;gga-miR-1784b-5p;gga-miR-1799;gga-miR-1805-5p;gga-miR-196-2-3p;gga-miR-19a-3p;gga-miR-19b-3p;gga-miR-200a-3p;gga-miR-203a;gga-miR-205c-3p;gga-miR-216c;gga-miR-2184a-5p;gga-miR-2188…
PAQR8	gga-miR-101-2-5p;gga-miR-12218-3p;gga-miR-12243-5p;gga-miR-12251-5p;gga-miR-12278-5p;gga-miR-12282-3p;gga-miR-124c-3p;gga-miR-124c-5p;gga-miR-128-3p;gga-miR-130a-5p;gga-miR-130c-5p;gga-miR-132b-5p;gga-miR-132c-3p;gga-miR-146a-3p;gga-miR-1550-3p;gga-miR-1553-5p;gga-miR-1577;gga-miR-1592;gga-miR-1604;gga-miR-1625-3p;gga-miR-1626-3p;gga-miR-1635;gga-miR-1663-3p;gga-miR-1664-5p;gga-miR-1668-3p;gga-mi…
PGS1	gga-miR-12208-5p;gga-miR-12218-5p;gga-miR-12222-5p;gga-miR-12247-3p;gga-miR-12284-5p;gga-miR-130a-3p;gga-miR-130b-3p;gga-miR-130c-3p;gga-miR-132a-5p;gga-miR-133a-5p;gga-miR-143-3p;gga-miR-1452;gga-miR-1453;gga-miR-1460;gga-miR-1467-5p;gga-miR-146c-3p;gga-miR-148a-3p;gga-miR-148b-3p;gga-miR-1606;gga-miR-1614-3p;gga-miR-1627-5p;gga-miR-1662;gga-miR-1664-3p;gga-miR-1667-3p;gga-miR-1671;gga-miR-1679;…
GPR174	gga-miR-12213-5p;gga-miR-12231-5p;gga-miR-12239-5p;gga-miR-12252-3p;gga-miR-12262-5p;gga-miR-12270-3p;gga-miR-12284-3p;gga-miR-137-3p;gga-miR-138-5p;gga-miR-143-5p;gga-miR-145-3p;gga-miR-1558;gga-miR-1573;gga-miR-1574-3p;gga-miR-1602;gga-miR-1664-5p;gga-miR-1689-5p;gga-miR-1696;gga-miR-1705;gga-miR-1727;gga-miR-1729-5p;gga-miR-1741;gga-miR-1744-5p;gga-miR-1749-3p;gga-miR-1753;gga-miR-1759-5p;gga-…
COMMD5	gga-let-7a-2-3p;gga-let-7c-3p;gga-miR-103-2-5p;gga-miR-107-5p;gga-miR-12239-3p;gga-miR-12240-5p;gga-miR-12243-3p;gga-miR-12243-5p;gga-miR-12246-5p;gga-miR-12280-5p;gga-miR-129-1-3p;gga-miR-129-3p;gga-miR-1416-3p;gga-miR-145-5p;gga-miR-1454;gga-miR-1462-5p;gga-miR-146c-3p;gga-miR-1595-5p;gga-miR-1610;gga-miR-1625-3p;gga-miR-1646;gga-miR-1657;gga-miR-1664-3p;gga-miR-1664-5p;gga-miR-1665;gga-miR-167…
RAB33B	gga-let-7a-5p;gga-let-7b;gga-let-7c-5p;gga-let-7i;gga-let-7j-5p;gga-let-7l-5p;gga-miR-122-3p;gga-miR-12207-5p;gga-miR-12208-3p;gga-miR-12210-3p;gga-miR-12214-5p;gga-miR-12218-5p;gga-miR-12223-3p;gga-miR-12231-5p;gga-miR-12232-5p;gga-miR-12236-3p;gga-miR-12249-5p;gga-miR-12284-3p;gga-miR-12293-3p;gga-miR-130a-3p;gga-miR-130b-3p;gga-miR-130c-3p;gga-miR-132b-5p;gga-miR-132c-5p;gga-miR-137-3p;gga-miR…
ANAPC10	bantam-y;gga-miR-106-5p;gga-miR-12214-3p;gga-miR-12247-3p;gga-miR-12282-3p;gga-miR-12283-3p;gga-miR-12291-3p;gga-miR-12292-5p;gga-miR-122b;gga-miR-122b-3p;gga-miR-133c-5p;gga-miR-1462-3p;gga-miR-1463;gga-miR-1567;gga-miR-1619;gga-miR-1620;gga-miR-1632-3p;gga-miR-1643-3p;gga-miR-1645;gga-miR-1658-5p;gga-miR-1663-5p;gga-miR-1684b-3p;gga-miR-1685-3p;gga-miR-1689-5p;gga-miR-1693;gga-miR-17-5p;gga-miR…
TMEM184C	gga-miR-12214-5p;gga-miR-12222-5p;gga-miR-12230-5p;gga-miR-12232-5p;gga-miR-12242-3p;gga-miR-12243-3p;gga-miR-12273-5p;gga-miR-12283-3p;gga-miR-130b-5p;gga-miR-137-3p;gga-miR-1451-3p;gga-miR-1462-3p;gga-miR-153-5p;gga-miR-1568;gga-miR-1592;gga-miR-16-1-3p;gga-miR-1640;gga-miR-1657;gga-miR-1662;gga-miR-1683;gga-miR-1685-3p;gga-miR-16c-3p;gga-miR-1712-3p;gga-miR-1714;gga-miR-1719;gga-miR-1722-3p;gg…
TMEM41B	gga-miR-101-2-5p;gga-miR-10585-5p;gga-miR-10c-3p;gga-miR-12218-5p;gga-miR-12230-5p;gga-miR-12243-5p;gga-miR-12260-3p;gga-miR-12270-5p;gga-miR-140-5p;gga-miR-143-3p;gga-miR-145-5p;gga-miR-1456-5p;gga-miR-1460;gga-miR-148a-5p;gga-miR-1550-3p;gga-miR-1564-5p;gga-miR-1597-5p;gga-miR-16-5p;gga-miR-1655-5p;gga-miR-1685-5p;gga-miR-1692;gga-miR-16c-5p;gga-miR-1701;gga-miR-1712-3p;gga-miR-1721;gga-miR-174…
CD82	gga-miR-101-2-5p;gga-miR-101-3p;gga-miR-107-5p;gga-miR-12214-5p;gga-miR-12218-3p;gga-miR-12223-5p;gga-miR-12243-3p;gga-miR-12253-3p;gga-miR-12254-3p;gga-miR-12262-5p;gga-miR-12264-5p;gga-miR-12278-5p;gga-miR-12279-3p;gga-miR-12286-3p;gga-miR-122b-3p;gga-miR-124a-3p;gga-miR-125b-3p;gga-miR-142-5p;gga-miR-144-3p;gga-miR-144-5p;gga-miR-148a-5p;gga-miR-1551-5p;gga-miR-1590;gga-miR-1598;gga-miR-15a;gg…
SLC39A13	gga-miR-10b-5p;gga-miR-10c-5p;gga-miR-12221-2-3p;gga-miR-12223-3p;gga-miR-12228-3p;gga-miR-12231-3p;gga-miR-12264-3p;gga-miR-12288-3p;gga-miR-12291-3p;gga-miR-122b-5p;gga-miR-124a-5p;gga-miR-1329-5p;gga-miR-132b-5p;gga-miR-138-2-3p;gga-miR-143-5p;gga-miR-1451-3p;gga-miR-146a-3p;gga-miR-1551-5p;gga-miR-1564-5p;gga-miR-16-1-3p;gga-miR-1609;gga-miR-1627-3p;gga-miR-1627-5p;gga-miR-1632-5p;gga-miR-165…
GLRX5	bantam-y;gga-let-7a-3p;gga-let-7a-5p;gga-let-7b;gga-let-7c-5p;gga-let-7d;gga-let-7f-5p;gga-let-7g-3p;gga-let-7g-5p;gga-let-7i;gga-let-7j-5p;gga-let-7k-3p;gga-let-7k-5p;gga-let-7l-5p;gga-miR-101-3p;gga-miR-12214-3p;gga-miR-12222-3p;gga-miR-12246-3p;gga-miR-12249-3p;gga-miR-12264-3p;gga-miR-12271-5p;gga-miR-124a-5p;gga-miR-132b-3p;gga-miR-1416-5p;gga-miR-142-5p;gga-miR-144-3p;gga-miR-1452;gga-miR-1…
GSKIP	gga-miR-12282-3p;gga-miR-144-5p;gga-miR-145-5p;gga-miR-1466;gga-miR-148a-5p;gga-miR-155;gga-miR-1596-5p;gga-miR-16-1-3p;gga-miR-1612;gga-miR-1614-5p;gga-miR-1632-5p;gga-miR-1685-3p;gga-miR-1695;gga-miR-16c-3p;gga-miR-1720-3p;gga-miR-1727;gga-miR-1737;gga-miR-1738;gga-miR-1775-5p;gga-miR-1782;gga-miR-1788-5p;gga-miR-1796;gga-miR-1804;gga-miR-181a-5p;gga-miR-181b-5p;gga-miR-187-5p;gga-miR-190a-5p;g…
SPATS2L	gga-let-7j-3p;gga-miR-12211-3p;gga-miR-12211-5p;gga-miR-12216-3p;gga-miR-12218-5p;gga-miR-12239-3p;gga-miR-12239-5p;gga-miR-12240-5p;gga-miR-12248-5p;gga-miR-12252-5p;gga-miR-12259-3p;gga-miR-12262-5p;gga-miR-12264-3p;gga-miR-12265-5p;gga-miR-12266-3p;gga-miR-12274-5p;gga-miR-12280-3p;gga-miR-12286-3p;gga-miR-132c-5p;gga-miR-138-1-3p;gga-miR-1397-3p;gga-miR-148a-5p;gga-miR-1558;gga-miR-1564-5p;gg…
PPIL3	gga-miR-10a-5p;gga-miR-10b-5p;gga-miR-10c-5p;gga-miR-124c-5p;gga-miR-1589;gga-miR-1595-3p;gga-miR-1781-5p;gga-miR-22-3p;gga-miR-6586-5p;miR-13-x;miR-1379-y;miR-1397-y;miR-2689-y;miR-2955-x;miR-3120-x;miR-3785-y;miR-6586-x;miR-7200-y;miR-7267-y;novel-m0037-3p
ARHGAP15	gga-miR-12236-5p;gga-miR-130c-5p;gga-miR-135a-2-3p;gga-miR-135a-3-3p;gga-miR-1452;gga-miR-1460;gga-miR-1462-3p;gga-miR-1467-5p;gga-miR-1555-3p;gga-miR-1559-3p;gga-miR-1597-5p;gga-miR-1625-3p;gga-miR-1640;gga-miR-1759-5p;gga-miR-1766;gga-miR-1786;gga-miR-21-3p;gga-miR-217-5p;gga-miR-29c-5p;gga-miR-31-3p;gga-miR-33-2-5p;gga-miR-33-5p;gga-miR-456-5p;gga-miR-6544-5p;gga-miR-6562-3p;gga-miR-6565-5p;gg…
MMADHC	gga-let-7f-3p;gga-let-7j-3p;gga-miR-100-3p;gga-miR-10a-3p;gga-miR-12216-3p;gga-miR-12244-5p;gga-miR-12255-3p;gga-miR-12269-3p;gga-miR-12270-5p;gga-miR-138-2-3p;gga-miR-1416-3p;gga-miR-1572;gga-miR-1574-3p;gga-miR-1589;gga-miR-1612;gga-miR-1623;gga-miR-1625-3p;gga-miR-1626-5p;gga-miR-1628;gga-miR-1631;gga-miR-1641;gga-miR-1643-3p;gga-miR-1645;gga-miR-1651-5p;gga-miR-1658-3p;gga-miR-1658-5p;gga-miR…
DR1	bantam-y;gga-let-7a-2-3p;gga-let-7c-3p;gga-let-7l-3p;gga-miR-101-3p;gga-miR-12223-3p;gga-miR-12271-3p;gga-miR-12280-5p;gga-miR-138-2-3p;gga-miR-1416-3p;gga-miR-144-3p;gga-miR-145-5p;gga-miR-1456-5p;gga-miR-1457;gga-miR-1460;gga-miR-16-1-3p;gga-miR-1619;gga-miR-1625-3p;gga-miR-1626-5p;gga-miR-1627-5p;gga-miR-1645;gga-miR-1685-3p;gga-miR-16c-3p;gga-miR-1704;gga-miR-1731-5p;gga-miR-1738;gga-miR-1748…
SUB1	gga-let-7a-3p;gga-let-7k-3p;gga-miR-101-3p;gga-miR-106-3p;gga-miR-106-5p;gga-miR-10b-5p;gga-miR-10c-5p;gga-miR-12209-5p;gga-miR-12228-3p;gga-miR-12234-5p;gga-miR-12239-5p;gga-miR-12244-5p;gga-miR-12246-3p;gga-miR-12266-3p;gga-miR-12269-3p;gga-miR-12276-3p;gga-miR-12278-5p;gga-miR-12283-3p;gga-miR-130a-5p;gga-miR-130c-5p;gga-miR-132a-3p;gga-miR-1388b-5p;gga-miR-142-3p;gga-miR-144-3p;gga-miR-1460;g…
GCM2	gga-miR-130a-3p;gga-miR-130b-3p;gga-miR-1594;gga-miR-1678;gga-miR-1712-5p;gga-miR-1759-3p;gga-miR-1760;gga-miR-21-3p;gga-miR-301a-3p;gga-miR-301b-3p;gga-miR-454-3p;gga-miR-6562-5p;gga-miR-6625-5p;gga-miR-7481-3p;miR-130-y;miR-1712-x;miR-1760-y;miR-342-y;miR-3477-x;miR-454-y;miR-5452-y;miR-92-x
DYX1C1	gga-let-7g-3p;gga-miR-101-3p;gga-miR-12223-5p;gga-miR-12256-3p;gga-miR-135a-1-3p;gga-miR-16-2-3p;gga-miR-1625-3p;gga-miR-1663-3p;gga-miR-1685-3p;gga-miR-1695;gga-miR-1704;gga-miR-1805-3p;gga-miR-20a-3p;gga-miR-2184a-5p;gga-miR-2984-3p;gga-miR-2985-2-3p;gga-miR-32-3p;gga-miR-383-3p;gga-miR-456-5p;gga-miR-458b-5p;gga-miR-9-5p;miR-11181-x;miR-1175-x;miR-12286-y;miR-1663-y;miR-1731-x;miR-1805-y;miR-2…
MRPL51	gga-let-7l-3p;gga-miR-12214-3p;gga-miR-12249-5p;gga-miR-135a-5p;gga-miR-1452;gga-miR-153-5p;gga-miR-1553-5p;gga-miR-1555-3p;gga-miR-1577;gga-miR-1587;gga-miR-1596-5p;gga-miR-15a;gga-miR-16-5p;gga-miR-1606;gga-miR-1612;gga-miR-1628;gga-miR-1651-5p;gga-miR-1681;gga-miR-1687-5p;gga-miR-16c-5p;gga-miR-1776;gga-miR-1802;gga-miR-1812-5p;gga-miR-190a-5p;gga-miR-190b-5p;gga-miR-200a-3p;gga-miR-204;gga-mi…
IFNGR2	gga-miR-101-3p;gga-miR-106-3p;gga-miR-12238-3p;gga-miR-12239-5p;gga-miR-12243-5p;gga-miR-12250-5p;gga-miR-12256-3p;gga-miR-12258-3p;gga-miR-12283-5p;gga-miR-122b-5p;gga-miR-132c-5p;gga-miR-138-1-3p;gga-miR-144-3p;gga-miR-1464;gga-miR-155;gga-miR-1555-3p;gga-miR-15a;gga-miR-15b-5p;gga-miR-15c-5p;gga-miR-16-5p;gga-miR-1628;gga-miR-1653;gga-miR-1668-5p;gga-miR-16c-5p;gga-miR-1724;gga-miR-1727;gga-mi…
CHAF1B	gga-miR-12214-5p;gga-miR-12222-5p;gga-miR-12264-5p;gga-miR-12295-3p;gga-miR-129-5p;gga-miR-135a-5p;gga-miR-135b;gga-miR-1388a-3p;gga-miR-1388b-3p;gga-miR-148a-3p;gga-miR-148b-3p;gga-miR-153-5p;gga-miR-155;gga-miR-1646;gga-miR-1693;gga-miR-1697;gga-miR-1807;gga-miR-1815;gga-miR-1816;gga-miR-181b-2-3p;gga-miR-18a-3p;gga-miR-196-1-3p;gga-miR-200a-3p;gga-miR-203b-3p;gga-miR-216a;gga-miR-2184b-3p;gga-…
RAB9A	bantam-y;gga-miR-101-3p;gga-miR-12209-5p;gga-miR-12232-5p;gga-miR-12274-5p;gga-miR-12283-3p;gga-miR-12293-3p;gga-miR-124a-5p;gga-miR-132a-3p;gga-miR-132c-3p;gga-miR-1454;gga-miR-1464;gga-miR-153-5p;gga-miR-1554;gga-miR-1568;gga-miR-1586;gga-miR-15a;gga-miR-15b-5p;gga-miR-15c-5p;gga-miR-16-5p;gga-miR-16c-5p;gga-miR-1704;gga-miR-1710;gga-miR-1712-3p;gga-miR-1721;gga-miR-1738;gga-miR-1743;gga-miR-17…
P2RY8	gga-miR-12259-3p;miR-331-x
RP2	gga-miR-12211-5p;gga-miR-12223-3p;gga-miR-12223-5p;gga-miR-12243-3p;gga-miR-12247-3p;gga-miR-12262-5p;gga-miR-12278-3p;gga-miR-124a-5p;gga-miR-128-3p;gga-miR-129-1-3p;gga-miR-129-3p;gga-miR-130a-3p;gga-miR-138-1-3p;gga-miR-1388a-3p;gga-miR-1388b-3p;gga-miR-1397-5p;gga-miR-140-5p;gga-miR-1458;gga-miR-1459;gga-miR-153-3p;gga-miR-153-5p;gga-miR-1555-5p;gga-miR-1562-5p;gga-miR-1564-5p;gga-miR-1575;gg…
ABHD13	gga-miR-10a-5p;gga-miR-10b-5p;gga-miR-10c-5p;gga-miR-12209-5p;gga-miR-12218-5p;gga-miR-12223-3p;gga-miR-12235-3p;gga-miR-12253-3p;gga-miR-12259-5p;gga-miR-12266-3p;gga-miR-12271-5p;gga-miR-1329-5p;gga-miR-132a-3p;gga-miR-1388b-5p;gga-miR-1416-3p;gga-miR-142-5p;gga-miR-1454;gga-miR-1460;gga-miR-148a-3p;gga-miR-148b-3p;gga-miR-1582;gga-miR-1590;gga-miR-1600;gga-miR-1625-3p;gga-miR-1644;gga-miR-1646…
ADAM17	gga-let-7a-2-3p;gga-let-7c-3p;gga-miR-101-2-5p;gga-miR-106-3p;gga-miR-10b-5p;gga-miR-12210-3p;gga-miR-12210-5p;gga-miR-12223-3p;gga-miR-12231-3p;gga-miR-12234-5p;gga-miR-12253-3p;gga-miR-12253-5p;gga-miR-12259-3p;gga-miR-12274-5p;gga-miR-12280-3p;gga-miR-12282-3p;gga-miR-12286-3p;gga-miR-124a-3p;gga-miR-124b;gga-miR-130b-5p;gga-miR-132b-3p;gga-miR-1552-3p;gga-miR-1556;gga-miR-1563;gga-miR-1571;gg…
DCLRE1A	gga-miR-12243-5p;gga-miR-12247-3p;gga-miR-12283-3p;gga-miR-12291-3p;gga-miR-124a-5p;gga-miR-1388b-3p;gga-miR-145-5p;gga-miR-1464;gga-miR-148b-5p;gga-miR-1580;gga-miR-1598;gga-miR-1628;gga-miR-1681;gga-miR-1756b;gga-miR-196-5p;gga-miR-2131-5p;gga-miR-26a-2-5p;gga-miR-26a-5p;gga-miR-27b-3p;gga-miR-34c-5p;gga-miR-3531-3p;gga-miR-449a;gga-miR-449b-5p;gga-miR-449d-5p;gga-miR-6544-5p;gga-miR-6558-5p;gg…
AZIN1	gga-miR-100-3p;gga-miR-133a-3p;gga-miR-133b;gga-miR-133c-3p;gga-miR-1577;gga-miR-1755;gga-miR-1a-3p;gga-miR-1b-3p;gga-miR-206;gga-miR-6580-3p;gga-miR-6580-5p;gga-miR-6631-5p;gga-miR-6634-5p;gga-miR-6640-5p;gga-miR-6660-3p;gga-miR-6710-3p;gga-miR-7438-5p;gga-miR-7448-3p;gga-miR-7469-5p;miR-1-y;miR-1-z;miR-1175-x;miR-133-y;miR-133-z;miR-206-y;miR-224-x;miR-2478-y;miR-297-x;miR-330-y;miR-3963-x;miR-…
GNAL	gga-miR-6577-3p;gga-miR-6660-3p;miR-140-y;miR-186-x;miR-3962-y;novel-m0028-3p;novel-m0211-5p
GBE	gga-miR-122-5p;gga-miR-12210-5p;gga-miR-12214-5p;gga-miR-12219-5p;gga-miR-12231-3p;gga-miR-12236-3p;gga-miR-12238-3p;gga-miR-12240-3p;gga-miR-12242-5p;gga-miR-12246-3p;gga-miR-124a-5p;gga-miR-128-3p;gga-miR-1329-5p;gga-miR-138-2-3p;gga-miR-138-5p;gga-miR-140-5p;gga-miR-1458;gga-miR-1459;gga-miR-153-5p;gga-miR-1550-5p;gga-miR-15a;gga-miR-16-5p;gga-miR-1600;gga-miR-1612;gga-miR-1614-5p;gga-miR-1631…
NGEF	gga-miR-12207-3p;gga-miR-12218-5p;gga-miR-12219-5p;gga-miR-12228-3p;gga-miR-12235-3p;gga-miR-12242-3p;gga-miR-12250-3p;gga-miR-12259-5p;gga-miR-12264-3p;gga-miR-12265-5p;gga-miR-12269-5p;gga-miR-12270-3p;gga-miR-12280-3p;gga-miR-12286-5p;gga-miR-1306-5p;gga-miR-140-3p;gga-miR-1462-3p;gga-miR-1570;gga-miR-1599;gga-miR-15a;gga-miR-1604;gga-miR-1614-5p;gga-miR-1625-3p;gga-miR-1626-3p;gga-miR-1636;gg…
HSPB9	gga-miR-133a-3p;gga-miR-133b;gga-miR-133c-3p;gga-miR-1654;gga-miR-1667-3p;gga-miR-6648-5p;miR-133-y;miR-133-z;miR-322-y;miR-340-y;novel-m0086-3p;novel-m0124-5p
TLR7	gga-miR-12223-5p;gga-miR-12225-5p;gga-miR-12231-3p;gga-miR-12269-3p;gga-miR-23b-3p;gga-miR-27b-3p;miR-10174-y;miR-11-y;miR-13-y;miR-197-y;miR-2-y;miR-23-y;miR-4968-y;miR-726-y;miR-9985-x;novel-m0198-5p
CBFA2T2	gga-miR-122b-3p;gga-miR-145-3p;gga-miR-1564-5p;gga-miR-1677-3p;gga-miR-193b-5p;miR-1379-y;miR-145-y;miR-1454-y;miR-3074-x;novel-m0055-3p;novel-m0126-3p
CL2	gga-miR-1614-3p;gga-miR-2127;gga-miR-6553-5p;gga-miR-6599-5p;gga-miR-6669-3p;miR-10055-y;miR-12387-x;miR-1289-y;miR-149-y;miR-1614-y;miR-2127-y;miR-6599-x;miR-7865-x;miR-8369-y
APOD	gga-miR-12223-3p;gga-miR-12253-5p;gga-miR-12286-5p;gga-miR-132a-5p;gga-miR-1388b-5p;gga-miR-1586;gga-miR-1587;gga-miR-1648-3p;gga-miR-1663-3p;gga-miR-1696;gga-miR-1754-5p;gga-miR-29b-2-5p;gga-miR-425-3p;gga-miR-551-3p;gga-miR-6585-5p;gga-miR-6590-5p;gga-miR-6677-5p;gga-miR-6696-5p;gga-miR-6704-5p;gga-miR-7445-3p;gga-miR-7463-5p;gga-miR-7468-5p;miR-10853-y;miR-1207-x;miR-12223-y;miR-12238-y;miR-12…
ZBTB8B	gga-miR-138-2-3p;gga-miR-21-3p
PNRC1	gga-let-7a-3p;gga-let-7f-3p;gga-let-7k-3p;gga-miR-12209-3p;gga-miR-12209-5p;gga-miR-12210-5p;gga-miR-12214-3p;gga-miR-12235-3p;gga-miR-12236-3p;gga-miR-12283-5p;gga-miR-130a-3p;gga-miR-130b-3p;gga-miR-130c-3p;gga-miR-1416-5p;gga-miR-145-5p;gga-miR-1591-3p;gga-miR-1639;gga-miR-1679;gga-miR-1684a-5p;gga-miR-1689-5p;gga-miR-1703-3p;gga-miR-1705;gga-miR-1745;gga-miR-1756b;gga-miR-1764-5p;gga-miR-1784…
CLP1	gga-miR-12292-5p;gga-miR-1774;gga-miR-1784-5p;gga-miR-302b-3p;gga-miR-302c-3p;gga-miR-302d;gga-miR-6551-3p;gga-miR-6609-3p;gga-miR-6641-3p;gga-miR-6665-5p;miR-1606-y;miR-1774-y;miR-1784-x;miR-302-y;miR-6665-x;miR-6876-y;miR-7222-x;miR-9090-y;novel-m0005-3p;novel-m0036-5p;novel-m0067-5p;novel-m0115-3p;novel-m0206-3p
HOXD4	gga-let-7g-3p;gga-miR-101-3p;gga-miR-10585-5p;gga-miR-12274-5p;gga-miR-122b-3p;gga-miR-147;gga-miR-148b-5p;gga-miR-15a;gga-miR-15b-5p;gga-miR-15c-5p;gga-miR-16-5p;gga-miR-1642;gga-miR-1732;gga-miR-1739;gga-miR-1773-3p;gga-miR-202-5p;gga-miR-30e-3p;gga-miR-3524a;gga-miR-499-5p;gga-miR-6565-3p;gga-miR-6577-5p;gga-miR-6614-3p;gga-miR-6626-5p;gga-miR-6653-3p;gga-miR-7463-3p;miR-101-y;miR-12-z;miR-122…
PRLHR	novel-m0140-5p
BIRC5	gga-miR-12223-5p;gga-miR-12243-3p;gga-miR-12249-5p;gga-miR-12254-3p;gga-miR-133a-3p;gga-miR-133b;gga-miR-133c-3p;gga-miR-1645;gga-miR-1744-5p;gga-miR-1774;gga-miR-1811;gga-miR-194;gga-miR-34a-5p;gga-miR-34c-5p;gga-miR-449a;gga-miR-449b-5p;gga-miR-449d-5p;gga-miR-6546-3p;gga-miR-7451-3p;gga-miR-7457-5p;gga-miR-7481-3p;miR-1194-y;miR-11987-x;miR-12286-y;miR-133-y;miR-133-z;miR-1774-y;miR-186-x;miR-…
BIRC5	gga-miR-12223-5p;gga-miR-12243-3p;gga-miR-12249-5p;gga-miR-12254-3p;gga-miR-133a-3p;gga-miR-133b;gga-miR-133c-3p;gga-miR-1571;gga-miR-1604;gga-miR-1645;gga-miR-1744-5p;gga-miR-1774;gga-miR-1811;gga-miR-194;gga-miR-212-5p;gga-miR-221-3p;gga-miR-222a;gga-miR-222b-3p;gga-miR-29a-3p;gga-miR-29b-3p;gga-miR-29c-3p;gga-miR-34a-5p;gga-miR-34c-5p;gga-miR-449a;gga-miR-449b-5p;gga-miR-449d-5p;gga-miR-6542-5…
EPGN	gga-miR-12208-5p;gga-miR-12210-3p;gga-miR-12218-3p;gga-miR-12250-3p;gga-miR-12259-3p;gga-miR-12260-5p;gga-miR-12270-5p;gga-miR-12281-3p;gga-miR-12282-3p;gga-miR-12283-3p;gga-miR-12293-3p;gga-miR-12293-5p;gga-miR-12294-5p;gga-miR-122b-5p;gga-miR-128-3p;gga-miR-132b-3p;gga-miR-133c-5p;gga-miR-138-2-3p;gga-miR-1587;gga-miR-1592;gga-miR-1596-5p;gga-miR-1625-3p;gga-miR-1664-5p;gga-miR-1691;gga-miR-169…
EDARADD	gga-let-7j-3p;gga-miR-100-3p;gga-miR-101-3p;gga-miR-12211-5p;gga-miR-12218-3p;gga-miR-12233-5p;gga-miR-12238-3p;gga-miR-12274-5p;gga-miR-125b-5p;gga-miR-130a-5p;gga-miR-130c-5p;gga-miR-1388b-5p;gga-miR-144-3p;gga-miR-1467-5p;gga-miR-1553-3p;gga-miR-1553-5p;gga-miR-1569;gga-miR-1570;gga-miR-1572;gga-miR-1577;gga-miR-1582;gga-miR-1591-3p;gga-miR-15b-5p;gga-miR-15c-3p;gga-miR-15c-5p;gga-miR-16-5p;gg…
CELF1	gga-miR-12207-3p;gga-miR-12218-3p;gga-miR-12219-5p;gga-miR-12220-3p;gga-miR-12225-5p;gga-miR-12232-3p;gga-miR-12235-3p;gga-miR-12249-3p;gga-miR-12250-3p;gga-miR-12269-3p;gga-miR-12270-3p;gga-miR-12270-5p;gga-miR-12274-3p;gga-miR-12276-3p;gga-miR-12293-3p;gga-miR-124a-5p;gga-miR-124b;gga-miR-132b-5p;gga-miR-1388a-5p;gga-miR-1416-3p;gga-miR-1464;gga-miR-148a-5p;gga-miR-1551-5p;gga-miR-1564-5p;gga-m…
ABCC1	gga-let-7a-3p;gga-let-7g-3p;gga-let-7k-3p;gga-miR-101-3p;gga-miR-12264-3p;gga-miR-12265-5p;gga-miR-12285-5p;gga-miR-135a-5p;gga-miR-1467-3p;gga-miR-1592;gga-miR-1593;gga-miR-1596-3p;gga-miR-15a;gga-miR-15b-5p;gga-miR-15c-5p;gga-miR-16-5p;gga-miR-1619;gga-miR-1671;gga-miR-1677-3p;gga-miR-1695;gga-miR-16c-5p;gga-miR-1730-5p;gga-miR-1756b;gga-miR-1783;gga-miR-181a-5p;gga-miR-181b-5p;gga-miR-19a-5p;g…
TAOK3	gga-miR-12231-5p;gga-miR-124a-5p;gga-miR-138-2-3p;gga-miR-153-5p;gga-miR-1623;gga-miR-1664-3p;gga-miR-181b-1-3p;gga-miR-19a-5p;gga-miR-200b-3p;gga-miR-206;gga-miR-489-3p;gga-miR-6571-3p;gga-miR-6589-5p;gga-miR-6625-5p;gga-miR-6667-5p;let-7-y;miR-12115-x;miR-12180-y;miR-12288-x;miR-153-x;miR-1720-y;miR-200-y;miR-2014-x;miR-206-y;miR-2765-x;miR-281-x;miR-2984-y;miR-409-y;miR-625-x;miR-6583-x;miR-66…
CLK3	gga-let-7a-2-3p;gga-let-7c-3p;gga-miR-12259-5p;gga-miR-12262-5p;gga-miR-1650;gga-miR-1778;gga-miR-218-5p;gga-miR-6565-3p;gga-miR-7480-5p;miR-12253-y;miR-1485-x;miR-1650-y;miR-339-y;miR-6565-y;miR-7298-y;miR-9985-x;novel-m0188-5p;novel-m0198-5p
NUP93	gga-miR-1460;gga-miR-1595-3p;gga-miR-1727;gga-miR-449c-3p;gga-miR-551-5p;miR-1955-x;miR-7267-y;novel-m0005-3p;novel-m0067-5p
SPG7	gga-let-7a-5p;gga-let-7c-5p;gga-let-7f-5p;gga-let-7g-5p;gga-let-7i;gga-let-7j-5p;gga-let-7k-5p;gga-miR-100-3p;gga-miR-12278-5p;gga-miR-148a-3p;gga-miR-1645;gga-miR-1649-5p;gga-miR-1655-5p;gga-miR-1661;gga-miR-1667-5p;gga-miR-1721;gga-miR-1726;gga-miR-1759-3p;gga-miR-1774;gga-miR-1781-5p;gga-miR-181b-2-3p;gga-miR-191-3p;gga-miR-196-2-3p;gga-miR-2984-3p;gga-miR-30a-5p;gga-miR-30b-5p;gga-miR-30c-5p;…
TRAF7	gga-miR-12247-5p;gga-miR-12249-5p;gga-miR-12258-5p;gga-miR-12273-5p;gga-miR-12274-5p;gga-miR-12282-5p;gga-miR-126-5p;gga-miR-1453;gga-miR-1467-5p;gga-miR-146a-5p;gga-miR-146b-5p;gga-miR-146c-5p;gga-miR-1599;gga-miR-15a;gga-miR-16-5p;gga-miR-1614-3p;gga-miR-1653;gga-miR-1658-3p;gga-miR-1662;gga-miR-16c-5p;gga-miR-1715-5p;gga-miR-1741;gga-miR-1749-3p;gga-miR-1757;gga-miR-184b-3p;gga-miR-199-3p;gga-…
PDPK1	gga-let-7c-3p;gga-let-7l-3p;gga-miR-122-5p;gga-miR-12223-3p;gga-miR-12225-3p;gga-miR-12231-5p;gga-miR-12236-5p;gga-miR-12238-3p;gga-miR-12249-3p;gga-miR-12261-3p;gga-miR-12264-3p;gga-miR-12265-5p;gga-miR-12266-3p;gga-miR-12274-5p;gga-miR-12283-3p;gga-miR-12284-3p;gga-miR-12293-3p;gga-miR-12294-5p;gga-miR-122b-3p;gga-miR-132b-5p;gga-miR-133c-5p;gga-miR-138-1-3p;gga-miR-1388a-3p;gga-miR-1388a-5p;gg…
NEK6	gga-let-7c-3p;gga-miR-106-3p;gga-miR-12207-3p;gga-miR-12213-3p;gga-miR-12223-5p;gga-miR-12232-5p;gga-miR-12236-5p;gga-miR-12239-3p;gga-miR-12264-5p;gga-miR-12274-5p;gga-miR-12276-3p;gga-miR-12282-3p;gga-miR-12286-3p;gga-miR-124a-5p;gga-miR-132a-5p;gga-miR-132b-5p;gga-miR-133a-5p;gga-miR-138-2-3p;gga-miR-1467-5p;gga-miR-1556;gga-miR-1564-5p;gga-miR-15a;gga-miR-15b-5p;gga-miR-15c-5p;gga-miR-16-5p;g…
EHMT1	gga-miR-101-3p;gga-miR-12209-5p;gga-miR-12216-3p;gga-miR-12222-5p;gga-miR-12231-3p;gga-miR-12237-3p;gga-miR-12244-5p;gga-miR-12251-3p;gga-miR-12278-3p;gga-miR-12283-3p;gga-miR-12285-3p;gga-miR-132a-3p;gga-miR-135a-1-3p;gga-miR-140-5p;gga-miR-144-3p;gga-miR-1462-5p;gga-miR-1463;gga-miR-1467-3p;gga-miR-1550-3p;gga-miR-1599;gga-miR-1602;gga-miR-1605;gga-miR-1635;gga-miR-1667-3p;gga-miR-1669;gga-miR-…
CCT2	gga-miR-12230-5p;gga-miR-1727;gga-miR-1799;gga-miR-200a-5p;gga-miR-210a-5p;gga-miR-6713-3p;gga-miR-7462-5p;gga-miR-7476-3p;miR-1388-y;miR-1655-y;miR-200-x;miR-218-y;miR-2710-x;miR-275-y;miR-299-y;miR-3050-x;miR-306-x;miR-340-x;miR-350-y;miR-3955-x;miR-452-y;miR-4899-x;miR-6583-x;miR-6590-y;miR-9355-x;novel-m0067-5p;novel-m0085-5p;novel-m0128-3p
TOB2	gga-miR-122-3p;gga-miR-12209-3p;gga-miR-12213-3p;gga-miR-12218-5p;gga-miR-12219-5p;gga-miR-12225-3p;gga-miR-12226-3p;gga-miR-12227-3p;gga-miR-12231-3p;gga-miR-12231-5p;gga-miR-12240-5p;gga-miR-12244-5p;gga-miR-12253-5p;gga-miR-12254-5p;gga-miR-12259-3p;gga-miR-12261-5p;gga-miR-12269-5p;gga-miR-12270-3p;gga-miR-12274-5p;gga-miR-12284-3p;gga-miR-12284-5p;gga-miR-12291-3p;gga-miR-12294-5p;gga-miR-12…
EIF3L	gga-miR-12270-5p;gga-miR-12291-3p;gga-miR-12294-5p;gga-miR-1764-5p;gga-miR-1793;gga-miR-1807;gga-miR-2131-5p;gga-miR-2184a-5p;gga-miR-27b-3p;gga-miR-6560-3p;gga-miR-6597-3p;gga-miR-6612-5p;gga-miR-7440-5p;gga-miR-7455-3p;gga-miR-7468-5p;gga-miR-7479-3p;gga-miR-757;miR-1175-y;miR-210-x;miR-27-y;miR-3064-y;miR-7455-y;miR-9985-x
RHOGL	gga-miR-12216-3p;gga-miR-12228-5p;gga-miR-12247-3p;gga-miR-12248-5p;gga-miR-12256-5p;gga-miR-12269-3p;gga-miR-12283-3p;gga-miR-12290-5p;gga-miR-122b-3p;gga-miR-124c-3p;gga-miR-1306-5p;gga-miR-130b-3p;gga-miR-132b-5p;gga-miR-133a-3p;gga-miR-133b;gga-miR-133c-3p;gga-miR-1388a-3p;gga-miR-1388b-3p;gga-miR-140-3p;gga-miR-1416-5p;gga-miR-1467-5p;gga-miR-148a-3p;gga-miR-148a-5p;gga-miR-148b-3p;gga-miR-1…
FBXO7	bantam-y;gga-miR-100-3p;gga-miR-103-3p;gga-miR-106-3p;gga-miR-106-5p;gga-miR-107-3p;gga-miR-12208-3p;gga-miR-12210-5p;gga-miR-12262-5p;gga-miR-12292-3p;gga-miR-129-5p;gga-miR-132a-3p;gga-miR-138-1-3p;gga-miR-145-3p;gga-miR-1463;gga-miR-1464;gga-miR-1467-5p;gga-miR-148a-5p;gga-miR-1554;gga-miR-1567;gga-miR-1575;gga-miR-1596-5p;gga-miR-1620;gga-miR-1630;gga-miR-1654;gga-miR-17-5p;gga-miR-1701;gga-m…
SLC37A3	bantam-y;gga-miR-101-3p;gga-miR-103-3p;gga-miR-107-3p;gga-miR-122-3p;gga-miR-12209-5p;gga-miR-12224-3p;gga-miR-12231-5p;gga-miR-12232-3p;gga-miR-12244-5p;gga-miR-12254-3p;gga-miR-12274-5p;gga-miR-12278-5p;gga-miR-122b-3p;gga-miR-122b-5p;gga-miR-124a-3p;gga-miR-124b;gga-miR-125b-3p;gga-miR-129-1-3p;gga-miR-129-3p;gga-miR-1329-5p;gga-miR-132a-3p;gga-miR-1388a-3p;gga-miR-140-3p;gga-miR-144-3p;gga-mi…
ARFGAP3	gga-miR-100-3p;gga-miR-10585-5p;gga-miR-12208-3p;gga-miR-12210-5p;gga-miR-12266-5p;gga-miR-12271-3p;gga-miR-122b-5p;gga-miR-124a-3p;gga-miR-124b;gga-miR-1397-3p;gga-miR-144-5p;gga-miR-1463;gga-miR-153-5p;gga-miR-1612;gga-miR-1620;gga-miR-1622;gga-miR-1636;gga-miR-1740-3p;gga-miR-1786;gga-miR-1795;gga-miR-212-3p;gga-miR-221-3p;gga-miR-222a;gga-miR-222b-3p;gga-miR-456-3p;gga-miR-6560-3p;gga-miR-657…
TTLL12	gga-miR-101-3p;gga-miR-144-3p;gga-miR-145-3p;gga-miR-1595-5p;gga-miR-1657;gga-miR-1764-5p;gga-miR-26a-3p;gga-miR-6552-5p;gga-miR-6635-5p;gga-miR-6673-3p;gga-miR-7454-5p;gga-miR-7481-5p;miR-1187-y;miR-12206-x;miR-144-y;miR-145-y;miR-148-x;miR-1575-x;miR-2188-y;miR-335-x;miR-3538-x;miR-7192-x;novel-m0086-3p;novel-m0126-3p
NUP50	bantam-y;gga-miR-100-3p;gga-miR-101-3p;gga-miR-12208-3p;gga-miR-12211-5p;gga-miR-12218-3p;gga-miR-12231-3p;gga-miR-12234-3p;gga-miR-12239-5p;gga-miR-12243-3p;gga-miR-12243-5p;gga-miR-12249-3p;gga-miR-12252-5p;gga-miR-12256-3p;gga-miR-12259-3p;gga-miR-12271-5p;gga-miR-12274-5p;gga-miR-12280-3p;gga-miR-124a-3p;gga-miR-124b;gga-miR-124c-3p;gga-miR-129-1-3p;gga-miR-129-3p;gga-miR-129-5p;gga-miR-130a-…
POGLUT1	bantam-y;gga-let-7a-5p;gga-let-7b;gga-let-7c-5p;gga-let-7d;gga-let-7f-5p;gga-let-7g-5p;gga-let-7i;gga-let-7j-5p;gga-let-7k-5p;gga-let-7l-5p;gga-miR-12227-3p;gga-miR-12239-3p;gga-miR-12244-5p;gga-miR-12257-5p;gga-miR-12270-5p;gga-miR-12283-3p;gga-miR-12293-3p;gga-miR-128-3p;gga-miR-132c-5p;gga-miR-148a-3p;gga-miR-148b-3p;gga-miR-1552-3p;gga-miR-1585;gga-miR-1599;gga-miR-1614-5p;gga-miR-1623;gga-mi…
PSMG1	gga-miR-106-5p;gga-miR-12209-5p;gga-miR-12224-3p;gga-miR-12227-3p;gga-miR-12235-3p;gga-miR-12239-3p;gga-miR-12243-3p;gga-miR-12246-3p;gga-miR-12278-5p;gga-miR-12285-5p;gga-miR-130b-3p;gga-miR-132c-5p;gga-miR-138-1-3p;gga-miR-144-5p;gga-miR-1457;gga-miR-146a-5p;gga-miR-146c-5p;gga-miR-1588;gga-miR-1677-5p;gga-miR-17-5p;gga-miR-1767;gga-miR-1768;gga-miR-1781-5p;gga-miR-1812-5p;gga-miR-1815;gga-miR-…
PDHA1	gga-miR-12222-5p;gga-miR-12258-3p;gga-miR-1562-5p;gga-miR-1764-3p;gga-miR-1796;gga-miR-181a-5p;gga-miR-181b-5p;gga-miR-214b-3p;gga-miR-7454-5p;gga-miR-7461-5p;gga-miR-7472-3p;gga-miR-7481-3p;miR-12258-y;miR-1500-y;miR-1764-y;miR-181-x;miR-3120-y;miR-410-y;miR-4690-x;miR-493-x;miR-499-x;miR-505-y;miR-6562-y;novel-m0076-5p;novel-m0208-3p;novel-m0221-3p
GPM6B	gga-miR-12283-3p;gga-miR-1645;gga-miR-1746;gga-miR-3524b-3p;gga-miR-7462-3p;gga-miR-7482-3p;miR-12283-y;miR-7573-x;miR-9162-y;miR-942-x;novel-m0128-3p;novel-m0208-3p
PLEKHB1	gga-miR-106-3p;gga-miR-12219-5p;gga-miR-12220-5p;gga-miR-12246-5p;gga-miR-12250-5p;gga-miR-12274-5p;gga-miR-12284-5p;gga-miR-12287-5p;gga-miR-12290-5p;gga-miR-12294-5p;gga-miR-1306-5p;gga-miR-145-3p;gga-miR-1453;gga-miR-1467-3p;gga-miR-146a-3p;gga-miR-1558;gga-miR-15a;gga-miR-15b-5p;gga-miR-15c-5p;gga-miR-16-5p;gga-miR-1652;gga-miR-1658-3p;gga-miR-1700;gga-miR-1702;gga-miR-1711;gga-miR-1716;gga-m…
C26H6orf89	gga-miR-106-3p;gga-miR-107-3p;gga-miR-12213-5p;gga-miR-12216-3p;gga-miR-12218-5p;gga-miR-12220-3p;gga-miR-12238-3p;gga-miR-12239-5p;gga-miR-12240-3p;gga-miR-12243-3p;gga-miR-12243-5p;gga-miR-12244-5p;gga-miR-12252-3p;gga-miR-12253-3p;gga-miR-12261-3p;gga-miR-12270-3p;gga-miR-12274-5p;gga-miR-12283-3p;gga-miR-12291-3p;gga-miR-12293-3p;gga-miR-122b;gga-miR-125b-5p;gga-miR-129-1-3p;gga-miR-129-3p;gg…
NRAS	bantam-y;gga-let-7a-5p;gga-let-7b;gga-let-7c-5p;gga-let-7d;gga-let-7f-5p;gga-let-7g-5p;gga-let-7i;gga-let-7j-5p;gga-let-7k-5p;gga-let-7l-5p;gga-miR-106-5p;gga-miR-12208-5p;gga-miR-12211-5p;gga-miR-12220-5p;gga-miR-12223-5p;gga-miR-12230-5p;gga-miR-12231-3p;gga-miR-12236-3p;gga-miR-12243-3p;gga-miR-12243-5p;gga-miR-12244-5p;gga-miR-12261-3p;gga-miR-12270-5p;gga-miR-12271-5p;gga-miR-12276-5p;gga-mi…
PSME3	gga-miR-106-3p;gga-miR-12234-5p;gga-miR-12239-5p;gga-miR-12247-3p;gga-miR-12264-3p;gga-miR-12274-5p;gga-miR-12293-3p;gga-miR-138-5p;gga-miR-1397-3p;gga-miR-1458;gga-miR-1459;gga-miR-148a-3p;gga-miR-148b-3p;gga-miR-1551-5p;gga-miR-1564-3p;gga-miR-1589;gga-miR-1590;gga-miR-1599;gga-miR-15b-5p;gga-miR-15c-5p;gga-miR-16-5p;gga-miR-1628;gga-miR-1647;gga-miR-1684a-5p;gga-miR-1685-5p;gga-miR-1689-5p;gga…
RAB11B	gga-let-7a-2-3p;gga-let-7c-3p;gga-miR-101-2-5p;gga-miR-101-3p;gga-miR-12221-2-3p;gga-miR-12222-5p;gga-miR-12225-5p;gga-miR-12228-5p;gga-miR-12235-5p;gga-miR-12240-5p;gga-miR-12256-3p;gga-miR-12270-3p;gga-miR-12286-3p;gga-miR-132c-5p;gga-miR-137-3p;gga-miR-144-3p;gga-miR-1465;gga-miR-1553-3p;gga-miR-15a;gga-miR-15b-5p;gga-miR-15c-5p;gga-miR-16-5p;gga-miR-1608;gga-miR-1619;gga-miR-1645;gga-miR-1661…
GATAD2A	gga-miR-12209-5p;gga-miR-12230-5p;gga-miR-12231-3p;gga-miR-12243-3p;gga-miR-12280-3p;gga-miR-12281-3p;gga-miR-12289-5p;gga-miR-12291-3p;gga-miR-138-5p;gga-miR-143-5p;gga-miR-145-3p;gga-miR-1564-3p;gga-miR-15a;gga-miR-15b-5p;gga-miR-15c-5p;gga-miR-16-5p;gga-miR-1609;gga-miR-1612;gga-miR-1644;gga-miR-1661;gga-miR-1667-5p;gga-miR-1680-5p;gga-miR-1693;gga-miR-16c-5p;gga-miR-1727;gga-miR-1729-5p;gga-m…
WWP1	gga-let-7g-3p;gga-miR-103-3p;gga-miR-107-3p;gga-miR-12224-5p;gga-miR-12243-3p;gga-miR-12254-3p;gga-miR-12274-5p;gga-miR-125b-3p;gga-miR-130a-5p;gga-miR-130c-5p;gga-miR-1562-5p;gga-miR-1582;gga-miR-15a;gga-miR-15b-5p;gga-miR-15c-5p;gga-miR-1609;gga-miR-16c-5p;gga-miR-1724;gga-miR-1736-5p;gga-miR-1764-3p;gga-miR-1781-3p;gga-miR-1782;gga-miR-1813;gga-miR-181a-5p;gga-miR-181b-5p;gga-miR-19b-5p;gga-mi…
MAL2	gga-let-7c-3p;gga-miR-101-3p;gga-miR-12225-5p;gga-miR-12232-5p;gga-miR-12235-3p;gga-miR-12236-3p;gga-miR-12246-5p;gga-miR-12254-3p;gga-miR-12256-3p;gga-miR-12261-3p;gga-miR-12262-5p;gga-miR-12270-5p;gga-miR-12278-3p;gga-miR-12293-3p;gga-miR-12294-5p;gga-miR-130a-3p;gga-miR-130b-3p;gga-miR-132c-3p;gga-miR-1397-5p;gga-miR-144-3p;gga-miR-1462-3p;gga-miR-153-3p;gga-miR-155;gga-miR-1562-5p;gga-miR-157…
DNAJB6	gga-let-7a-2-3p;gga-let-7c-3p;gga-miR-12246-5p;gga-miR-12293-3p;gga-miR-12295-3p;gga-miR-130a-3p;gga-miR-130b-3p;gga-miR-130c-3p;gga-miR-133a-5p;gga-miR-133c-5p;gga-miR-138-2-3p;gga-miR-138-5p;gga-miR-1591-3p;gga-miR-1642;gga-miR-1667-3p;gga-miR-1667-5p;gga-miR-1668-5p;gga-miR-1685-5p;gga-miR-1693;gga-miR-1709;gga-miR-1744-5p;gga-miR-1756a;gga-miR-1762;gga-miR-1764-5p;gga-miR-1769-3p;gga-miR-1773…
C1GALT1	gga-miR-101-3p;gga-miR-10a-3p;gga-miR-12209-5p;gga-miR-12210-5p;gga-miR-12213-5p;gga-miR-12214-5p;gga-miR-12221-5p;gga-miR-12223-5p;gga-miR-12230-5p;gga-miR-12231-3p;gga-miR-12232-3p;gga-miR-12232-5p;gga-miR-12235-5p;gga-miR-12239-3p;gga-miR-12246-3p;gga-miR-12252-3p;gga-miR-12256-3p;gga-miR-12266-3p;gga-miR-12270-5p;gga-miR-12275-3p;gga-miR-12278-5p;gga-miR-12280-5p;gga-miR-124c-5p;gga-miR-129-1…
TMEM106B	gga-miR-103-3p;gga-miR-107-3p;gga-miR-12208-3p;gga-miR-12236-3p;gga-miR-12260-3p;gga-miR-12278-5p;gga-miR-12284-5p;gga-miR-12295-3p;gga-miR-124c-3p;gga-miR-129-1-3p;gga-miR-129-3p;gga-miR-132a-3p;gga-miR-137-3p;gga-miR-138-1-3p;gga-miR-144-3p;gga-miR-1453;gga-miR-1454;gga-miR-1562-5p;gga-miR-1571;gga-miR-1596-5p;gga-miR-1597-5p;gga-miR-1606;gga-miR-1639;gga-miR-1658-5p;gga-miR-1667-5p;gga-miR-167…
2022-09-07	gga-miR-12209-5p;gga-miR-12236-3p;gga-miR-12271-5p;gga-miR-12280-3p;gga-miR-142-5p;gga-miR-1562-5p;gga-miR-1626-5p;gga-miR-1685-3p;gga-miR-1702;gga-miR-1717;gga-miR-1722-3p;gga-miR-1730-3p;gga-miR-1778;gga-miR-181b-1-3p;gga-miR-181b-2-3p;gga-miR-182-5p;gga-miR-19a-3p;gga-miR-19b-3p;gga-miR-200a-3p;gga-miR-2131-3p;gga-miR-218-3p;gga-miR-2188-3p;gga-miR-29a-5p;gga-miR-30a-3p;gga-miR-30e-3p;gga-miR-…
DEK	gga-let-7a-2-3p;gga-let-7c-3p;gga-let-7j-3p;gga-miR-12209-5p;gga-miR-12214-5p;gga-miR-12222-3p;gga-miR-12223-5p;gga-miR-12228-3p;gga-miR-12233-5p;gga-miR-12247-3p;gga-miR-12256-3p;gga-miR-12286-3p;gga-miR-129-5p;gga-miR-138-1-3p;gga-miR-1454;gga-miR-1457;gga-miR-153-5p;gga-miR-1609;gga-miR-1625-3p;gga-miR-1645;gga-miR-1654;gga-miR-1657;gga-miR-1658-5p;gga-miR-1659;gga-miR-1672;gga-miR-1685-3p;gga…
MYLIP	gga-miR-12213-3p;gga-miR-12249-3p;gga-miR-12293-5p;gga-miR-124a-3p;gga-miR-124b;gga-miR-130a-5p;gga-miR-1563;gga-miR-1589;gga-miR-1615;gga-miR-1627-5p;gga-miR-1630;gga-miR-1658-5p;gga-miR-1687-5p;gga-miR-1703-5p;gga-miR-1712-3p;gga-miR-1727;gga-miR-1729-5p;gga-miR-1754-3p;gga-miR-1773-5p;gga-miR-1781-5p;gga-miR-1795;gga-miR-1797;gga-miR-182-5p;gga-miR-187-5p;gga-miR-19a-3p;gga-miR-19b-3p;gga-miR-…
ANKH	gga-miR-12276-3p;gga-miR-12293-5p;gga-miR-1684a-3p;gga-miR-1775-3p;gga-miR-3533;gga-miR-551-5p;gga-miR-6571-3p;miR-10549-y;miR-12276-y;miR-495-y;miR-9226-x
CCT5	gga-miR-101-3p;gga-miR-12223-3p;gga-miR-12246-3p;gga-miR-1416-5p;gga-miR-144-3p;gga-miR-1558;gga-miR-3525;gga-miR-3526;gga-miR-6585-5p;miR-12223-y;miR-144-y;miR-1696-x
EPCAM	gga-miR-12264-3p;gga-miR-12283-3p;gga-miR-132b-3p;gga-miR-142-5p;gga-miR-1551-5p;gga-miR-15a;gga-miR-15c-5p;gga-miR-16-5p;gga-miR-1679;gga-miR-16c-5p;gga-miR-1739;gga-miR-1756b;gga-miR-33-3p;gga-miR-489-3p;gga-miR-6544-5p;gga-miR-6551-3p;gga-miR-6575-5p;gga-miR-6576-5p;gga-miR-6577-5p;gga-miR-6612-5p;gga-miR-6696-5p;gga-miR-7440-3p;gga-miR-7442-5p;gga-miR-7446-5p;gga-miR-7450-3p;gga-miR-7461-3p;g…
DEGS1	gga-miR-103-2-5p;gga-miR-107-5p;gga-miR-12214-3p;gga-miR-12239-5p;gga-miR-12243-3p;gga-miR-12259-5p;gga-miR-133a-5p;gga-miR-135a-2-3p;gga-miR-1397-5p;gga-miR-146a-5p;gga-miR-146b-5p;gga-miR-146c-5p;gga-miR-155;gga-miR-1558;gga-miR-1563;gga-miR-1595-5p;gga-miR-1625-3p;gga-miR-1661;gga-miR-1668-3p;gga-miR-1684a-3p;gga-miR-1684b-3p;gga-miR-1696;gga-miR-1704;gga-miR-1744-3p;gga-miR-1759-5p;gga-miR-17…
YIPF3	gga-miR-12214-5p;gga-miR-12231-5p;gga-miR-12246-5p;gga-miR-12248-5p;gga-miR-12270-3p;gga-miR-12284-3p;gga-miR-1457;gga-miR-1556;gga-miR-1664-5p;gga-miR-1680-5p;gga-miR-1774;gga-miR-1781-5p;gga-miR-2131-5p;gga-miR-2188-5p;gga-miR-2985-5p;gga-miR-3539;gga-miR-6545-5p;gga-miR-6553-5p;gga-miR-6566-3p;gga-miR-6578-5p;gga-miR-6669-3p;gga-miR-6700-3p;gga-miR-7450-5p;gga-miR-7455-3p;gga-miR-7476-3p;miR-1…
TTC27	gga-miR-6544-5p;miR-11637-x;miR-598-y;miR-6544-x;miR-7552-x;novel-m0086-3p
CSTF3	gga-miR-12231-5p;gga-miR-12284-3p;gga-miR-124a-3p;gga-miR-124b;gga-miR-130a-5p;gga-miR-142-5p;gga-miR-145-5p;gga-miR-1465;gga-miR-1746;gga-miR-1773-3p;gga-miR-1796;gga-miR-199-3p;gga-miR-1b-3p;gga-miR-204;gga-miR-211;gga-miR-2184a-5p;gga-miR-449d-3p;gga-miR-6542-5p;gga-miR-6549-3p;gga-miR-6573-3p;gga-miR-7467-3p;miR-10-y;miR-1307-x;miR-1773-y;miR-1835-x;miR-204-x;miR-211-x;miR-351-y;miR-6693-y;mi…
AMD1	gga-miR-12210-5p;gga-miR-12227-3p;gga-miR-12234-5p;gga-miR-12262-5p;gga-miR-12266-5p;gga-miR-12271-3p;gga-miR-12293-3p;gga-miR-122b-3p;gga-miR-124a-5p;gga-miR-138-2-3p;gga-miR-144-3p;gga-miR-1463;gga-miR-148a-3p;gga-miR-148b-3p;gga-miR-153-5p;gga-miR-1588;gga-miR-1590;gga-miR-1598;gga-miR-15b-3p;gga-miR-1616;gga-miR-1627-5p;gga-miR-1630;gga-miR-1643-3p;gga-miR-1651-5p;gga-miR-1664-5p;gga-miR-1687…
LRRC59	gga-miR-103-2-5p;gga-miR-107-5p;gga-miR-12223-3p;gga-miR-1354;gga-miR-1452;gga-miR-1625-5p;gga-miR-205c-5p;gga-miR-20a-3p;gga-miR-338-5p;gga-miR-3525;gga-miR-383-3p;gga-miR-6552-3p;gga-miR-6565-5p;gga-miR-6585-5p;gga-miR-6599-3p;gga-miR-6671-5p;gga-miR-6693-3p;gga-miR-6708-5p;gga-miR-7443-3p;gga-miR-7457-3p;gga-miR-757;miR-107-x;miR-136-x;miR-1467-x;miR-1625-x;miR-317-y;miR-335-x;miR-338-x;miR-35…
ITM2A	gga-miR-101-3p;gga-miR-12232-5p;gga-miR-12261-3p;gga-miR-12283-5p;gga-miR-12292-5p;gga-miR-138-1-3p;gga-miR-142-3p;gga-miR-1460;gga-miR-148a-5p;gga-miR-155;gga-miR-1593;gga-miR-1609;gga-miR-1619;gga-miR-1685-3p;gga-miR-1729-5p;gga-miR-1740-5p;gga-miR-1747-3p;gga-miR-1759-5p;gga-miR-1795;gga-miR-205a;gga-miR-205b;gga-miR-205c-5p;gga-miR-2131-5p;gga-miR-2184a-5p;gga-miR-2184b-3p;gga-miR-2985-3p;gga…
RAP2C	gga-miR-103-3p;gga-miR-12238-3p;gga-miR-132c-5p;gga-miR-1456-5p;gga-miR-148a-5p;gga-miR-15a;gga-miR-16-5p;gga-miR-1600;gga-miR-1616;gga-miR-1684a-5p;gga-miR-1744-5p;gga-miR-1784-5p;gga-miR-1784b-5p;gga-miR-20b-3p;gga-miR-24-3p;gga-miR-30b-5p;gga-miR-30c-5p;gga-miR-3525;gga-miR-3532-3p;gga-miR-6580-3p;gga-miR-7472-5p;gga-miR-7479-3p;gga-miR-7482-5p;miR-10-y;miR-1014-x;miR-10853-y;miR-10900-y;miR-1…
MBNL3	bantam-y;gga-let-7g-3p;gga-miR-101-3p;gga-miR-12209-3p;gga-miR-12209-5p;gga-miR-12214-5p;gga-miR-12216-5p;gga-miR-12219-3p;gga-miR-12234-3p;gga-miR-12239-3p;gga-miR-12242-3p;gga-miR-12243-5p;gga-miR-12245-5p;gga-miR-12248-5p;gga-miR-12251-5p;gga-miR-12256-3p;gga-miR-12258-3p;gga-miR-12258-5p;gga-miR-12269-3p;gga-miR-12270-3p;gga-miR-12270-5p;gga-miR-12271-5p;gga-miR-12274-5p;gga-miR-12278-5p;gga-…
SH3BGRL	gga-let-7g-3p;gga-miR-103-2-5p;gga-miR-107-5p;gga-miR-12210-5p;gga-miR-12214-3p;gga-miR-12222-5p;gga-miR-12223-3p;gga-miR-12231-5p;gga-miR-12234-5p;gga-miR-12235-3p;gga-miR-12254-5p;gga-miR-12271-5p;gga-miR-12276-3p;gga-miR-12284-3p;gga-miR-124a-3p;gga-miR-124a-5p;gga-miR-124b;gga-miR-125b-3p;gga-miR-129-5p;gga-miR-1329-5p;gga-miR-133c-5p;gga-miR-138-1-3p;gga-miR-138-2-3p;gga-miR-1457;gga-miR-153…
TMLHE	gga-let-7l-3p;gga-miR-100-3p;gga-miR-10585-5p;gga-miR-12208-5p;gga-miR-12211-3p;gga-miR-12211-5p;gga-miR-12213-3p;gga-miR-12218-5p;gga-miR-12223-5p;gga-miR-12230-5p;gga-miR-12232-5p;gga-miR-12234-5p;gga-miR-12239-3p;gga-miR-12246-3p;gga-miR-12269-3p;gga-miR-12270-3p;gga-miR-12280-3p;gga-miR-12283-3p;gga-miR-12293-3p;gga-miR-1354;gga-miR-138-5p;gga-miR-1397-3p;gga-miR-140-3p;gga-miR-1416-3p;gga-mi…
HSPA4L	gga-let-7a-3p;gga-let-7f-3p;gga-let-7k-3p;gga-miR-101-3p;gga-miR-10a-5p;gga-miR-10b-5p;gga-miR-10c-5p;gga-miR-12274-5p;gga-miR-130a-3p;gga-miR-130b-3p;gga-miR-15a;gga-miR-15b-5p;gga-miR-15c-5p;gga-miR-1627-5p;gga-miR-1652;gga-miR-1653;gga-miR-1700;gga-miR-217-3p;gga-miR-301a-3p;gga-miR-301b-3p;gga-miR-302a;gga-miR-454-3p;gga-miR-6560-5p;gga-miR-7470-3p;gga-miR-9-4-3p;miR-12115-x;miR-12180-y;miR-1…
TBCK	gga-miR-12223-5p;gga-miR-12232-5p;gga-miR-12271-3p;gga-miR-124a-5p;gga-miR-132b-3p;gga-miR-1452;gga-miR-153-5p;gga-miR-1563;gga-miR-1720-5p;gga-miR-1766;gga-miR-1775-5p;gga-miR-1813;gga-miR-196-1-3p;gga-miR-19a-5p;gga-miR-19b-5p;gga-miR-23b-3p;gga-miR-27b-3p;gga-miR-365-3p;gga-miR-499-3p;gga-miR-6544-5p;gga-miR-6605-5p;gga-miR-6679-5p;gga-miR-7437-5p;gga-miR-7463-3p;gga-miR-7481-3p;gga-miR-7482-3…
ACSL1	gga-miR-12214-3p;gga-miR-12223-3p;gga-miR-12225-5p;gga-miR-12236-3p;gga-miR-12243-3p;gga-miR-12264-3p;gga-miR-12265-5p;gga-miR-12271-3p;gga-miR-12293-5p;gga-miR-12294-5p;gga-miR-1397-3p;gga-miR-142-5p;gga-miR-1460;gga-miR-146b-3p;gga-miR-148a-3p;gga-miR-148b-3p;gga-miR-153-5p;gga-miR-1555-5p;gga-miR-1567;gga-miR-1586;gga-miR-1589;gga-miR-1623;gga-miR-1626-5p;gga-miR-1631;gga-miR-1664-5p;gga-miR-1…
GPM6A	gga-miR-1733;gga-miR-6662-3p;gga-miR-7444-3p;gga-miR-7457-5p;miR-12189-y;miR-6240-x;miR-80-y
PDS5A	gga-miR-103-3p;gga-miR-107-3p;gga-miR-130a-5p;gga-miR-130c-5p;gga-miR-138-2-3p;gga-miR-1589;gga-miR-1650;gga-miR-1651-3p;gga-miR-1658-3p;gga-miR-1688;gga-miR-1741;gga-miR-1749-3p;gga-miR-1778;gga-miR-1793;gga-miR-204;gga-miR-211;gga-miR-301b-5p;gga-miR-30a-3p;gga-miR-3530-3p;gga-miR-6554-3p;gga-miR-6558-3p;gga-miR-6562-5p;gga-miR-6578-5p;gga-miR-6693-3p;gga-miR-6707-5p;gga-miR-7437-3p;gga-miR-746…
UGDH	gga-let-7a-2-3p;gga-let-7a-5p;gga-let-7g-5p;gga-let-7i;gga-let-7j-5p;gga-let-7k-5p;gga-let-7l-5p;gga-miR-12223-5p;gga-miR-12266-3p;gga-miR-12269-3p;gga-miR-12271-5p;gga-miR-12278-5p;gga-miR-122b;gga-miR-138-2-3p;gga-miR-143-5p;gga-miR-144-3p;gga-miR-1456-5p;gga-miR-1457;gga-miR-1459;gga-miR-1462-3p;gga-miR-1551-3p;gga-miR-1552-3p;gga-miR-1555-3p;gga-miR-1570;gga-miR-1586;gga-miR-1591-5p;gga-miR-1…
RELL1	gga-miR-103-2-5p;gga-miR-106-5p;gga-miR-12208-3p;gga-miR-12209-5p;gga-miR-12214-3p;gga-miR-12214-5p;gga-miR-12223-5p;gga-miR-12228-5p;gga-miR-12230-5p;gga-miR-12240-5p;gga-miR-12243-3p;gga-miR-12292-5p;gga-miR-12294-5p;gga-miR-124a-3p;gga-miR-124a-5p;gga-miR-124b;gga-miR-135a-5p;gga-miR-142-3p;gga-miR-1460;gga-miR-1464;gga-miR-148a-5p;gga-miR-153-3p;gga-miR-1550-3p;gga-miR-1562-5p;gga-miR-1568;gg…
CARS	gga-let-7a-2-3p;gga-let-7c-3p;gga-miR-12236-3p;gga-miR-12239-5p;gga-miR-12259-5p;gga-miR-12274-5p;gga-miR-12275-3p;gga-miR-122b-5p;gga-miR-1354;gga-miR-1460;gga-miR-15a;gga-miR-15b-5p;gga-miR-15c-5p;gga-miR-1631;gga-miR-1639;gga-miR-1664-3p;gga-miR-1705;gga-miR-1719;gga-miR-1795;gga-miR-1803;gga-miR-187-5p;gga-miR-19a-3p;gga-miR-19a-5p;gga-miR-19b-5p;gga-miR-204;gga-miR-211;gga-miR-214b-3p;gga-mi…
TMEM229B	gga-miR-106-5p;gga-miR-12209-5p;gga-miR-12210-5p;gga-miR-12211-3p;gga-miR-12211-5p;gga-miR-12214-5p;gga-miR-12216-3p;gga-miR-12223-3p;gga-miR-12235-3p;gga-miR-12236-3p;gga-miR-12247-3p;gga-miR-12259-3p;gga-miR-12264-3p;gga-miR-12266-5p;gga-miR-12274-5p;gga-miR-12278-5p;gga-miR-12283-3p;gga-miR-12295-3p;gga-miR-124a-5p;gga-miR-129-1-3p;gga-miR-129-3p;gga-miR-132a-3p;gga-miR-132c-3p;gga-miR-133c-5p…
ZC3H14	gga-miR-12223-5p;gga-miR-1562-3p;gga-miR-1596-5p;gga-miR-1797;gga-miR-200a-5p;gga-miR-26a-2-5p;gga-miR-26a-5p;gga-miR-30e-3p;gga-miR-6691-5p;gga-miR-7459-5p;miR-200-x;miR-2137-y;miR-2284-x;miR-26-x;miR-277-y;miR-3525-x;miR-489-y;miR-8-x;novel-m0014-3p;novel-m0064-3p;novel-m0190-3p
RPS6KA5	gga-let-7j-3p;gga-miR-101-2-5p;gga-miR-10c-5p;gga-miR-12209-3p;gga-miR-12214-3p;gga-miR-12216-3p;gga-miR-12232-5p;gga-miR-12243-3p;gga-miR-12269-3p;gga-miR-12271-3p;gga-miR-12275-3p;gga-miR-12285-5p;gga-miR-12293-3p;gga-miR-122b-3p;gga-miR-126-5p;gga-miR-128-3p;gga-miR-130a-3p;gga-miR-130b-3p;gga-miR-130c-3p;gga-miR-1329-5p;gga-miR-138-1-3p;gga-miR-1397-3p;gga-miR-140-3p;gga-miR-1416-3p;gga-miR-1…
ITPK1	gga-let-7a-2-3p;gga-miR-12214-5p;gga-miR-12231-5p;gga-miR-12236-3p;gga-miR-12240-3p;gga-miR-12240-5p;gga-miR-12264-3p;gga-miR-12274-5p;gga-miR-12282-3p;gga-miR-12293-3p;gga-miR-12293-5p;gga-miR-122b-3p;gga-miR-126-5p;gga-miR-129-1-3p;gga-miR-129-3p;gga-miR-130a-5p;gga-miR-130c-5p;gga-miR-138-2-3p;gga-miR-138-5p;gga-miR-140-3p;gga-miR-145-5p;gga-miR-1453;gga-miR-1457;gga-miR-1458;gga-miR-1460;gga-…
EXOC5	gga-miR-101-2-5p;gga-miR-12208-3p;gga-miR-12211-5p;gga-miR-12220-3p;gga-miR-12224-3p;gga-miR-12234-3p;gga-miR-12234-5p;gga-miR-12243-5p;gga-miR-12259-3p;gga-miR-12264-3p;gga-miR-12265-5p;gga-miR-12286-3p;gga-miR-122b-3p;gga-miR-132a-3p;gga-miR-138-2-3p;gga-miR-1463;gga-miR-1464;gga-miR-1467-3p;gga-miR-146a-5p;gga-miR-146b-5p;gga-miR-146c-5p;gga-miR-1575;gga-miR-1597-5p;gga-miR-16-2-3p;gga-miR-161…
KLHDC2	gga-miR-103-3p;gga-miR-107-3p;gga-miR-12216-3p;gga-miR-12223-5p;gga-miR-12274-5p;gga-miR-12286-3p;gga-miR-126-5p;gga-miR-138-1-3p;gga-miR-144-3p;gga-miR-1573;gga-miR-15a;gga-miR-15b-5p;gga-miR-15c-5p;gga-miR-16-5p;gga-miR-1677-5p;gga-miR-1681;gga-miR-1689-5p;gga-miR-1739;gga-miR-1746;gga-miR-1756b;gga-miR-1768;gga-miR-1788-3p;gga-miR-1815;gga-miR-22-3p;gga-miR-301b-5p;gga-miR-3064-3p;gga-miR-3064…
HNRNPH3	gga-miR-101-3p;gga-miR-12208-3p;gga-miR-12262-5p;gga-miR-12278-5p;gga-miR-130a-5p;gga-miR-130c-5p;gga-miR-140-5p;gga-miR-1416-3p;gga-miR-144-3p;gga-miR-1460;gga-miR-1465;gga-miR-1554;gga-miR-1614-3p;gga-miR-1632-3p;gga-miR-1639;gga-miR-1782;gga-miR-1805-5p;gga-miR-187-5p;gga-miR-200a-5p;gga-miR-203a;gga-miR-214b-3p;gga-miR-215-5p;gga-miR-2184a-3p;gga-miR-27b-5p;gga-miR-30e-3p;gga-miR-34b-3p;gga-m…
WASHC2C	gga-miR-12269-3p;gga-miR-12286-3p;gga-miR-12291-3p;gga-miR-1462-3p;gga-miR-1759-3p;gga-miR-1762;gga-miR-1778;gga-miR-190b-3p;gga-miR-215-3p;gga-miR-32-5p;gga-miR-338-5p;gga-miR-6672-3p;miR-12-z;miR-1574-y;miR-215-y;miR-230-y;miR-25-y;miR-3098-x;miR-310-y;miR-32-x;miR-338-x;miR-338-y;miR-577-x;miR-6833-y;miR-872-x
GORASP2	gga-miR-101-3p;gga-miR-106-3p;gga-miR-12228-3p;gga-miR-12235-3p;gga-miR-12262-5p;gga-miR-12283-3p;gga-miR-135a-5p;gga-miR-135b;gga-miR-144-3p;gga-miR-146a-3p;gga-miR-1617;gga-miR-1637;gga-miR-1719;gga-miR-1773-3p;gga-miR-1795;gga-miR-1796;gga-miR-1814;gga-miR-199-3p;gga-miR-199b;gga-miR-219b;gga-miR-221-3p;gga-miR-222a;gga-miR-222b-3p;gga-miR-27b-5p;gga-miR-2954;gga-miR-34a-5p;gga-miR-34c-5p;gga-…
SCYL3	gga-let-7g-3p;gga-miR-12209-5p;gga-miR-12231-3p;gga-miR-12232-3p;gga-miR-12234-3p;gga-miR-12269-3p;gga-miR-12274-5p;gga-miR-12283-3p;gga-miR-137-3p;gga-miR-1451-3p;gga-miR-1460;gga-miR-1462-5p;gga-miR-15c-5p;gga-miR-16-5p;gga-miR-1687-3p;gga-miR-16c-5p;gga-miR-1721;gga-miR-1736-3p;gga-miR-1746;gga-miR-1768;gga-miR-1807;gga-miR-200a-5p;gga-miR-205c-5p;gga-miR-27b-3p;gga-miR-2984-5p;gga-miR-29a-3p;…
FAM129A	gga-miR-103-2-5p;gga-miR-107-5p;gga-miR-12228-3p;gga-miR-12238-3p;gga-miR-12239-3p;gga-miR-12253-3p;gga-miR-12280-5p;gga-miR-12283-3p;gga-miR-12286-3p;gga-miR-128-3p;gga-miR-1329-5p;gga-miR-132c-5p;gga-miR-133a-5p;gga-miR-133c-5p;gga-miR-140-3p;gga-miR-1467-5p;gga-miR-148a-3p;gga-miR-1553-5p;gga-miR-1556;gga-miR-1560-3p;gga-miR-1587;gga-miR-1589;gga-miR-1593;gga-miR-1600;gga-miR-1647;gga-miR-1652…
ABCD3	gga-let-7b;gga-let-7c-5p;gga-let-7d;gga-let-7f-5p;gga-let-7g-3p;gga-let-7g-5p;gga-let-7i;gga-let-7k-5p;gga-let-7l-5p;gga-miR-101-3p;gga-miR-10585-3p;gga-miR-12214-3p;gga-miR-12231-3p;gga-miR-12274-5p;gga-miR-12292-5p;gga-miR-124a-5p;gga-miR-1329-5p;gga-miR-132a-3p;gga-miR-133a-5p;gga-miR-133c-5p;gga-miR-144-3p;gga-miR-1452;gga-miR-1464;gga-miR-1568;gga-miR-1575;gga-miR-1593;gga-miR-15a;gga-miR-15…
ELOVL1	gga-miR-12214-5p;gga-miR-12218-5p;gga-miR-12228-3p;gga-miR-12243-5p;gga-miR-12248-5p;gga-miR-12253-3p;gga-miR-12259-3p;gga-miR-12274-5p;gga-miR-12278-5p;gga-miR-12280-3p;gga-miR-12286-5p;gga-miR-124b;gga-miR-125b-3p;gga-miR-1329-5p;gga-miR-132a-3p;gga-miR-1551-3p;gga-miR-1587;gga-miR-1596-5p;gga-miR-15c-5p;gga-miR-1602;gga-miR-1612;gga-miR-1645;gga-miR-1647;gga-miR-1695;gga-miR-1699;gga-miR-16c-5…
RNF220	gga-miR-12218-5p;gga-miR-12233-3p;gga-miR-12239-3p;gga-miR-12261-3p;gga-miR-132a-5p;gga-miR-140-5p;gga-miR-1456-3p;gga-miR-1571;gga-miR-1594;gga-miR-1595-3p;gga-miR-1744-5p;gga-miR-1791-5p;gga-miR-187-3p;gga-miR-200a-3p;gga-miR-34b-3p;gga-miR-34c-3p;gga-miR-455-3p;gga-miR-460a-3p;gga-miR-6561-3p;gga-miR-6576-3p;gga-miR-6596-5p;gga-miR-6622-3p;gga-miR-6630-3p;gga-miR-6661-5p;gga-miR-6671-5p;gga-mi…
PSMD1	gga-miR-12269-5p;gga-miR-12286-5p;gga-miR-142-5p;gga-miR-144-5p;gga-miR-1462-3p;gga-miR-148b-5p;gga-miR-1625-3p;gga-miR-1661;gga-miR-1695;gga-miR-1704;gga-miR-1791-5p;gga-miR-181b-1-3p;gga-miR-22-5p;miR-10-y;miR-1467-x;miR-1479-x;miR-1664-y;miR-22-x;miR-3074-y;miR-493-y;miR-6693-y;miR-750-y;novel-m0112-3p;novel-m0142-5p
FXR1	gga-let-7g-3p;gga-miR-106-5p;gga-miR-12208-3p;gga-miR-12209-5p;gga-miR-12223-5p;gga-miR-12236-3p;gga-miR-130a-3p;gga-miR-130b-3p;gga-miR-130c-3p;gga-miR-132a-3p;gga-miR-148a-3p;gga-miR-148b-3p;gga-miR-155;gga-miR-1603;gga-miR-1649-5p;gga-miR-17-5p;gga-miR-1718;gga-miR-1740-5p;gga-miR-1812-3p;gga-miR-182-5p;gga-miR-196-2-3p;gga-miR-199-3p;gga-miR-19a-3p;gga-miR-19b-3p;gga-miR-202-5p;gga-miR-20a-5p…
SEC62	gga-let-7g-3p;gga-miR-101-2-5p;gga-miR-12208-3p;gga-miR-12278-3p;gga-miR-12292-5p;gga-miR-124a-3p;gga-miR-135a-5p;gga-miR-143-3p;gga-miR-1560-3p;gga-miR-1568;gga-miR-1731-5p;gga-miR-1736-5p;gga-miR-1756b;gga-miR-1762;gga-miR-1775-5p;gga-miR-1798-3p;gga-miR-1803;gga-miR-1a-1-5p;gga-miR-1a-2-5p;gga-miR-1a-3p;gga-miR-1b-3p;gga-miR-1b-5p;gga-miR-200a-3p;gga-miR-3525;gga-miR-6571-5p;gga-miR-6575-3p;gg…
GINS1	gga-miR-12218-5p;gga-miR-12250-3p;gga-miR-140-5p;gga-miR-1623;gga-miR-1658-3p;gga-miR-1687-3p;gga-miR-1735;gga-miR-1748;gga-miR-1774;gga-miR-1781-5p;gga-miR-1796;gga-miR-18a-5p;gga-miR-18b-5p;gga-miR-200b-3p;gga-miR-2131-3p;gga-miR-217-5p;gga-miR-302c-5p;gga-miR-32-5p;gga-miR-460a-5p;gga-miR-6563-5p;gga-miR-6702-5p;gga-miR-7443-5p;gga-miR-7457-5p;gga-miR-757;gga-miR-9-5p;miR-124-y;miR-133-x;miR-1…
MAEA	gga-miR-107-5p;gga-miR-12278-5p;gga-miR-130a-3p;gga-miR-130b-3p;gga-miR-130c-3p;gga-miR-1416-3p;gga-miR-146a-3p;gga-miR-148a-3p;gga-miR-148b-3p;gga-miR-1582;gga-miR-1597-3p;gga-miR-1630;gga-miR-1653;gga-miR-1665;gga-miR-1719;gga-miR-1752;gga-miR-1760;gga-miR-1784b-3p;gga-miR-1793;gga-miR-1815;gga-miR-1816;gga-miR-19a-5p;gga-miR-203a;gga-miR-2130;gga-miR-2184a-3p;gga-miR-2184b-5p;gga-miR-26a-2-5p;…
ARL6IP5	bantam-y;gga-miR-101-3p;gga-miR-12214-5p;gga-miR-12233-5p;gga-miR-12239-3p;gga-miR-12259-3p;gga-miR-12271-5p;gga-miR-12283-3p;gga-miR-133a-5p;gga-miR-133c-5p;gga-miR-137-3p;gga-miR-144-3p;gga-miR-1451-5p;gga-miR-1457;gga-miR-146a-5p;gga-miR-146c-5p;gga-miR-148a-5p;gga-miR-1559-3p;gga-miR-1563;gga-miR-1568;gga-miR-1573;gga-miR-1582;gga-miR-1642;gga-miR-1645;gga-miR-1651-3p;gga-miR-1655-5p;gga-miR-…
UTP15	gga-miR-12243-3p;gga-miR-12269-3p;gga-miR-12280-5p;gga-miR-1572;gga-miR-1664-5p;gga-miR-1709;gga-miR-22-5p;gga-miR-6574-5p;gga-miR-6620-5p;gga-miR-6630-3p;gga-miR-6670-5p;gga-miR-6673-3p;gga-miR-7482-3p;miR-1338-y;miR-1559-y;miR-192-y;miR-22-x;miR-2284-x;miR-455-y;miR-7132-x;miR-9162-y;miR-9890-x;novel-m0038-5p;novel-m0072-3p;novel-m0077-3p;novel-m0124-5p
SNX2	gga-miR-100-3p;gga-miR-130a-3p;gga-miR-130b-3p;gga-miR-130c-3p;gga-miR-140-5p;gga-miR-1457;gga-miR-148a-3p;gga-miR-148b-3p;gga-miR-1562-5p;gga-miR-1632-5p;gga-miR-1667-3p;gga-miR-1682;gga-miR-1726;gga-miR-1784b-3p;gga-miR-1788-5p;gga-miR-1811;gga-miR-196-1-3p;gga-miR-1b-3p;gga-miR-200a-3p;gga-miR-206;gga-miR-2131-5p;gga-miR-301a-3p;gga-miR-301b-3p;gga-miR-454-3p;gga-miR-6639-5p;gga-miR-6641-5p;gg…
F2RL1	gga-let-7a-2-3p;gga-let-7c-3p;gga-miR-10585-3p;gga-miR-12208-3p;gga-miR-12218-3p;gga-miR-12221-3p;gga-miR-12243-3p;gga-miR-12274-5p;gga-miR-125b-5p;gga-miR-130a-3p;gga-miR-130c-3p;gga-miR-1329-5p;gga-miR-148a-3p;gga-miR-148b-5p;gga-miR-1550-3p;gga-miR-1550-5p;gga-miR-1571;gga-miR-1580;gga-miR-1596-5p;gga-miR-15a;gga-miR-15b-5p;gga-miR-15c-5p;gga-miR-16-5p;gga-miR-1611;gga-miR-1651-3p;gga-miR-1662…
GNRHR	gga-miR-12219-5p;gga-miR-12264-3p;gga-miR-1558;gga-miR-1567;gga-miR-1646;gga-miR-1684a-5p;gga-miR-1696;gga-miR-1710;gga-miR-1712-5p;gga-miR-1745;gga-miR-1784-5p;gga-miR-200b-5p;gga-miR-338-3p;gga-miR-3530-5p;gga-miR-6579-3p;gga-miR-6587-5p;gga-miR-6610-3p;gga-miR-6612-5p;gga-miR-6684-5p;miR-12264-y;miR-140-y;miR-1696-x;miR-1710-x;miR-1712-x;miR-1745-x;miR-1784-x;miR-338-y;miR-3530-x;miR-379-y;miR…
FOXL2	gga-miR-12245-3p;gga-miR-12279-5p;gga-miR-12295-3p;gga-miR-1664-5p;gga-miR-1763;gga-miR-6556-3p;gga-miR-6557-5p;gga-miR-7455-5p;miR-10400-x;miR-11975-x;miR-11976-y;miR-12221-x;miR-12226-y;miR-12256-x;miR-12269-y;miR-185-x;miR-2493-x;miR-361-y;miR-3885-x;miR-3960-y;miR-6557-x;miR-6583-x;miR-731-y;novel-m0001-3p;novel-m0002-3p;novel-m0019-5p;novel-m0020-5p;novel-m0128-3p;novel-m0149-3p;novel-m0151-…
GABPB1	gga-let-7a-2-3p;gga-let-7c-3p;gga-let-7j-3p;gga-miR-101-2-5p;gga-miR-101-3p;gga-miR-103-3p;gga-miR-107-3p;gga-miR-12210-5p;gga-miR-12213-3p;gga-miR-12223-3p;gga-miR-12240-5p;gga-miR-12259-3p;gga-miR-12270-5p;gga-miR-12274-5p;gga-miR-12283-3p;gga-miR-12291-3p;gga-miR-128-3p;gga-miR-132b-3p;gga-miR-138-2-3p;gga-miR-1397-3p;gga-miR-142-5p;gga-miR-144-3p;gga-miR-145-5p;gga-miR-1465;gga-miR-1467-3p;gg…
SURF1	gga-miR-100-3p;gga-miR-106-3p;gga-miR-12220-5p;gga-miR-12223-5p;gga-miR-12278-3p;gga-miR-125b-5p;gga-miR-148a-5p;gga-miR-1655-5p;gga-miR-1660;gga-miR-17-3p;gga-miR-1711;gga-miR-1726;gga-miR-1766;gga-miR-1796;gga-miR-1800;gga-miR-183;gga-miR-191-3p;gga-miR-212-5p;gga-miR-2188-5p;gga-miR-338-3p;gga-miR-6573-5p;gga-miR-6608-3p;gga-miR-6673-3p;gga-miR-6675-5p;gga-miR-7476-5p;gga-miR-96-5p;lin-4-x;miR…
TIPIN	gga-miR-106-3p;gga-miR-12254-3p;gga-miR-1458;gga-miR-1459;gga-miR-1720-3p;gga-miR-1803;gga-miR-181b-1-3p;gga-miR-6704-5p;gga-miR-6711-5p;gga-miR-7442-3p;gga-miR-7445-5p;gga-miR-7451-3p;gga-miR-7453-5p;gga-miR-7481-5p;miR-10670-x;miR-1573-y;miR-1983-y;miR-582-x;miR-6590-y;miR-660-x;miR-7133-y;miR-7442-y;miR-8990-y
CSNK2A2	gga-miR-12224-5p;gga-miR-12227-5p;gga-miR-12238-3p;gga-miR-12247-3p;gga-miR-12270-3p;gga-miR-125b-3p;gga-miR-128-3p;gga-miR-140-3p;gga-miR-144-5p;gga-miR-1627-3p;gga-miR-1635;gga-miR-1645;gga-miR-1668-5p;gga-miR-1791-5p;gga-miR-1794;gga-miR-1815;gga-miR-181a-5p;gga-miR-219b;gga-miR-3064-3p;gga-miR-30a-5p;gga-miR-30b-5p;gga-miR-30c-5p;gga-miR-30e-5p;gga-miR-3531-3p;gga-miR-3539;gga-miR-456-3p;gga-…
MGAT3	bantam-y;gga-miR-103-2-5p;gga-miR-107-5p;gga-miR-12207-3p;gga-miR-12207-5p;gga-miR-12227-3p;gga-miR-12231-3p;gga-miR-12232-3p;gga-miR-12243-3p;gga-miR-12243-5p;gga-miR-12244-5p;gga-miR-12246-5p;gga-miR-12249-3p;gga-miR-12250-5p;gga-miR-12256-3p;gga-miR-12258-3p;gga-miR-12260-3p;gga-miR-12264-3p;gga-miR-12266-3p;gga-miR-12270-3p;gga-miR-12278-3p;gga-miR-12278-5p;gga-miR-12283-3p;gga-miR-12284-3p;g…
TMEM131	gga-miR-10585-5p;gga-miR-12283-5p;gga-miR-132c-5p;gga-miR-1354;gga-miR-142-5p;gga-miR-148b-5p;gga-miR-1599;gga-miR-1668-3p;gga-miR-1695;gga-miR-1696;gga-miR-17-5p;gga-miR-1755;gga-miR-1766;gga-miR-1773-5p;gga-miR-1805-5p;gga-miR-181b-5p;gga-miR-20a-5p;gga-miR-20b-3p;gga-miR-20b-5p;gga-miR-21-5p;gga-miR-216a;gga-miR-30c-1-3p;gga-miR-3525;gga-miR-429-3p;gga-miR-551-5p;gga-miR-6554-3p;gga-miR-6599-5…
HES5	gga-miR-12232-5p;gga-miR-12234-5p;gga-miR-12235-5p;gga-miR-12261-3p;gga-miR-12265-3p;gga-miR-12269-3p;gga-miR-12278-5p;gga-miR-12286-5p;gga-miR-1574-3p;gga-miR-1612;gga-miR-1626-3p;gga-miR-1653;gga-miR-1659;gga-miR-1663-3p;gga-miR-1680-5p;gga-miR-1684a-5p;gga-miR-1685-3p;gga-miR-1687-3p;gga-miR-1762;gga-miR-1778;gga-miR-1815;gga-miR-196-1-3p;gga-miR-199-5p;gga-miR-1a-3p;gga-miR-1b-3p;gga-miR-206;…
PIK3CD	bantam-y;gga-let-7a-5p;gga-let-7b;gga-let-7d;gga-let-7f-5p;gga-let-7g-5p;gga-let-7i;gga-let-7j-5p;gga-let-7k-5p;gga-let-7l-3p;gga-let-7l-5p;gga-miR-103-3p;gga-miR-107-3p;gga-miR-12209-5p;gga-miR-12216-3p;gga-miR-12227-3p;gga-miR-12231-5p;gga-miR-12235-5p;gga-miR-12256-3p;gga-miR-12258-5p;gga-miR-12262-5p;gga-miR-12270-5p;gga-miR-12283-3p;gga-miR-12284-3p;gga-miR-12291-3p;gga-miR-122b-3p;gga-miR-1…
MAGI3	gga-miR-101-3p;gga-miR-12214-3p;gga-miR-12223-3p;gga-miR-12223-5p;gga-miR-12227-3p;gga-miR-12246-3p;gga-miR-12254-5p;gga-miR-12262-5p;gga-miR-12264-3p;gga-miR-12270-5p;gga-miR-12271-3p;gga-miR-12271-5p;gga-miR-12274-5p;gga-miR-12276-3p;gga-miR-12283-3p;gga-miR-12293-5p;gga-miR-12294-5p;gga-miR-12295-3p;gga-miR-124c-3p;gga-miR-130a-3p;gga-miR-130b-3p;gga-miR-130b-5p;gga-miR-130c-3p;gga-miR-132c-5p…
TMEM18	gga-miR-124a-5p;gga-miR-137-3p;gga-miR-146b-3p;gga-miR-1550-3p;gga-miR-1619;gga-miR-1626-3p;gga-miR-1667-3p;gga-miR-1692;gga-miR-1705;gga-miR-203a;gga-miR-205c-5p;gga-miR-20a-3p;gga-miR-3526;gga-miR-6558-5p;gga-miR-6571-3p;gga-miR-6573-5p;gga-miR-6575-3p;gga-miR-6619-5p;gga-miR-6622-3p;gga-miR-6691-5p;gga-miR-7442-3p;gga-miR-7445-5p;gga-miR-7451-3p;miR-1786-y;miR-1955-x;miR-340-x;miR-361-x;miR-38…
MTMR8	gga-let-7f-3p;gga-let-7j-3p;gga-miR-101-3p;gga-miR-106-3p;gga-miR-10a-5p;gga-miR-10b-5p;gga-miR-10c-5p;gga-miR-12211-3p;gga-miR-12214-5p;gga-miR-12216-3p;gga-miR-12218-5p;gga-miR-12246-5p;gga-miR-12248-5p;gga-miR-12251-5p;gga-miR-12258-3p;gga-miR-12264-3p;gga-miR-12264-5p;gga-miR-12270-5p;gga-miR-12274-5p;gga-miR-12291-3p;gga-miR-12294-5p;gga-miR-124c-5p;gga-miR-132a-3p;gga-miR-137-3p;gga-miR-139…
LARP4	gga-let-7g-3p;gga-miR-101-2-5p;gga-miR-101-3p;gga-miR-106-3p;gga-miR-12209-5p;gga-miR-12214-5p;gga-miR-12218-5p;gga-miR-12223-5p;gga-miR-12228-5p;gga-miR-12231-3p;gga-miR-12239-3p;gga-miR-12243-5p;gga-miR-12249-5p;gga-miR-12257-3p;gga-miR-12263-5p;gga-miR-12271-3p;gga-miR-12283-3p;gga-miR-12283-5p;gga-miR-12284-3p;gga-miR-12290-3p;gga-miR-12292-5p;gga-miR-12293-3p;gga-miR-124a-5p;gga-miR-1329-5p;…
SNRNP200	gga-let-7g-3p;gga-miR-12207-5p;gga-miR-12210-5p;gga-miR-12212-5p;gga-miR-12214-5p;gga-miR-12216-3p;gga-miR-12217-3p;gga-miR-12220-3p;gga-miR-12222-3p;gga-miR-12225-5p;gga-miR-12228-5p;gga-miR-12241-3p;gga-miR-12243-5p;gga-miR-12250-5p;gga-miR-12253-5p;gga-miR-12254-3p;gga-miR-12254-5p;gga-miR-12256-3p;gga-miR-12256-5p;gga-miR-12266-3p;gga-miR-12271-3p;gga-miR-12278-5p;gga-miR-12279-5p;gga-miR-122…
EXOSC10	gga-miR-101-3p;gga-miR-12274-5p;gga-miR-1388b-5p;gga-miR-144-3p;gga-miR-15a;gga-miR-15b-5p;gga-miR-15c-5p;gga-miR-16-1-3p;gga-miR-16-5p;gga-miR-16c-5p;gga-miR-204;gga-miR-211;gga-miR-6572-5p;gga-miR-6590-3p;miR-101-y;miR-15-x;miR-1551-x;miR-16-x;miR-16-y;miR-195-x;miR-204-x;miR-2060-y;miR-27-x;miR-322-x;miR-424-x;miR-457-x;miR-497-x;miR-6572-x
TSC22D1	gga-let-7a-2-3p;gga-let-7c-3p;gga-let-7j-3p;gga-miR-101-3p;gga-miR-12228-5p;gga-miR-12235-3p;gga-miR-12236-3p;gga-miR-12243-3p;gga-miR-12250-5p;gga-miR-12254-5p;gga-miR-12282-5p;gga-miR-12283-5p;gga-miR-129-1-3p;gga-miR-129-3p;gga-miR-130a-3p;gga-miR-130b-3p;gga-miR-130c-3p;gga-miR-144-3p;gga-miR-1454;gga-miR-1554;gga-miR-1564-3p;gga-miR-1564-5p;gga-miR-1596-5p;gga-miR-1599;gga-miR-1607;gga-miR-1…
MYEF2	gga-miR-10585-5p;gga-miR-12240-3p;gga-miR-12243-5p;gga-miR-12262-5p;gga-miR-12283-3p;gga-miR-124c-5p;gga-miR-129-1-3p;gga-miR-129-3p;gga-miR-132b-3p;gga-miR-138-5p;gga-miR-140-5p;gga-miR-144-3p;gga-miR-145-5p;gga-miR-1454;gga-miR-1551-5p;gga-miR-1562-5p;gga-miR-1570;gga-miR-1592;gga-miR-1637;gga-miR-1674;gga-miR-1684a-5p;gga-miR-1712-3p;gga-miR-1712-5p;gga-miR-1740-3p;gga-miR-1745;gga-miR-1769-5p…
SPPL2A	gga-miR-101-3p;gga-miR-10a-5p;gga-miR-10b-5p;gga-miR-10c-5p;gga-miR-12249-5p;gga-miR-12250-3p;gga-miR-12256-3p;gga-miR-12285-5p;gga-miR-12291-3p;gga-miR-122b-3p;gga-miR-124a-5p;gga-miR-1306-5p;gga-miR-132b-3p;gga-miR-132c-3p;gga-miR-135a-5p;gga-miR-135b;gga-miR-138-5p;gga-miR-1416-5p;gga-miR-144-3p;gga-miR-1454;gga-miR-1457;gga-miR-1458;gga-miR-1459;gga-miR-1462-3p;gga-miR-1463;gga-miR-153-3p;gga…
ASB7	gga-let-7g-3p;gga-miR-101-3p;gga-miR-10c-3p;gga-miR-12223-3p;gga-miR-12225-3p;gga-miR-12252-5p;gga-miR-12293-5p;gga-miR-122b-3p;gga-miR-1306-5p;gga-miR-138-1-3p;gga-miR-142-3p;gga-miR-153-3p;gga-miR-1562-5p;gga-miR-1574-3p;gga-miR-1589;gga-miR-1592;gga-miR-1630;gga-miR-1638;gga-miR-1677-3p;gga-miR-1685-3p;gga-miR-1689-5p;gga-miR-1690-5p;gga-miR-1705;gga-miR-1712-5p;gga-miR-1717;gga-miR-1736-3p;gg…
EIF3J	gga-miR-106-3p;gga-miR-12222-5p;gga-miR-12225-3p;gga-miR-12228-3p;gga-miR-12247-3p;gga-miR-12248-5p;gga-miR-12264-3p;gga-miR-1558;gga-miR-1632-3p;gga-miR-1656;gga-miR-1668-3p;gga-miR-1695;gga-miR-17-3p;gga-miR-1727;gga-miR-1733;gga-miR-1751-5p;gga-miR-1752;gga-miR-1764-3p;gga-miR-1766;gga-miR-1781-5p;gga-miR-1786;gga-miR-181b-1-3p;gga-miR-2131-3p;gga-miR-2184b-5p;gga-miR-221-3p;gga-miR-222a;gga-m…
CTDSPL2	gga-miR-101-3p;gga-miR-106-5p;gga-miR-12214-5p;gga-miR-12218-3p;gga-miR-12232-5p;gga-miR-12234-3p;gga-miR-12247-5p;gga-miR-12248-5p;gga-miR-12264-5p;gga-miR-12283-3p;gga-miR-132c-5p;gga-miR-138-1-3p;gga-miR-138-5p;gga-miR-144-3p;gga-miR-1457;gga-miR-1464;gga-miR-153-3p;gga-miR-1552-3p;gga-miR-1553-5p;gga-miR-1554;gga-miR-1578;gga-miR-1597-3p;gga-miR-16-1-3p;gga-miR-1642;gga-miR-1652;gga-miR-1654;…
FHOD1	gga-miR-103-3p;gga-miR-107-3p;gga-miR-12207-5p;gga-miR-12216-5p;gga-miR-12232-3p;gga-miR-12276-5p;gga-miR-1567;gga-miR-3594-3p;gga-miR-6545-3p;gga-miR-6648-5p;miR-103-y;miR-107-y;miR-345-x;miR-6649-x;novel-m0133-5p;novel-m0142-5p;novel-m0199-3p
COG4	gga-miR-10c-5p;gga-miR-12207-5p;gga-miR-12208-3p;gga-miR-12216-3p;gga-miR-12222-5p;gga-miR-12228-5p;gga-miR-12229-3p;gga-miR-12239-3p;gga-miR-12280-3p;gga-miR-138-5p;gga-miR-1451-5p;gga-miR-1556;gga-miR-1564-3p;gga-miR-1595-3p;gga-miR-1617;gga-miR-1626-3p;gga-miR-1642;gga-miR-1646;gga-miR-1654;gga-miR-1660;gga-miR-1689-5p;gga-miR-17-3p;gga-miR-1711;gga-miR-1760;gga-miR-1807;gga-miR-191-3p;gga-miR…
WDR59	gga-miR-10a-5p;gga-miR-10b-5p;gga-miR-10c-5p;gga-miR-12214-5p;gga-miR-12243-3p;gga-miR-12244-5p;gga-miR-12250-3p;gga-miR-12270-3p;gga-miR-12286-3p;gga-miR-125b-5p;gga-miR-1329-5p;gga-miR-138-2-3p;gga-miR-155;gga-miR-1560-3p;gga-miR-16-2-3p;gga-miR-1623;gga-miR-1626-3p;gga-miR-1627-5p;gga-miR-1677-5p;gga-miR-1693;gga-miR-1695;gga-miR-17-5p;gga-miR-1710;gga-miR-1722-3p;gga-miR-1749-3p;gga-miR-1751-…
BBS2	gga-miR-12232-5p;gga-miR-12261-3p;gga-miR-122b-3p;gga-miR-1781-3p;gga-miR-1796;gga-miR-1808;gga-miR-6548-5p;gga-miR-6605-5p;gga-miR-6627-3p;gga-miR-7482-3p;miR-11181-x;miR-1485-x;miR-1781-y;miR-2285-y;miR-378-x;miR-378-y;miR-378-z;miR-3786-y;miR-4638-y;miR-6548-x;miR-875-y;miR-9162-y;novel-m0053-5p;novel-m0079-5p;novel-m0164-5p
LSM14A	gga-let-7a-3p;gga-let-7f-3p;gga-let-7j-3p;gga-let-7k-3p;gga-miR-10585-5p;gga-miR-12216-3p;gga-miR-12222-5p;gga-miR-12246-3p;gga-miR-12256-3p;gga-miR-1416-3p;gga-miR-153-5p;gga-miR-155;gga-miR-1571;gga-miR-16-1-3p;gga-miR-1651-3p;gga-miR-181a-3p;gga-miR-182-5p;gga-miR-196-2-3p;gga-miR-214b-3p;gga-miR-217-5p;gga-miR-30a-3p;gga-miR-3536;gga-miR-363-5p;gga-miR-6549-5p;gga-miR-6558-3p;gga-miR-6574-3p;…
ADAT1	gga-miR-12211-3p;gga-miR-12222-3p;gga-miR-12224-5p;gga-miR-12231-5p;gga-miR-12240-5p;gga-miR-12258-3p;gga-miR-12259-3p;gga-miR-12260-3p;gga-miR-12284-3p;gga-miR-12291-3p;gga-miR-12293-5p;gga-miR-129-5p;gga-miR-135a-5p;gga-miR-135b;gga-miR-1465;gga-miR-15a;gga-miR-15b-5p;gga-miR-15c-5p;gga-miR-16-5p;gga-miR-1612;gga-miR-1626-5p;gga-miR-1647;gga-miR-1651-3p;gga-miR-1668-3p;gga-miR-1684a-5p;gga-miR-…
RBM5	gga-let-7a-3p;gga-let-7k-3p;gga-miR-103-1-5p;gga-miR-103-3p;gga-miR-106-3p;gga-miR-107-3p;gga-miR-12239-3p;gga-miR-12258-3p;gga-miR-12259-3p;gga-miR-12269-3p;gga-miR-12270-3p;gga-miR-12271-3p;gga-miR-12274-5p;gga-miR-12280-5p;gga-miR-12282-3p;gga-miR-12294-5p;gga-miR-122b;gga-miR-122b-3p;gga-miR-124a-3p;gga-miR-124b;gga-miR-130b-5p;gga-miR-132b-5p;gga-miR-135a-5p;gga-miR-135b;gga-miR-1453;gga-miR…
DENND6A	gga-let-7a-3p;gga-let-7j-3p;gga-let-7k-3p;gga-miR-106-3p;gga-miR-12224-5p;gga-miR-12247-3p;gga-miR-12256-3p;gga-miR-12264-5p;gga-miR-12269-3p;gga-miR-12276-3p;gga-miR-12284-3p;gga-miR-12294-5p;gga-miR-125b-5p;gga-miR-1329-5p;gga-miR-132a-3p;gga-miR-137-3p;gga-miR-1416-3p;gga-miR-1551-5p;gga-miR-1571;gga-miR-1592;gga-miR-1596-3p;gga-miR-15a;gga-miR-15b-5p;gga-miR-15c-5p;gga-miR-16-1-3p;gga-miR-160…
QARS	gga-miR-12218-5p;gga-miR-12246-5p;gga-miR-12252-3p;gga-miR-12268-5p;gga-miR-12284-5p;gga-miR-1606;gga-miR-1615;gga-miR-2985-5p;gga-miR-34a-5p;gga-miR-34b-5p;gga-miR-34c-5p;gga-miR-449a;gga-miR-456-3p;gga-miR-6547-3p;gga-miR-6610-3p;gga-miR-6672-3p;miR-1648-x;miR-1788-y;miR-324-y;miR-34-x;miR-361-y;miR-4492-y;miR-4508-x;miR-6610-y;miR-665-y;miR-744-x;miR-92-x;miR-9277-y
KIF20A	gga-miR-12211-5p;gga-miR-12214-5p;gga-miR-12218-3p;gga-miR-12234-3p;gga-miR-12236-5p;gga-miR-12254-3p;gga-miR-12256-3p;gga-miR-12264-3p;gga-miR-12270-3p;gga-miR-12270-5p;gga-miR-12282-3p;gga-miR-12291-3p;gga-miR-135a-5p;gga-miR-135b;gga-miR-138-1-3p;gga-miR-142-3p;gga-miR-1464;gga-miR-1467-5p;gga-miR-146a-5p;gga-miR-146b-5p;gga-miR-1562-5p;gga-miR-1564-3p;gga-miR-1564-5p;gga-miR-1567;gga-miR-1568…
MFAP3	gga-let-7a-5p;gga-let-7b;gga-let-7c-5p;gga-let-7d;gga-let-7f-5p;gga-let-7g-5p;gga-let-7i;gga-let-7j-5p;gga-let-7k-5p;gga-let-7l-5p;gga-miR-103-3p;gga-miR-107-3p;gga-miR-10a-5p;gga-miR-10b-5p;gga-miR-10c-5p;gga-miR-12216-3p;gga-miR-12231-3p;gga-miR-12232-5p;gga-miR-12236-5p;gga-miR-12240-5p;gga-miR-12243-3p;gga-miR-12253-3p;gga-miR-12256-3p;gga-miR-12257-5p;gga-miR-12274-5p;gga-miR-12286-5p;gga-mi…
TCOF1	gga-miR-12211-3p;gga-miR-12224-5p;gga-miR-12246-3p;gga-miR-12247-3p;gga-miR-12254-3p;gga-miR-12259-3p;gga-miR-12262-5p;gga-miR-12266-3p;gga-miR-1329-5p;gga-miR-138-1-3p;gga-miR-142-5p;gga-miR-1466;gga-miR-148a-3p;gga-miR-148b-3p;gga-miR-1582;gga-miR-1587;gga-miR-1652;gga-miR-1655-5p;gga-miR-1656;gga-miR-1663-3p;gga-miR-1689-5p;gga-miR-1691;gga-miR-1700;gga-miR-1717;gga-miR-1733;gga-miR-1744-5p;gg…
FBXL18	gga-miR-12228-3p;gga-miR-12229-5p;gga-miR-12232-5p;gga-miR-12261-3p;gga-miR-12282-5p;gga-miR-146b-3p;gga-miR-1582;gga-miR-1594;gga-miR-1612;gga-miR-1740-3p;gga-miR-1766;gga-miR-32-5p;gga-miR-367;gga-miR-6572-3p;gga-miR-6608-3p;gga-miR-6631-5p;gga-miR-6641-5p;gga-miR-6677-3p;gga-miR-7453-3p;gga-miR-7462-5p;gga-miR-7469-5p;miR-126-x;miR-1592-x;miR-217-x;miR-235-y;miR-2383-y;miR-2974-x;miR-2995-x;mi…
MAP2K3	gga-miR-12208-5p;gga-miR-12218-5p;gga-miR-12220-3p;gga-miR-12240-5p;gga-miR-12242-5p;gga-miR-12244-5p;gga-miR-12248-5p;gga-miR-12255-5p;gga-miR-12258-3p;gga-miR-12276-5p;gga-miR-12280-3p;gga-miR-12283-5p;gga-miR-12284-5p;gga-miR-12287-5p;gga-miR-12292-3p;gga-miR-124c-3p;gga-miR-1354;gga-miR-138-5p;gga-miR-1388b-5p;gga-miR-140-3p;gga-miR-1466;gga-miR-1467-5p;gga-miR-146b-3p;gga-miR-1550-5p;gga-miR…
EPN2	gga-miR-12243-3p;gga-miR-12244-5p;gga-miR-132c-5p;gga-miR-1556;gga-miR-1596-5p;gga-miR-1619;gga-miR-1623;gga-miR-1678;gga-miR-1693;gga-miR-2184b-3p;gga-miR-23b-3p;gga-miR-6553-3p;gga-miR-6584-5p;gga-miR-6641-5p;gga-miR-6700-3p;miR-10174-y;miR-12244-x;miR-205-x;miR-23-y;miR-335-x;miR-381-y;miR-3914-y;miR-4199-y;miR-539-y;miR-6553-y;miR-6649-x;miR-9890-x;novel-m0072-3p
HAGH	gga-miR-132a-3p;gga-miR-212-3p;gga-miR-2184a-5p;gga-miR-7480-5p;miR-10-y;miR-132-y;miR-212-y;miR-352-x;miR-495-y
TASP1	gga-let-7a-2-3p;gga-let-7c-3p;gga-miR-101-2-5p;gga-miR-101-3p;gga-miR-12208-3p;gga-miR-12283-5p;gga-miR-124a-5p;gga-miR-1416-3p;gga-miR-144-3p;gga-miR-1454;gga-miR-1564-5p;gga-miR-15a;gga-miR-15b-3p;gga-miR-16-5p;gga-miR-1623;gga-miR-1630;gga-miR-1643-5p;gga-miR-1660;gga-miR-1667-3p;gga-miR-1678;gga-miR-1680-5p;gga-miR-1687-5p;gga-miR-17-3p;gga-miR-1719;gga-miR-1747-5p;gga-miR-1769-5p;gga-miR-181…
IFT140	gga-miR-12239-5p;gga-miR-142-3p;gga-miR-1620;gga-miR-1784-5p;gga-miR-1784b-5p;gga-miR-200b-3p;gga-miR-429-3p;gga-miR-6545-5p;gga-miR-6680-3p;gga-miR-6690-5p;gga-miR-7448-3p;gga-miR-7456-5p;miR-14-y;miR-142-y;miR-1591-x;miR-1784-x;miR-200-y;miR-297-x;miR-331-y;miR-429-y;miR-6562-y;miR-690-y;novel-m0137-3p;novel-m0195-5p
GNB1L	gga-miR-101-3p;gga-miR-107-3p;gga-miR-12225-5p;gga-miR-12236-3p;gga-miR-12239-5p;gga-miR-12243-3p;gga-miR-12262-5p;gga-miR-12264-3p;gga-miR-12265-5p;gga-miR-12269-3p;gga-miR-12274-5p;gga-miR-122b;gga-miR-130a-3p;gga-miR-130a-5p;gga-miR-130b-3p;gga-miR-130c-5p;gga-miR-133a-5p;gga-miR-140-5p;gga-miR-143-3p;gga-miR-143-5p;gga-miR-145-3p;gga-miR-1457;gga-miR-1464;gga-miR-146c-3p;gga-miR-148a-3p;gga-m…
TPST2	gga-miR-1462-3p;gga-miR-182-5p;gga-miR-425-5p;gga-miR-6555-5p;gga-miR-6562-3p;gga-miR-7469-5p;gga-miR-7480-5p;miR-12258-x;miR-12362-x;miR-182-x;miR-197-y;miR-1983-y;miR-483-y;miR-495-y;miR-5594-x;miR-6555-x;miR-6562-y;miR-676-x;miR-722-y;miR-731-x;miR-7450-y;miR-937-y;novel-m0004-5p;novel-m0018-5p;novel-m0046-5p;novel-m0051-5p;novel-m0052-5p;novel-m0060-5p;novel-m0061-5p;novel-m0062-5p;novel-m006…
ZBTB34	gga-miR-12213-3p;gga-miR-12228-3p;gga-miR-122b-3p;gga-miR-122b-5p;gga-miR-145-5p;gga-miR-1612;gga-miR-1632-5p;gga-miR-1667-5p;gga-miR-1695;gga-miR-1740-5p;gga-miR-1744-3p;gga-miR-1794;gga-miR-181a-5p;gga-miR-181b-5p;gga-miR-196-1-3p;gga-miR-218-5p;gga-miR-3532-5p;gga-miR-460b-5p;gga-miR-551-5p;gga-miR-6560-5p;gga-miR-6570-3p;gga-miR-6612-5p;gga-miR-6640-5p;gga-miR-7467-3p;gga-miR-9-3p;miR-1277-x;…
RAB14	gga-let-7c-3p;gga-miR-12207-3p;gga-miR-12210-5p;gga-miR-12216-3p;gga-miR-12223-3p;gga-miR-12223-5p;gga-miR-12236-3p;gga-miR-12239-3p;gga-miR-12270-3p;gga-miR-12278-5p;gga-miR-124a-5p;gga-miR-130a-3p;gga-miR-130b-3p;gga-miR-138-2-3p;gga-miR-142-3p;gga-miR-142-5p;gga-miR-145-5p;gga-miR-1467-3p;gga-miR-1467-5p;gga-miR-148a-3p;gga-miR-148b-3p;gga-miR-1555-5p;gga-miR-1567;gga-miR-1575;gga-miR-15a;gga-…
PSMD5	gga-miR-106-5p;gga-miR-12210-3p;gga-miR-12220-3p;gga-miR-12221-3p;gga-miR-12248-5p;gga-miR-12256-3p;gga-miR-12278-3p;gga-miR-132c-5p;gga-miR-138-5p;gga-miR-140-5p;gga-miR-145-5p;gga-miR-1458;gga-miR-1459;gga-miR-1463;gga-miR-1577;gga-miR-1582;gga-miR-1586;gga-miR-1625-3p;gga-miR-1643-5p;gga-miR-1661;gga-miR-1667-3p;gga-miR-1667-5p;gga-miR-1673;gga-miR-1685-3p;gga-miR-1691;gga-miR-1697;gga-miR-17-…
EXOSC2	gga-miR-12240-5p;gga-miR-132a-3p;gga-miR-132b-5p;gga-miR-132c-5p;gga-miR-1416-3p;gga-miR-1594;gga-miR-1598;gga-miR-1612;gga-miR-1689-3p;gga-miR-1693;gga-miR-1718;gga-miR-1759-3p;gga-miR-1791-5p;gga-miR-181b-2-3p;gga-miR-1c;gga-miR-21-3p;gga-miR-212-3p;gga-miR-22-3p;gga-miR-30c-2-3p;gga-miR-32-3p;gga-miR-3533;gga-miR-6565-5p;gga-miR-6586-5p;gga-miR-6608-3p;gga-miR-6615-3p;gga-miR-6622-3p;gga-miR-6…
ODF2	bantam-y;gga-miR-10585-5p;gga-miR-12207-5p;gga-miR-12208-5p;gga-miR-12209-5p;gga-miR-12213-3p;gga-miR-12218-3p;gga-miR-12239-3p;gga-miR-12245-5p;gga-miR-12269-5p;gga-miR-12282-5p;gga-miR-12283-3p;gga-miR-12285-3p;gga-miR-12286-5p;gga-miR-12294-5p;gga-miR-125b-5p;gga-miR-128-1-5p;gga-miR-128-2-5p;gga-miR-135a-5p;gga-miR-135b;gga-miR-1563;gga-miR-1582;gga-miR-1594;gga-miR-15a;gga-miR-15b-3p;gga-miR…
DDR1	gga-miR-100-3p;gga-miR-101-3p;gga-miR-106-3p;gga-miR-106-5p;gga-miR-107-3p;gga-miR-12207-5p;gga-miR-12209-5p;gga-miR-12211-5p;gga-miR-12219-5p;gga-miR-12220-3p;gga-miR-12225-3p;gga-miR-12239-3p;gga-miR-12245-5p;gga-miR-12248-5p;gga-miR-12251-3p;gga-miR-12253-3p;gga-miR-12256-3p;gga-miR-12261-5p;gga-miR-12268-5p;gga-miR-12270-3p;gga-miR-12279-3p;gga-miR-12280-3p;gga-miR-12288-5p;gga-miR-12293-3p;g…
TBCD	gga-miR-12227-3p;gga-miR-12259-3p;gga-miR-12271-3p;gga-miR-12272-3p;gga-miR-1329-3p;gga-miR-132c-5p;gga-miR-138-1-3p;gga-miR-140-3p;gga-miR-140-5p;gga-miR-1562-5p;gga-miR-1569;gga-miR-15a;gga-miR-15b-5p;gga-miR-15c-5p;gga-miR-16-5p;gga-miR-1672;gga-miR-1676-3p;gga-miR-1684a-5p;gga-miR-1689-5p;gga-miR-1692;gga-miR-1695;gga-miR-16c-5p;gga-miR-1736-3p;gga-miR-1806;gga-miR-193a-3p;gga-miR-193b-3p;gga…
EXOC7	gga-miR-1645;gga-miR-1731-5p;gga-miR-1737;gga-miR-30c-1-3p;gga-miR-6612-5p;gga-miR-6667-5p;gga-miR-6680-3p;gga-miR-7447-3p;gga-miR-7476-3p;miR-140-y;miR-1485-x;miR-350-y;miR-539-y;miR-7112-x;miR-8858-y;miR-93-y
SCPEP1	gga-miR-100-3p;gga-miR-10585-5p;gga-miR-12210-5p;gga-miR-12211-3p;gga-miR-12231-3p;gga-miR-12235-3p;gga-miR-12239-5p;gga-miR-12273-3p;gga-miR-132a-3p;gga-miR-1388a-5p;gga-miR-1397-5p;gga-miR-1466;gga-miR-147;gga-miR-148a-5p;gga-miR-1555-5p;gga-miR-1572;gga-miR-1582;gga-miR-1593;gga-miR-1597-5p;gga-miR-1599;gga-miR-1614-3p;gga-miR-1623;gga-miR-1642;gga-miR-1655-5p;gga-miR-1657;gga-miR-1658-3p;gga-…
PRKCA	gga-let-7g-3p;gga-miR-103-2-5p;gga-miR-107-5p;gga-miR-12210-5p;gga-miR-12220-3p;gga-miR-12222-3p;gga-miR-12227-3p;gga-miR-12228-3p;gga-miR-12236-3p;gga-miR-12239-5p;gga-miR-12240-3p;gga-miR-12243-3p;gga-miR-12258-5p;gga-miR-12259-5p;gga-miR-12266-5p;gga-miR-12271-5p;gga-miR-12282-3p;gga-miR-1329-5p;gga-miR-132b-3p;gga-miR-133a-3p;gga-miR-133b;gga-miR-133c-3p;gga-miR-133c-5p;gga-miR-1354;gga-miR-1…
NCBP3	gga-let-7a-3p;gga-let-7f-3p;gga-let-7k-3p;gga-miR-106-3p;gga-miR-12210-3p;gga-miR-12223-5p;gga-miR-12233-5p;gga-miR-12259-3p;gga-miR-12262-5p;gga-miR-12270-5p;gga-miR-12293-5p;gga-miR-1329-5p;gga-miR-132b-5p;gga-miR-140-3p;gga-miR-145-3p;gga-miR-145-5p;gga-miR-1456-5p;gga-miR-1457;gga-miR-1560-3p;gga-miR-1562-5p;gga-miR-1612;gga-miR-1625-3p;gga-miR-1630;gga-miR-1662;gga-miR-1685-3p;gga-miR-1687-3…
VPS53	gga-miR-106-3p;gga-miR-12209-5p;gga-miR-12231-3p;gga-miR-12240-5p;gga-miR-12251-5p;gga-miR-12256-3p;gga-miR-12258-3p;gga-miR-12259-3p;gga-miR-12264-3p;gga-miR-12265-5p;gga-miR-12282-3p;gga-miR-12284-3p;gga-miR-1329-5p;gga-miR-1388b-3p;gga-miR-1388b-5p;gga-miR-140-3p;gga-miR-1458;gga-miR-1459;gga-miR-1467-3p;gga-miR-146a-3p;gga-miR-146a-5p;gga-miR-146b-5p;gga-miR-146c-5p;gga-miR-148a-3p;gga-miR-14…
TADA2A	gga-miR-103-1-5p;gga-miR-106-5p;gga-miR-12220-5p;gga-miR-12232-3p;gga-miR-12237-3p;gga-miR-12245-5p;gga-miR-12271-5p;gga-miR-12274-5p;gga-miR-12278-5p;gga-miR-12280-3p;gga-miR-12282-3p;gga-miR-12283-5p;gga-miR-12291-3p;gga-miR-122b;gga-miR-128-1-5p;gga-miR-128-2-5p;gga-miR-132a-5p;gga-miR-1467-3p;gga-miR-1558;gga-miR-1574-5p;gga-miR-1580;gga-miR-1597-3p;gga-miR-1599;gga-miR-16-1-3p;gga-miR-16-5p;…
CNOT2	gga-miR-106-3p;gga-miR-12266-3p;gga-miR-1354;gga-miR-140-3p;gga-miR-1453;gga-miR-1454;gga-miR-1460;gga-miR-1564-5p;gga-miR-1582;gga-miR-1592;gga-miR-1685-3p;gga-miR-1687-3p;gga-miR-17-3p;gga-miR-1702;gga-miR-1719;gga-miR-1760;gga-miR-1794;gga-miR-1807;gga-miR-1812-5p;gga-miR-181a-5p;gga-miR-187-5p;gga-miR-196-2-3p;gga-miR-199b;gga-miR-202-5p;gga-miR-212-3p;gga-miR-212-5p;gga-miR-32-3p;gga-miR-353…
TBC1D15	gga-let-7g-3p;gga-miR-101-2-5p;gga-miR-101-3p;gga-miR-12293-3p;gga-miR-122b-3p;gga-miR-1434;gga-miR-144-3p;gga-miR-145-5p;gga-miR-153-5p;gga-miR-1563;gga-miR-1572;gga-miR-1591-5p;gga-miR-1592;gga-miR-1614-5p;gga-miR-1632-3p;gga-miR-1658-3p;gga-miR-1681;gga-miR-1720-5p;gga-miR-1782;gga-miR-1784-5p;gga-miR-181a-5p;gga-miR-181b-5p;gga-miR-187-5p;gga-miR-1b-3p;gga-miR-212-3p;gga-miR-217-3p;gga-miR-21…
UBE2N	gga-let-7g-5p;gga-let-7i;gga-let-7k-5p;gga-let-7l-5p;gga-miR-100-3p;gga-miR-101-3p;gga-miR-12223-5p;gga-miR-12225-3p;gga-miR-12229-3p;gga-miR-12238-3p;gga-miR-12242-5p;gga-miR-12247-3p;gga-miR-12256-3p;gga-miR-12264-5p;gga-miR-12271-3p;gga-miR-12280-3p;gga-miR-12283-3p;gga-miR-12286-3p;gga-miR-12293-3p;gga-miR-122b-3p;gga-miR-124a-5p;gga-miR-1306-5p;gga-miR-132a-3p;gga-miR-132b-3p;gga-miR-138-2-3…
FAM234B	gga-let-7a-5p;gga-let-7b;gga-let-7c-5p;gga-let-7d;gga-let-7f-5p;gga-let-7g-5p;gga-let-7i;gga-let-7j-3p;gga-let-7j-5p;gga-let-7k-5p;gga-let-7l-3p;gga-let-7l-5p;gga-miR-12213-3p;gga-miR-12214-3p;gga-miR-12234-3p;gga-miR-12236-3p;gga-miR-12239-5p;gga-miR-12266-3p;gga-miR-12272-3p;gga-miR-12274-5p;gga-miR-12283-3p;gga-miR-12284-3p;gga-miR-12292-5p;gga-miR-124a-5p;gga-miR-128-3p;gga-miR-130a-3p;gga-mi…
ATF7IP	gga-let-7a-5p;gga-let-7b;gga-let-7f-5p;gga-let-7g-5p;gga-let-7j-5p;gga-let-7k-5p;gga-let-7l-5p;gga-miR-106-3p;gga-miR-107-3p;gga-miR-12211-3p;gga-miR-12223-5p;gga-miR-12228-5p;gga-miR-12231-5p;gga-miR-12236-3p;gga-miR-12282-3p;gga-miR-12283-3p;gga-miR-12284-3p;gga-miR-12294-5p;gga-miR-122b-3p;gga-miR-124a-3p;gga-miR-124b;gga-miR-130a-3p;gga-miR-130c-3p;gga-miR-132b-3p;gga-miR-1354;gga-miR-138-2-3…
POLDIP3	gga-let-7g-3p;gga-miR-101-3p;gga-miR-12208-3p;gga-miR-12231-3p;gga-miR-12234-5p;gga-miR-12236-3p;gga-miR-12243-3p;gga-miR-12243-5p;gga-miR-12254-3p;gga-miR-12269-3p;gga-miR-12282-3p;gga-miR-12283-5p;gga-miR-12285-3p;gga-miR-12293-5p;gga-miR-128-3p;gga-miR-1388b-5p;gga-miR-1416-3p;gga-miR-144-3p;gga-miR-1454;gga-miR-1574-3p;gga-miR-1599;gga-miR-1600;gga-miR-1608;gga-miR-1612;gga-miR-1625-3p;gga-mi…
CYTH4	gga-miR-12221-2-3p;gga-miR-12231-5p;gga-miR-12239-3p;gga-miR-12243-3p;gga-miR-12243-5p;gga-miR-12250-3p;gga-miR-12253-3p;gga-miR-12260-3p;gga-miR-12265-5p;gga-miR-12270-3p;gga-miR-12283-3p;gga-miR-12293-5p;gga-miR-12294-5p;gga-miR-1550-3p;gga-miR-1553-5p;gga-miR-1558;gga-miR-1560-3p;gga-miR-1585;gga-miR-1588;gga-miR-1599;gga-miR-1647;gga-miR-1650;gga-miR-1668-5p;gga-miR-1691;gga-miR-1717;gga-miR-…
PEX5	gga-miR-12231-3p;gga-miR-12235-5p;gga-miR-12254-5p;gga-miR-12259-5p;gga-miR-12269-3p;gga-miR-12271-3p;gga-miR-12291-3p;gga-miR-1574-3p;gga-miR-1586;gga-miR-1587;gga-miR-1625-3p;gga-miR-1672;gga-miR-1683;gga-miR-1710;gga-miR-1712-3p;gga-miR-1715-3p;gga-miR-1719;gga-miR-1760;gga-miR-1764-5p;gga-miR-1766;gga-miR-1769-3p;gga-miR-181b-2-3p;gga-miR-182-5p;gga-miR-184b-3p;gga-miR-187-5p;gga-miR-18a-3p;g…
ZDHHC23	gga-let-7a-2-3p;gga-let-7c-3p;gga-miR-12210-3p;gga-miR-12210-5p;gga-miR-12211-5p;gga-miR-12225-5p;gga-miR-12231-5p;gga-miR-12236-3p;gga-miR-12236-5p;gga-miR-12240-5p;gga-miR-12243-3p;gga-miR-12244-5p;gga-miR-12245-3p;gga-miR-12245-5p;gga-miR-12250-3p;gga-miR-12254-3p;gga-miR-12257-5p;gga-miR-12263-3p;gga-miR-12266-3p;gga-miR-12270-5p;gga-miR-12272-3p;gga-miR-12274-5p;gga-miR-12278-5p;gga-miR-1228…
CLDND1	gga-miR-101-3p;gga-miR-12209-5p;gga-miR-12216-3p;gga-miR-12253-3p;gga-miR-12274-5p;gga-miR-12283-3p;gga-miR-124a-5p;gga-miR-135a-1-3p;gga-miR-138-2-3p;gga-miR-1388a-5p;gga-miR-144-3p;gga-miR-146b-3p;gga-miR-148a-5p;gga-miR-148b-5p;gga-miR-1558;gga-miR-1573;gga-miR-1585;gga-miR-15a;gga-miR-15b-5p;gga-miR-15c-5p;gga-miR-16-5p;gga-miR-1631;gga-miR-1639;gga-miR-1649-5p;gga-miR-1667-5p;gga-miR-1684a-5…
ZFP92	gga-miR-106-5p;gga-miR-12279-3p;gga-miR-12285-5p;gga-miR-125b-5p;gga-miR-130b-5p;gga-miR-135b;gga-miR-148a-3p;gga-miR-1577;gga-miR-1587;gga-miR-1600;gga-miR-1645;gga-miR-1664-3p;gga-miR-1671;gga-miR-1677-5p;gga-miR-1694;gga-miR-17-5p;gga-miR-1730-5p;gga-miR-1740-3p;gga-miR-1761;gga-miR-1786;gga-miR-1788-3p;gga-miR-1797;gga-miR-181b-1-3p;gga-miR-181b-2-3p;gga-miR-193b-5p;gga-miR-200a-3p;gga-miR-20…
SCAF4	gga-let-7a-2-3p;gga-let-7c-3p;gga-miR-12242-5p;gga-miR-137-3p;gga-miR-1597-3p;gga-miR-16-1-3p;gga-miR-1600;gga-miR-1653;gga-miR-1704;gga-miR-1778;gga-miR-196-2-3p;gga-miR-214b-3p;gga-miR-6571-5p;gga-miR-6583-5p;gga-miR-7441-5p;gga-miR-9-4-3p;miR-10549-y;miR-12115-x;miR-12219-x;miR-138-y;miR-16-y;miR-2976-z;miR-3120-y;miR-330-y;miR-369-y;miR-423-x;miR-5119-y;miR-6037-y;miR-655-y;miR-708-x;miR-79-y…
ACOT9	gga-let-7g-3p;gga-miR-100-3p;gga-miR-106-3p;gga-miR-12228-5p;gga-miR-12231-3p;gga-miR-12243-3p;gga-miR-12270-3p;gga-miR-12282-3p;gga-miR-1416-5p;gga-miR-148a-3p;gga-miR-148a-5p;gga-miR-148b-3p;gga-miR-1550-5p;gga-miR-1582;gga-miR-1590;gga-miR-1596-5p;gga-miR-1612;gga-miR-1622;gga-miR-1625-3p;gga-miR-1647;gga-miR-1650;gga-miR-1658-3p;gga-miR-1659;gga-miR-1663-5p;gga-miR-1668-3p;gga-miR-1677-5p;gga…
MGAT4A	gga-let-7a-2-3p;gga-let-7b;gga-let-7c-3p;gga-miR-12213-3p;gga-miR-12232-5p;gga-miR-12254-3p;gga-miR-138-2-3p;gga-miR-1397-3p;gga-miR-144-3p;gga-miR-153-5p;gga-miR-1574-5p;gga-miR-16-1-3p;gga-miR-1619;gga-miR-1650;gga-miR-1706;gga-miR-1715-5p;gga-miR-1784b-3p;gga-miR-1812-3p;gga-miR-187-5p;gga-miR-18a-5p;gga-miR-18b-5p;gga-miR-199-3p;gga-miR-1a-3p;gga-miR-1b-3p;gga-miR-205a;gga-miR-205b;gga-miR-20…
RASA3	gga-miR-103-2-5p;gga-miR-106-3p;gga-miR-107-5p;gga-miR-12209-5p;gga-miR-12220-5p;gga-miR-12231-3p;gga-miR-12235-3p;gga-miR-12254-3p;gga-miR-12292-5p;gga-miR-12294-5p;gga-miR-1452;gga-miR-1462-3p;gga-miR-153-3p;gga-miR-1556;gga-miR-1580;gga-miR-1582;gga-miR-1655-5p;gga-miR-1657;gga-miR-1664-3p;gga-miR-1680-5p;gga-miR-17-3p;gga-miR-1708;gga-miR-1722-3p;gga-miR-1752;gga-miR-1757;gga-miR-1781-5p;gga-…
PDS5B	bantam-y;gga-let-7a-3p;gga-let-7k-3p;gga-miR-100-3p;gga-miR-101-3p;gga-miR-12208-5p;gga-miR-12227-5p;gga-miR-12232-5p;gga-miR-12270-5p;gga-miR-124a-5p;gga-miR-125b-3p;gga-miR-137-3p;gga-miR-138-1-3p;gga-miR-1560-3p;gga-miR-1605;gga-miR-1650;gga-miR-1712-3p;gga-miR-1726;gga-miR-1815;gga-miR-1816;gga-miR-199-3p;gga-miR-200a-3p;gga-miR-200b-3p;gga-miR-215-5p;gga-miR-2184b-5p;gga-miR-223;gga-miR-24-5…
UBL3	bantam-y;gga-let-7a-3p;gga-let-7f-3p;gga-let-7k-3p;gga-miR-103-3p;gga-miR-10585-5p;gga-miR-107-3p;gga-miR-12210-5p;gga-miR-12235-3p;gga-miR-12236-3p;gga-miR-12274-5p;gga-miR-12293-3p;gga-miR-12293-5p;gga-miR-122b-3p;gga-miR-124a-5p;gga-miR-129-5p;gga-miR-130a-3p;gga-miR-130c-3p;gga-miR-132c-3p;gga-miR-1388a-5p;gga-miR-1416-3p;gga-miR-142-5p;gga-miR-1457;gga-miR-1558;gga-miR-1574-5p;gga-miR-1598;g…
STAU1	bantam-y;gga-miR-101-3p;gga-miR-12208-3p;gga-miR-12209-5p;gga-miR-12210-5p;gga-miR-12218-5p;gga-miR-124a-5p;gga-miR-144-3p;gga-miR-1457;gga-miR-1559-3p;gga-miR-1564-5p;gga-miR-1612;gga-miR-1626-5p;gga-miR-1658-3p;gga-miR-1700;gga-miR-1702;gga-miR-199-3p;gga-miR-200b-3p;gga-miR-203b-3p;gga-miR-21-3p;gga-miR-30a-5p;gga-miR-30b-5p;gga-miR-30c-5p;gga-miR-30d;gga-miR-30e-5p;gga-miR-32-5p;gga-miR-3533;…
YTHDF1	gga-miR-101-2-5p;gga-miR-12211-3p;gga-miR-12216-3p;gga-miR-12231-5p;gga-miR-1306-5p;gga-miR-132a-3p;gga-miR-132c-5p;gga-miR-140-5p;gga-miR-142-5p;gga-miR-1582;gga-miR-1596-5p;gga-miR-1599;gga-miR-1609;gga-miR-1641;gga-miR-1664-5p;gga-miR-1737;gga-miR-1740-3p;gga-miR-1756b;gga-miR-1773-5p;gga-miR-1806;gga-miR-1812-3p;gga-miR-1815;gga-miR-187-5p;gga-miR-190a-3p;gga-miR-196-2-3p;gga-miR-212-3p;gga-m…
KIF3B	gga-let-7a-3p;gga-let-7k-3p;gga-miR-101-3p;gga-miR-103-1-5p;gga-miR-12210-3p;gga-miR-12211-3p;gga-miR-12214-5p;gga-miR-12232-3p;gga-miR-12235-3p;gga-miR-12242-3p;gga-miR-12250-3p;gga-miR-12254-3p;gga-miR-12276-5p;gga-miR-12277-3p;gga-miR-125b-3p;gga-miR-1306-5p;gga-miR-130a-5p;gga-miR-130c-5p;gga-miR-137-3p;gga-miR-1388b-3p;gga-miR-143-3p;gga-miR-1453;gga-miR-1456-5p;gga-miR-1459;gga-miR-1467-3p;…
GNB1	gga-miR-10585-3p;gga-miR-12210-3p;gga-miR-12221-5p;gga-miR-12231-5p;gga-miR-12239-3p;gga-miR-12243-5p;gga-miR-12250-3p;gga-miR-12254-5p;gga-miR-12260-3p;gga-miR-12265-5p;gga-miR-12271-5p;gga-miR-12280-3p;gga-miR-12283-5p;gga-miR-12292-5p;gga-miR-132b-3p;gga-miR-133a-3p;gga-miR-133b;gga-miR-133c-3p;gga-miR-142-5p;gga-miR-145-3p;gga-miR-1457;gga-miR-153-3p;gga-miR-1550-5p;gga-miR-1582;gga-miR-1601;…
INTS11	gga-miR-29c-3p;gga-miR-30a-5p;gga-miR-30d;gga-miR-6675-3p;miR-30-x;miR-5308-x;miR-6675-y;miR-995-y;miR-998-y
NECAP2	gga-miR-106-5p;gga-miR-12207-3p;gga-miR-12210-3p;gga-miR-12216-3p;gga-miR-12232-5p;gga-miR-12234-3p;gga-miR-12247-3p;gga-miR-12261-3p;gga-miR-12271-3p;gga-miR-12292-3p;gga-miR-12292-5p;gga-miR-12293-3p;gga-miR-124a-3p;gga-miR-125b-5p;gga-miR-1306-3p;gga-miR-143-5p;gga-miR-145-5p;gga-miR-1592;gga-miR-1595-3p;gga-miR-1627-3p;gga-miR-1627-5p;gga-miR-1630;gga-miR-1652;gga-miR-1665;gga-miR-1677-5p;gga…
EMC1	gga-miR-101-3p;gga-miR-12229-3p;gga-miR-12243-3p;gga-miR-12248-5p;gga-miR-12261-3p;gga-miR-12270-3p;gga-miR-12275-3p;gga-miR-12286-3p;gga-miR-130a-5p;gga-miR-130c-5p;gga-miR-132a-3p;gga-miR-132b-5p;gga-miR-144-3p;gga-miR-1595-3p;gga-miR-1655-5p;gga-miR-1669;gga-miR-1788-3p;gga-miR-1811;gga-miR-26a-2-5p;gga-miR-26a-5p;gga-miR-302d;gga-miR-449b-3p;gga-miR-458a-5p;gga-miR-6599-5p;gga-miR-6601-3p;gga…
KCTD9	gga-let-7a-5p;gga-let-7b;gga-let-7c-5p;gga-let-7f-5p;gga-let-7g-5p;gga-let-7i;gga-let-7j-5p;gga-let-7k-5p;gga-let-7l-3p;gga-let-7l-5p;gga-miR-103-3p;gga-miR-107-3p;gga-miR-12208-3p;gga-miR-12221-3p;gga-miR-12232-5p;gga-miR-12235-3p;gga-miR-12236-5p;gga-miR-12254-3p;gga-miR-12274-5p;gga-miR-12283-5p;gga-miR-12288-3p;gga-miR-124a-5p;gga-miR-128-3p;gga-miR-1329-5p;gga-miR-140-3p;gga-miR-143-5p;gga-m…
PUM1	gga-let-7c-3p;gga-miR-12221-3p;gga-miR-12239-3p;gga-miR-12266-3p;gga-miR-1626-5p;gga-miR-1645;gga-miR-1701;gga-miR-1736-5p;gga-miR-1766;gga-miR-184b-3p;gga-miR-2184a-3p;gga-miR-6548-5p;gga-miR-6555-3p;gga-miR-6558-3p;gga-miR-6656-5p;gga-miR-6692-5p;gga-miR-7480-3p;miR-12266-y;miR-12280-y;miR-1329-x;miR-1559-y;miR-1626-x;miR-1677-y;miR-1701-x;miR-1763-x;miR-214-y;miR-2407-y;miR-305-x;miR-370-y;miR…
KPNA6	gga-miR-101-3p;gga-miR-12216-5p;gga-miR-12226-3p;gga-miR-12236-3p;gga-miR-12236-5p;gga-miR-12245-3p;gga-miR-12245-5p;gga-miR-12248-5p;gga-miR-12249-5p;gga-miR-12265-3p;gga-miR-12274-5p;gga-miR-12292-3p;gga-miR-12292-5p;gga-miR-128-1-5p;gga-miR-128-2-5p;gga-miR-132a-3p;gga-miR-1388a-5p;gga-miR-1555-5p;gga-miR-1571;gga-miR-1572;gga-miR-1573;gga-miR-1589;gga-miR-1590;gga-miR-1596-3p;gga-miR-15a;gga-…
BSDC1	gga-miR-12207-5p;gga-miR-12211-3p;gga-miR-12214-5p;gga-miR-12228-3p;gga-miR-12232-5p;gga-miR-12246-3p;gga-miR-12247-3p;gga-miR-12247-5p;gga-miR-12248-5p;gga-miR-12269-5p;gga-miR-12275-3p;gga-miR-12283-5p;gga-miR-12285-3p;gga-miR-12286-5p;gga-miR-12291-3p;gga-miR-132a-5p;gga-miR-1397-5p;gga-miR-145-3p;gga-miR-148a-3p;gga-miR-1552-3p;gga-miR-1573;gga-miR-1575;gga-miR-1592;gga-miR-1599;gga-miR-15a;g…
MOV10	gga-miR-12229-3p;gga-miR-12245-5p;gga-miR-12268-5p;gga-miR-12282-5p;gga-miR-128-1-5p;gga-miR-128-2-5p;gga-miR-1595-5p;gga-miR-1608;gga-miR-1644;gga-miR-1648-5p;gga-miR-1712-5p;gga-miR-1716;gga-miR-1756b;gga-miR-1770;gga-miR-1771;gga-miR-1791-5p;gga-miR-1796;gga-miR-1798-3p;gga-miR-222b-5p;gga-miR-6545-3p;gga-miR-6608-5p;gga-miR-6650-5p;gga-miR-6713-3p;gga-miR-7448-3p;gga-miR-7449-3p;gga-miR-7467-…
STRADA	gga-miR-12223-3p;gga-miR-12264-3p;gga-miR-12269-3p;gga-miR-12280-3p;gga-miR-124a-3p;gga-miR-124b;gga-miR-125b-3p;gga-miR-133a-5p;gga-miR-1388b-5p;gga-miR-1454;gga-miR-1463;gga-miR-1467-5p;gga-miR-1550-3p;gga-miR-1558;gga-miR-1562-5p;gga-miR-1587;gga-miR-15c-3p;gga-miR-1600;gga-miR-1611;gga-miR-1628;gga-miR-1644;gga-miR-1668-5p;gga-miR-1679;gga-miR-1693;gga-miR-1712-5p;gga-miR-1724;gga-miR-1728-3p…
ACSBG2	gga-miR-106-3p;gga-miR-12207-5p;gga-miR-12214-5p;gga-miR-12220-3p;gga-miR-12240-5p;gga-miR-12256-3p;gga-miR-12286-5p;gga-miR-12291-3p;gga-miR-125b-5p;gga-miR-130b-5p;gga-miR-132b-3p;gga-miR-1397-5p;gga-miR-140-3p;gga-miR-142-5p;gga-miR-1457;gga-miR-146c-3p;gga-miR-1601;gga-miR-1653;gga-miR-1663-5p;gga-miR-1673;gga-miR-1687-5p;gga-miR-1695;gga-miR-1699;gga-miR-1708;gga-miR-1727;gga-miR-1745;gga-mi…
ELL	gga-let-7a-3p;gga-let-7k-3p;gga-miR-12207-3p;gga-miR-12208-3p;gga-miR-12212-5p;gga-miR-12214-5p;gga-miR-12228-3p;gga-miR-12228-5p;gga-miR-12229-3p;gga-miR-12229-5p;gga-miR-12237-3p;gga-miR-12241-3p;gga-miR-12245-3p;gga-miR-12251-5p;gga-miR-12268-5p;gga-miR-12279-5p;gga-miR-12282-3p;gga-miR-12282-5p;gga-miR-12283-5p;gga-miR-12289-5p;gga-miR-12292-5p;gga-miR-122b-5p;gga-miR-1329-5p;gga-miR-132b-5p;…
TMEM70	gga-miR-122-5p;gga-miR-12254-3p;gga-miR-130a-5p;gga-miR-130c-5p;gga-miR-138-5p;gga-miR-1462-5p;gga-miR-146c-3p;gga-miR-153-5p;gga-miR-1551-3p;gga-miR-1564-5p;gga-miR-1574-5p;gga-miR-1597-5p;gga-miR-1612;gga-miR-1648-3p;gga-miR-1654;gga-miR-1667-3p;gga-miR-1677-3p;gga-miR-1681;gga-miR-1685-3p;gga-miR-1689-5p;gga-miR-1695;gga-miR-1697;gga-miR-1727;gga-miR-1744-3p;gga-miR-1756a;gga-miR-1756b;gga-miR…
DHX30	gga-let-7a-3p;gga-let-7a-5p;gga-let-7f-3p;gga-let-7f-5p;gga-let-7j-5p;gga-let-7k-3p;gga-let-7k-5p;gga-miR-12212-5p;gga-miR-12217-3p;gga-miR-12241-3p;gga-miR-12242-3p;gga-miR-12258-5p;gga-miR-12265-5p;gga-miR-12270-3p;gga-miR-12279-5p;gga-miR-12282-5p;gga-miR-12284-5p;gga-miR-130a-5p;gga-miR-130c-5p;gga-miR-133a-3p;gga-miR-133c-3p;gga-miR-1354;gga-miR-138-1-3p;gga-miR-1587;gga-miR-1606;gga-miR-162…
VPS50	gga-let-7g-3p;gga-miR-101-3p;gga-miR-12266-3p;gga-miR-12269-3p;gga-miR-125b-3p;gga-miR-129-1-3p;gga-miR-129-3p;gga-miR-137-3p;gga-miR-144-3p;gga-miR-1460;gga-miR-1465;gga-miR-148b-5p;gga-miR-153-5p;gga-miR-1612;gga-miR-1625-3p;gga-miR-1645;gga-miR-1704;gga-miR-1719;gga-miR-1722-3p;gga-miR-1740-3p;gga-miR-1783;gga-miR-190a-5p;gga-miR-190b-5p;gga-miR-196-2-3p;gga-miR-2128;gga-miR-301a-5p;gga-miR-30…
GLCCI1	gga-let-7g-3p;gga-miR-101-3p;gga-miR-12210-5p;gga-miR-12214-3p;gga-miR-12214-5p;gga-miR-12222-5p;gga-miR-12224-5p;gga-miR-12228-5p;gga-miR-12230-5p;gga-miR-12234-5p;gga-miR-12240-5p;gga-miR-12246-3p;gga-miR-12251-5p;gga-miR-12252-5p;gga-miR-12282-3p;gga-miR-12292-3p;gga-miR-122b-3p;gga-miR-124a-3p;gga-miR-124a-5p;gga-miR-128-3p;gga-miR-1306-5p;gga-miR-132a-3p;gga-miR-132c-3p;gga-miR-138-2-3p;gga-…
PHF14	gga-miR-1454;gga-miR-6543-5p;miR-1454-y;miR-548-y;miR-6543-x;miR-8990-y;miR-9651-y
KLHL7	gga-let-7a-3p;gga-let-7f-3p;gga-let-7k-3p;gga-miR-202-5p;gga-miR-217-5p;gga-miR-460a-5p;gga-miR-6552-3p;miR-141-x;miR-460-x;miR-509-y;miR-7132-x
ITGA9	gga-let-7f-3p;gga-miR-12209-5p;gga-miR-12214-5p;gga-miR-12236-5p;gga-miR-12243-5p;gga-miR-12246-3p;gga-miR-12259-5p;gga-miR-122b-3p;gga-miR-124a-5p;gga-miR-125b-5p;gga-miR-130b-5p;gga-miR-1550-3p;gga-miR-1571;gga-miR-1591-5p;gga-miR-1603;gga-miR-1612;gga-miR-1619;gga-miR-1622;gga-miR-1632-3p;gga-miR-1632-5p;gga-miR-1658-5p;gga-miR-1710;gga-miR-1718;gga-miR-1725;gga-miR-1726;gga-miR-1729-5p;gga-mi…
VPS41	gga-miR-12224-5p;gga-miR-12262-5p;gga-miR-130b-5p;gga-miR-1329-5p;gga-miR-1457;gga-miR-1619;gga-miR-1781-3p;gga-miR-30a-3p;gga-miR-6558-5p;gga-miR-6561-5p;gga-miR-6693-3p;gga-miR-7454-3p;miR-1329-x;miR-30-y;miR-335-y;miR-3538-x;miR-379-y;miR-411-y;miR-6544-x;miR-6561-x;miR-6696-y;miR-7132-x;novel-m0008-5p;novel-m0187-3p
PSMA2	gga-let-7g-3p;gga-miR-101-3p;gga-miR-12208-3p;gga-miR-12224-5p;gga-miR-122b-5p;gga-miR-144-3p;gga-miR-1460;gga-miR-1619;gga-miR-1626-5p;gga-miR-460a-5p;gga-miR-6558-3p;miR-1198-x;miR-144-y;miR-1626-x;miR-2184-x;miR-377-y;miR-4199-y;miR-460-x;miR-505-x;miR-6867-x;novel-m0073-5p;novel-m0079-5p;novel-m0209-5p
RBFA	gga-let-7c-5p;gga-let-7f-5p;gga-let-7g-5p;gga-let-7k-5p;gga-miR-12208-3p;gga-miR-12208-5p;gga-miR-12224-5p;gga-miR-12230-5p;gga-miR-12246-5p;gga-miR-12258-3p;gga-miR-12283-3p;gga-miR-130b-5p;gga-miR-1457;gga-miR-153-5p;gga-miR-1567;gga-miR-1582;gga-miR-1596-5p;gga-miR-1599;gga-miR-1625-3p;gga-miR-1667-5p;gga-miR-1680-5p;gga-miR-1681;gga-miR-1688;gga-miR-1695;gga-miR-1704;gga-miR-1722-3p;gga-miR-1…
JARID2	gga-miR-100-3p;gga-miR-12216-3p;gga-miR-12244-5p;gga-miR-12282-3p;gga-miR-130a-5p;gga-miR-130b-3p;gga-miR-130c-5p;gga-miR-133a-5p;gga-miR-133c-5p;gga-miR-153-3p;gga-miR-155;gga-miR-1558;gga-miR-1563;gga-miR-1623;gga-miR-1627-3p;gga-miR-1678;gga-miR-1681;gga-miR-1696;gga-miR-1744-3p;gga-miR-1753;gga-miR-1772-5p;gga-miR-1784-5p;gga-miR-1798-5p;gga-miR-1807;gga-miR-22-3p;gga-miR-24-5p;gga-miR-301a-3…
RBM24	gga-miR-101-3p;gga-miR-106-3p;gga-miR-107-3p;gga-miR-12224-5p;gga-miR-12231-3p;gga-miR-12234-5p;gga-miR-12254-3p;gga-miR-12262-5p;gga-miR-12274-5p;gga-miR-12294-5p;gga-miR-124a-3p;gga-miR-124a-5p;gga-miR-124b;gga-miR-125b-3p;gga-miR-132c-5p;gga-miR-1416-3p;gga-miR-142-5p;gga-miR-143-3p;gga-miR-148b-3p;gga-miR-1559-3p;gga-miR-1563;gga-miR-1582;gga-miR-15a;gga-miR-15b-5p;gga-miR-15c-5p;gga-miR-16-5…
CLPTM1L	gga-miR-101-3p;gga-miR-12224-5p;gga-miR-12242-5p;gga-miR-12251-5p;gga-miR-12274-5p;gga-miR-12286-3p;gga-miR-124a-5p;gga-miR-142-3p;gga-miR-144-5p;gga-miR-145-5p;gga-miR-1454;gga-miR-1464;gga-miR-146c-3p;gga-miR-153-3p;gga-miR-153-5p;gga-miR-1550-3p;gga-miR-1555-3p;gga-miR-1593;gga-miR-1597-3p;gga-miR-15a;gga-miR-15b-5p;gga-miR-15c-5p;gga-miR-1616;gga-miR-1628;gga-miR-1658-5p;gga-miR-1664-3p;gga-m…
FAM65B	gga-let-7j-3p;gga-miR-100-3p;gga-miR-103-1-5p;gga-miR-12228-3p;gga-miR-12231-3p;gga-miR-12232-5p;gga-miR-12240-5p;gga-miR-12253-3p;gga-miR-12256-3p;gga-miR-12261-3p;gga-miR-12271-5p;gga-miR-12286-5p;gga-miR-12294-5p;gga-miR-124a-5p;gga-miR-128-3p;gga-miR-130b-5p;gga-miR-1329-5p;gga-miR-132c-5p;gga-miR-135a-5p;gga-miR-137-3p;gga-miR-138-5p;gga-miR-140-3p;gga-miR-1467-5p;gga-miR-1551-3p;gga-miR-155…
KLHL14	gga-let-7a-2-3p;gga-let-7c-3p;gga-miR-101-3p;gga-miR-103-3p;gga-miR-107-3p;gga-miR-12207-5p;gga-miR-12208-3p;gga-miR-12210-3p;gga-miR-12218-3p;gga-miR-12236-3p;gga-miR-12240-5p;gga-miR-12243-3p;gga-miR-12250-3p;gga-miR-12254-3p;gga-miR-12256-3p;gga-miR-12269-3p;gga-miR-12293-5p;gga-miR-12294-3p;gga-miR-130b-5p;gga-miR-137-3p;gga-miR-144-3p;gga-miR-1454;gga-miR-1456-5p;gga-miR-1458;gga-miR-1459;gg…
ARL8A	gga-let-7a-2-3p;gga-miR-12207-3p;gga-miR-12208-5p;gga-miR-12214-5p;gga-miR-12231-3p;gga-miR-12239-3p;gga-miR-12255-5p;gga-miR-12256-5p;gga-miR-12280-3p;gga-miR-12283-3p;gga-miR-12287-5p;gga-miR-12292-3p;gga-miR-1397-5p;gga-miR-140-3p;gga-miR-1454;gga-miR-146a-3p;gga-miR-1556;gga-miR-1590;gga-miR-15b-3p;gga-miR-1600;gga-miR-1607;gga-miR-1639;gga-miR-1659;gga-miR-1671;gga-miR-1672;gga-miR-1676-5p;g…
BUB1	gga-let-7a-3p;gga-let-7k-3p;gga-miR-100-3p;gga-miR-12223-5p;gga-miR-12270-5p;gga-miR-12293-5p;gga-miR-133c-5p;gga-miR-138-2-3p;gga-miR-1460;gga-miR-1467-5p;gga-miR-1550-3p;gga-miR-1554;gga-miR-1562-5p;gga-miR-1570;gga-miR-15b-3p;gga-miR-1626-5p;gga-miR-1632-5p;gga-miR-1643-5p;gga-miR-1658-5p;gga-miR-1667-3p;gga-miR-1667-5p;gga-miR-1713;gga-miR-1726;gga-miR-1746;gga-miR-1811;gga-miR-183;gga-miR-18…
ABHD12	gga-miR-100-3p;gga-miR-103-3p;gga-miR-106-5p;gga-miR-107-3p;gga-miR-12216-3p;gga-miR-12219-5p;gga-miR-12222-5p;gga-miR-12231-3p;gga-miR-12232-5p;gga-miR-12243-3p;gga-miR-12257-5p;gga-miR-12274-5p;gga-miR-12278-3p;gga-miR-12282-3p;gga-miR-12291-3p;gga-miR-12293-3p;gga-miR-12294-5p;gga-miR-12295-3p;gga-miR-129-3p;gga-miR-130a-3p;gga-miR-130b-3p;gga-miR-130c-3p;gga-miR-1388b-5p;gga-miR-140-3p;gga-mi…
PELI1	gga-let-7j-3p;gga-miR-101-2-5p;gga-miR-101-3p;gga-miR-103-3p;gga-miR-106-3p;gga-miR-107-3p;gga-miR-12207-3p;gga-miR-12208-3p;gga-miR-12232-5p;gga-miR-12236-3p;gga-miR-12261-3p;gga-miR-12264-5p;gga-miR-12274-5p;gga-miR-12278-5p;gga-miR-12283-3p;gga-miR-12284-5p;gga-miR-128-3p;gga-miR-130a-3p;gga-miR-130b-3p;gga-miR-130c-3p;gga-miR-1397-3p;gga-miR-144-3p;gga-miR-1451-3p;gga-miR-1454;gga-miR-1457;gg…
PPP1R21	bantam-y;gga-miR-101-3p;gga-miR-106-5p;gga-miR-12223-5p;gga-miR-12227-5p;gga-miR-12250-3p;gga-miR-12274-5p;gga-miR-129-5p;gga-miR-132c-3p;gga-miR-138-1-3p;gga-miR-144-3p;gga-miR-146a-3p;gga-miR-1552-3p;gga-miR-1590;gga-miR-1594;gga-miR-15a;gga-miR-15b-5p;gga-miR-15c-5p;gga-miR-16-5p;gga-miR-1619;gga-miR-1623;gga-miR-1642;gga-miR-1681;gga-miR-1695;gga-miR-16c-5p;gga-miR-17-5p;gga-miR-1700;gga-miR-…
BPNT1	gga-miR-101-2-5p;gga-miR-101-3p;gga-miR-132b-3p;gga-miR-133a-5p;gga-miR-133c-5p;gga-miR-144-3p;gga-miR-1654;gga-miR-1658-5p;gga-miR-1712-3p;gga-miR-1719;gga-miR-181b-1-3p;gga-miR-200a-3p;gga-miR-216a;gga-miR-222b-5p;gga-miR-6562-3p;gga-miR-6577-5p;gga-miR-6670-5p;miR-136-x;miR-141-y;miR-144-y;miR-1712-y;miR-186-x;miR-216-x;miR-222-x;miR-2970-x;miR-3477-x;miR-455-x;miR-495-y;miR-6412-y;miR-7790-y;…
SCCPDH	gga-let-7g-3p;gga-miR-12213-3p;gga-miR-12222-5p;gga-miR-12226-5p;gga-miR-12239-5p;gga-miR-12248-5p;gga-miR-12249-5p;gga-miR-12252-3p;gga-miR-12259-5p;gga-miR-124b;gga-miR-1463;gga-miR-148a-5p;gga-miR-1555-5p;gga-miR-1573;gga-miR-1615;gga-miR-1632-3p;gga-miR-1640;gga-miR-1651-5p;gga-miR-1658-5p;gga-miR-1689-5p;gga-miR-1712-3p;gga-miR-1726;gga-miR-1784b-3p;gga-miR-1788-3p;gga-miR-1788-5p;gga-miR-18…
REPS1	gga-miR-12230-5p;gga-miR-1678;gga-miR-7481-5p;miR-486-x;miR-929-x;novel-m0208-3p
NCOA7	gga-let-7c-3p;gga-miR-124a-5p;gga-miR-1677-5p;gga-miR-1736-3p;gga-miR-1765;gga-miR-1788-3p;gga-miR-1a-3p;gga-miR-1b-3p;gga-miR-206;gga-miR-27b-3p;gga-miR-4732-5p;gga-miR-6549-3p;gga-miR-6575-3p;gga-miR-6670-5p;miR-1-y;miR-1-z;miR-1677-x;miR-1765-x;miR-1788-y;miR-188-y;miR-1906-y;miR-206-y;miR-27-y;miR-2976-z;miR-467-x;miR-663-x;miR-6669-y;miR-6820-x;miR-6980-x;miR-9450-x;miR-9985-x;novel-m0013-3p…
TMEM30A	gga-miR-12216-3p;gga-miR-12247-3p;gga-miR-12249-5p;gga-miR-12274-5p;gga-miR-128-3p;gga-miR-1467-5p;gga-miR-155;gga-miR-1559-3p;gga-miR-1560-3p;gga-miR-1562-5p;gga-miR-1563;gga-miR-1568;gga-miR-1592;gga-miR-15a;gga-miR-15b-5p;gga-miR-15c-5p;gga-miR-16-5p;gga-miR-1612;gga-miR-1613;gga-miR-1630;gga-miR-1632-3p;gga-miR-1639;gga-miR-1652;gga-miR-1661;gga-miR-1667-3p;gga-miR-1677-5p;gga-miR-1690-5p;gga…
PRIM2	gga-miR-103-2-5p;gga-miR-106-5p;gga-miR-107-5p;gga-miR-12243-3p;gga-miR-12266-5p;gga-miR-12291-3p;gga-miR-12293-3p;gga-miR-12294-5p;gga-miR-125b-3p;gga-miR-1465;gga-miR-1467-5p;gga-miR-1559-3p;gga-miR-1627-5p;gga-miR-1639;gga-miR-1645;gga-miR-1650;gga-miR-1651-3p;gga-miR-1657;gga-miR-1659;gga-miR-1676-5p;gga-miR-1684a-5p;gga-miR-17-5p;gga-miR-1727;gga-miR-1737;gga-miR-1740-5p;gga-miR-1745;gga-miR…
SLC25A14	gga-miR-12218-3p;gga-miR-12231-3p;gga-miR-12232-5p;gga-miR-12261-3p;gga-miR-122b-3p;gga-miR-124a-3p;gga-miR-124b;gga-miR-133c-5p;gga-miR-1354;gga-miR-1397-3p;gga-miR-1397-5p;gga-miR-1563;gga-miR-1584;gga-miR-1649-5p;gga-miR-1659;gga-miR-1667-3p;gga-miR-1672;gga-miR-1681;gga-miR-1689-5p;gga-miR-1696;gga-miR-1710;gga-miR-1743;gga-miR-1763b-5p;gga-miR-1782;gga-miR-1784-5p;gga-miR-1784b-5p;gga-miR-18…
WDR44	gga-miR-103-3p;gga-miR-12222-5p;gga-miR-12236-3p;gga-miR-12242-3p;gga-miR-12273-5p;gga-miR-122b;gga-miR-1397-3p;gga-miR-142-5p;gga-miR-1575;gga-miR-1639;gga-miR-1712-5p;gga-miR-1756b;gga-miR-1807;gga-miR-187-5p;gga-miR-199-5p;gga-miR-19a-3p;gga-miR-19b-3p;gga-miR-21-3p;gga-miR-219b;gga-miR-34a-3p;gga-miR-3525;gga-miR-3526;gga-miR-383-5p;gga-miR-458b-5p;gga-miR-6548-5p;gga-miR-6552-3p;gga-miR-6576…
TMEM164	gga-let-7b;gga-let-7c-5p;gga-let-7f-5p;gga-let-7g-3p;gga-let-7g-5p;gga-let-7i;gga-let-7k-5p;gga-miR-12208-3p;gga-miR-12209-3p;gga-miR-12210-3p;gga-miR-12223-3p;gga-miR-12225-5p;gga-miR-12240-5p;gga-miR-12243-3p;gga-miR-12243-5p;gga-miR-12258-3p;gga-miR-12270-3p;gga-miR-12283-3p;gga-miR-12291-3p;gga-miR-12294-3p;gga-miR-124a-5p;gga-miR-125b-3p;gga-miR-129-5p;gga-miR-132a-3p;gga-miR-132c-5p;gga-miR…
NKRF	gga-miR-101-3p;gga-miR-103-3p;gga-miR-107-3p;gga-miR-12275-3p;gga-miR-144-3p;gga-miR-1560-3p;gga-miR-1744-3p;gga-miR-2184a-5p;gga-miR-219b;gga-miR-30a-3p;gga-miR-30e-3p;gga-miR-6554-5p;gga-miR-6571-5p;gga-miR-6693-3p;gga-miR-7437-3p;gga-miR-7441-3p;miR-10-y;miR-1198-x;miR-153-x;miR-1744-y;miR-192-y;miR-277-y;miR-30-y;miR-71-y;miR-7345-x;miR-7790-y;miR-802-x;miR-8159-x;novel-m0008-5p;novel-m0066-3…
GTF2E2	gga-let-7j-3p;gga-miR-106-3p;gga-miR-12213-3p;gga-miR-12214-3p;gga-miR-12220-3p;gga-miR-12220-5p;gga-miR-12243-3p;gga-miR-12247-3p;gga-miR-12266-3p;gga-miR-12271-5p;gga-miR-12291-3p;gga-miR-1329-5p;gga-miR-1460;gga-miR-1467-5p;gga-miR-15a;gga-miR-15b-5p;gga-miR-16-1-3p;gga-miR-16-5p;gga-miR-1676-3p;gga-miR-16c-3p;gga-miR-16c-5p;gga-miR-17-3p;gga-miR-1707;gga-miR-1746;gga-miR-1768;gga-miR-1775-3p;…
RNF4	gga-miR-101-1-5p;gga-miR-101-3p;gga-miR-10585-5p;gga-miR-12214-5p;gga-miR-12234-5p;gga-miR-12244-5p;gga-miR-12254-3p;gga-miR-12282-3p;gga-miR-12291-3p;gga-miR-122b;gga-miR-125b-3p;gga-miR-128-3p;gga-miR-1329-5p;gga-miR-133a-5p;gga-miR-133c-5p;gga-miR-1397-5p;gga-miR-142-5p;gga-miR-144-3p;gga-miR-1451-5p;gga-miR-1462-3p;gga-miR-1465;gga-miR-146a-5p;gga-miR-146b-5p;gga-miR-146c-3p;gga-miR-146c-5p;g…
CTBP1	gga-miR-12213-3p;gga-miR-12218-3p;gga-miR-12259-3p;gga-miR-12259-5p;gga-miR-12282-3p;gga-miR-12283-3p;gga-miR-130a-5p;gga-miR-130c-5p;gga-miR-1329-5p;gga-miR-1564-5p;gga-miR-1590;gga-miR-1592;gga-miR-1622;gga-miR-1625-5p;gga-miR-1667-3p;gga-miR-1725;gga-miR-1729-5p;gga-miR-1775-5p;gga-miR-1782;gga-miR-1786;gga-miR-1812-5p;gga-miR-19b-5p;gga-miR-203a;gga-miR-21-3p;gga-miR-216a;gga-miR-302b-5p;gga-…
KDM3A	gga-let-7a-3p;gga-let-7f-3p;gga-let-7k-3p;gga-miR-12230-5p;gga-miR-12243-3p;gga-miR-124a-5p;gga-miR-1454;gga-miR-1463;gga-miR-148a-5p;gga-miR-1560-3p;gga-miR-1564-3p;gga-miR-1633;gga-miR-1643-3p;gga-miR-1645;gga-miR-1740-5p;gga-miR-1781-5p;gga-miR-1782;gga-miR-181a-5p;gga-miR-2131-3p;gga-miR-216a;gga-miR-22-3p;gga-miR-302c-5p;gga-miR-3064-3p;gga-miR-30a-5p;gga-miR-30b-5p;gga-miR-30c-5p;gga-miR-30…
SUCLG1	gga-miR-10585-5p;gga-miR-12207-3p;gga-miR-12211-3p;gga-miR-12216-3p;gga-miR-12240-5p;gga-miR-12258-5p;gga-miR-12270-3p;gga-miR-12280-3p;gga-miR-12285-5p;gga-miR-129-5p;gga-miR-1329-5p;gga-miR-1416-3p;gga-miR-143-5p;gga-miR-1452;gga-miR-1463;gga-miR-148a-3p;gga-miR-148b-3p;gga-miR-1562-3p;gga-miR-16-1-3p;gga-miR-1622;gga-miR-1626-3p;gga-miR-1658-3p;gga-miR-1661;gga-miR-1664-3p;gga-miR-1685-5p;gga-…
MAVS	gga-miR-12218-5p;gga-miR-12231-5p;gga-miR-12233-3p;gga-miR-12238-3p;gga-miR-12243-3p;gga-miR-12256-3p;gga-miR-12259-3p;gga-miR-12266-3p;gga-miR-12270-3p;gga-miR-12271-5p;gga-miR-12281-3p;gga-miR-12283-5p;gga-miR-12292-3p;gga-miR-12293-5p;gga-miR-12295-3p;gga-miR-125b-5p;gga-miR-129-3p;gga-miR-130a-5p;gga-miR-130c-5p;gga-miR-132a-5p;gga-miR-133a-5p;gga-miR-146a-3p;gga-miR-146b-3p;gga-miR-1551-5p;g…
SMYD5	gga-miR-10a-5p;gga-miR-10b-5p;gga-miR-10c-5p;gga-miR-12209-3p;gga-miR-12228-5p;gga-miR-12239-3p;gga-miR-12248-5p;gga-miR-12257-3p;gga-miR-12259-3p;gga-miR-12269-5p;gga-miR-12290-3p;gga-miR-133a-5p;gga-miR-1388b-5p;gga-miR-1551-5p;gga-miR-1560-3p;gga-miR-1597-3p;gga-miR-1600;gga-miR-1647;gga-miR-1655-5p;gga-miR-1659;gga-miR-1668-5p;gga-miR-1681;gga-miR-1683;gga-miR-1715-5p;gga-miR-1727;gga-miR-173…
SBF2	gga-miR-12224-5p;gga-miR-12236-3p;gga-miR-12240-3p;gga-miR-12276-3p;gga-miR-1451-3p;gga-miR-1643-5p;gga-miR-1649-5p;gga-miR-1679;gga-miR-1797;gga-miR-184-5p;gga-miR-184b-5p;gga-miR-203a;gga-miR-29b-1-5p;gga-miR-29b-2-5p;gga-miR-301a-3p;gga-miR-301b-3p;gga-miR-454-3p;gga-miR-456-3p;gga-miR-6548-3p;gga-miR-6641-5p;gga-miR-7473-5p;miR-12276-y;miR-140-x;miR-203-y;miR-2184-x;miR-305-x;miR-317-y;miR-36…
AP2A2	gga-let-7a-2-3p;gga-let-7a-3p;gga-let-7c-3p;gga-let-7g-3p;gga-let-7k-3p;gga-miR-101-2-5p;gga-miR-122-5p;gga-miR-12209-5p;gga-miR-12210-3p;gga-miR-12225-5p;gga-miR-12243-5p;gga-miR-12246-3p;gga-miR-12253-3p;gga-miR-12275-5p;gga-miR-12278-3p;gga-miR-12278-5p;gga-miR-12282-3p;gga-miR-12291-3p;gga-miR-12294-5p;gga-miR-124a-3p;gga-miR-124c-3p;gga-miR-1329-5p;gga-miR-132a-3p;gga-miR-135b;gga-miR-145-5p…
LRP5	gga-miR-12214-3p;gga-miR-130a-5p;gga-miR-130c-5p;gga-miR-1781-3p;gga-miR-6609-3p;miR-1260-x;miR-1485-x;miR-660-x
CPT1A	gga-miR-1656;gga-miR-1798-3p;gga-miR-181a-5p;gga-miR-7474-3p;miR-1207-x;miR-1656-x;miR-1791-y;miR-452-x;miR-494-y;novel-m0123-3p
SLC1A2	gga-miR-100-3p;gga-miR-12209-5p;gga-miR-12211-3p;gga-miR-12220-5p;gga-miR-12236-3p;gga-miR-12239-5p;gga-miR-12254-3p;gga-miR-12262-5p;gga-miR-12266-3p;gga-miR-12274-3p;gga-miR-12282-3p;gga-miR-122b-3p;gga-miR-124a-5p;gga-miR-125b-3p;gga-miR-130b-3p;gga-miR-130c-3p;gga-miR-133a-3p;gga-miR-133b;gga-miR-133c-3p;gga-miR-142-5p;gga-miR-1457;gga-miR-148a-5p;gga-miR-1553-3p;gga-miR-1594;gga-miR-1596-5p;…
G2E3	gga-let-7a-3p;gga-let-7f-3p;gga-let-7g-3p;gga-let-7k-3p;gga-miR-12214-3p;gga-miR-12232-5p;gga-miR-12243-3p;gga-miR-12254-3p;gga-miR-12274-5p;gga-miR-12276-3p;gga-miR-12280-5p;gga-miR-12283-3p;gga-miR-12293-3p;gga-miR-135a-5p;gga-miR-135b;gga-miR-138-2-3p;gga-miR-1416-5p;gga-miR-1551-5p;gga-miR-1582;gga-miR-15a;gga-miR-15b-5p;gga-miR-15c-5p;gga-miR-16-5p;gga-miR-1626-5p;gga-miR-16c-5p;gga-miR-1704…
DLST	gga-miR-1388a-5p;gga-miR-148a-5p;gga-miR-1623;gga-miR-1668-3p;gga-miR-6547-3p;gga-miR-6554-3p;gga-miR-6694-3p;miR-148-x;miR-1559-y;miR-1668-y;miR-2355-x;miR-2955-x;miR-352-x;miR-361-x;miR-6669-y;miR-6694-y;novel-m0066-3p;novel-m0164-5p
ARID4A	gga-let-7g-3p;gga-miR-12210-3p;gga-miR-12221-3p;gga-miR-12254-3p;gga-miR-132b-5p;gga-miR-146c-3p;gga-miR-153-5p;gga-miR-1562-5p;gga-miR-1630;gga-miR-1643-3p;gga-miR-1651-3p;gga-miR-1684a-5p;gga-miR-1695;gga-miR-1727;gga-miR-1740-3p;gga-miR-1740-5p;gga-miR-1745;gga-miR-1747-5p;gga-miR-1756b;gga-miR-1759-5p;gga-miR-1775-5p;gga-miR-181b-1-3p;gga-miR-20a-5p;gga-miR-20b-5p;gga-miR-21-3p;gga-miR-216c;g…
ANXA11	gga-miR-12210-3p;gga-miR-12255-3p;gga-miR-12274-3p;gga-miR-12295-3p;gga-miR-124a-3p;gga-miR-124b;gga-miR-1306-5p;gga-miR-132c-3p;gga-miR-137-3p;gga-miR-1457;gga-miR-1563;gga-miR-1592;gga-miR-1620;gga-miR-1631;gga-miR-1651-3p;gga-miR-1664-5p;gga-miR-1673;gga-miR-1684a-3p;gga-miR-1684b-3p;gga-miR-1689-5p;gga-miR-1720-3p;gga-miR-1766;gga-miR-191-3p;gga-miR-2184b-3p;gga-miR-22-3p;gga-miR-2984-3p;gga-…
CHUK	gga-miR-12208-5p;gga-miR-12229-3p;gga-miR-12269-5p;gga-miR-12285-3p;gga-miR-12291-3p;gga-miR-12295-3p;gga-miR-1570;gga-miR-1595-3p;gga-miR-1604;gga-miR-1689-5p;gga-miR-1716;gga-miR-1770;gga-miR-1772-5p;gga-miR-182-5p;gga-miR-18a-3p;gga-miR-6549-3p;gga-miR-6554-3p;gga-miR-6586-5p;gga-miR-6608-5p;gga-miR-6610-3p;gga-miR-6634-5p;gga-miR-7456-5p;gga-miR-7468-5p;miR-10152-y;miR-12226-y;miR-134-y;miR-1…
EXOC6	gga-miR-12237-3p;gga-miR-12285-3p;gga-miR-1550-5p;gga-miR-1618-3p;gga-miR-1625-5p;gga-miR-1695;gga-miR-30c-1-3p;gga-miR-460a-3p;gga-miR-6578-3p;gga-miR-6639-5p;gga-miR-6641-3p;gga-miR-6709-5p;gga-miR-7440-3p;miR-12237-y;miR-1307-y;miR-1550-x;miR-1625-x;miR-3525-x;miR-7069-x;novel-m0034-3p
2022-03-05	gga-let-7j-3p;gga-miR-100-3p;gga-miR-101-3p;gga-miR-12208-3p;gga-miR-12209-5p;gga-miR-12214-3p;gga-miR-12219-5p;gga-miR-12228-3p;gga-miR-12234-3p;gga-miR-12239-5p;gga-miR-12246-3p;gga-miR-12266-5p;gga-miR-12274-5p;gga-miR-12276-5p;gga-miR-12278-5p;gga-miR-125b-3p;gga-miR-130b-5p;gga-miR-1329-5p;gga-miR-132c-5p;gga-miR-1397-5p;gga-miR-144-3p;gga-miR-145-3p;gga-miR-1460;gga-miR-1464;gga-miR-1467-3p…
RRP12	gga-let-7a-5p;gga-let-7c-5p;gga-let-7f-5p;gga-let-7g-5p;gga-let-7j-5p;gga-let-7k-5p;gga-miR-12249-3p;gga-miR-12277-5p;gga-miR-1467-5p;gga-miR-1625-5p;gga-miR-1628;gga-miR-1636;gga-miR-1677-5p;gga-miR-1694;gga-miR-1722-5p;gga-miR-184-5p;gga-miR-184b-5p;gga-miR-6649-5p;gga-miR-6703-3p;gga-miR-757;let-7-z;miR-12266-x;miR-12288-x;miR-1248-x;miR-1586-x;miR-1625-x;miR-1677-x;miR-2493-x;miR-342-y;miR-36…
ARHGAP19	gga-miR-100-3p;gga-miR-103-3p;gga-miR-106-3p;gga-miR-10b-5p;gga-miR-10c-5p;gga-miR-12210-5p;gga-miR-12214-5p;gga-miR-12219-5p;gga-miR-12234-3p;gga-miR-12236-3p;gga-miR-12254-3p;gga-miR-12256-3p;gga-miR-12258-3p;gga-miR-12259-3p;gga-miR-12266-5p;gga-miR-12269-5p;gga-miR-12274-5p;gga-miR-12276-5p;gga-miR-12286-5p;gga-miR-12292-3p;gga-miR-128-1-5p;gga-miR-128-2-5p;gga-miR-130a-3p;gga-miR-130b-3p;gga…
NEURL1	gga-miR-12208-3p;gga-miR-12228-5p;gga-miR-12233-3p;gga-miR-12233-5p;gga-miR-12260-3p;gga-miR-12261-3p;gga-miR-12283-5p;gga-miR-12291-3p;gga-miR-12293-3p;gga-miR-124a-5p;gga-miR-133a-3p;gga-miR-133b;gga-miR-133c-3p;gga-miR-1434;gga-miR-146b-3p;gga-miR-146c-3p;gga-miR-1564-5p;gga-miR-1574-3p;gga-miR-1599;gga-miR-15c-3p;gga-miR-1614-3p;gga-miR-1649-3p;gga-miR-1649-5p;gga-miR-1663-5p;gga-miR-1686;gga…
MXI1	gga-miR-106-5p;gga-miR-12209-3p;gga-miR-12209-5p;gga-miR-12214-3p;gga-miR-12216-3p;gga-miR-12218-5p;gga-miR-12248-5p;gga-miR-12293-3p;gga-miR-12295-3p;gga-miR-129-5p;gga-miR-1306-5p;gga-miR-130b-5p;gga-miR-133a-5p;gga-miR-1463;gga-miR-146a-5p;gga-miR-146c-5p;gga-miR-148a-5p;gga-miR-1560-3p;gga-miR-1582;gga-miR-1591-3p;gga-miR-15b-3p;gga-miR-1605;gga-miR-1614-5p;gga-miR-1651-3p;gga-miR-1654;gga-mi…
MCMBP	gga-miR-12210-3p;gga-miR-12223-5p;gga-miR-12236-3p;gga-miR-12236-5p;gga-miR-12239-3p;gga-miR-12274-5p;gga-miR-12283-3p;gga-miR-130a-3p;gga-miR-130b-3p;gga-miR-130c-3p;gga-miR-138-2-3p;gga-miR-140-5p;gga-miR-144-3p;gga-miR-153-5p;gga-miR-1551-5p;gga-miR-1591-5p;gga-miR-15a;gga-miR-15b-5p;gga-miR-15c-5p;gga-miR-1608;gga-miR-1612;gga-miR-1663-5p;gga-miR-1667-5p;gga-miR-16c-3p;gga-miR-1736-5p;gga-miR…
SLC40A1	gga-miR-101-3p;gga-miR-103-3p;gga-miR-107-3p;gga-miR-107-5p;gga-miR-12210-5p;gga-miR-12234-5p;gga-miR-12278-5p;gga-miR-12280-3p;gga-miR-122b-3p;gga-miR-125b-3p;gga-miR-125b-5p;gga-miR-130a-3p;gga-miR-130b-3p;gga-miR-130c-3p;gga-miR-135a-2-3p;gga-miR-135a-3-3p;gga-miR-1453;gga-miR-1454;gga-miR-1460;gga-miR-1462-3p;gga-miR-1559-3p;gga-miR-1560-3p;gga-miR-1562-5p;gga-miR-15a;gga-miR-15b-3p;gga-miR-1…
STAT1	gga-let-7g-3p;gga-miR-12209-5p;gga-miR-12211-5p;gga-miR-12220-5p;gga-miR-12237-3p;gga-miR-12244-5p;gga-miR-12260-3p;gga-miR-12264-3p;gga-miR-12275-3p;gga-miR-12278-3p;gga-miR-12283-3p;gga-miR-12283-5p;gga-miR-12291-3p;gga-miR-12293-5p;gga-miR-129-1-3p;gga-miR-129-3p;gga-miR-1329-5p;gga-miR-143-5p;gga-miR-1462-5p;gga-miR-146c-3p;gga-miR-148a-5p;gga-miR-1556;gga-miR-1558;gga-miR-1575;gga-miR-1596-5…
ANKRD44	gga-let-7a-2-3p;gga-miR-101-1-5p;gga-miR-12209-5p;gga-miR-12210-5p;gga-miR-12213-3p;gga-miR-12222-3p;gga-miR-12226-5p;gga-miR-12243-5p;gga-miR-12246-3p;gga-miR-12254-3p;gga-miR-12259-3p;gga-miR-12264-3p;gga-miR-12273-3p;gga-miR-12274-5p;gga-miR-12282-3p;gga-miR-12288-3p;gga-miR-122b-3p;gga-miR-124a-5p;gga-miR-125b-5p;gga-miR-130a-3p;gga-miR-130a-5p;gga-miR-130b-3p;gga-miR-130c-3p;gga-miR-132b-5p;…
HSPD1	gga-miR-12231-3p;gga-miR-12256-3p;gga-miR-122b-3p;gga-miR-1329-5p;gga-miR-1662;gga-miR-1695;gga-miR-1a-3p;gga-miR-206;gga-miR-30a-5p;gga-miR-30b-5p;gga-miR-30c-5p;gga-miR-30d;gga-miR-30e-3p;gga-miR-6639-5p;gga-miR-6660-3p;miR-1-y;miR-1-z;miR-1191-y;miR-12256-y;miR-1304-y;miR-1329-x;miR-14-y;miR-1454-y;miR-1662-x;miR-1786-y;miR-206-y;miR-2766-y;miR-2984-y;miR-30-x;miR-383-y;miR-725-y;miR-802-x;miR…
WIPF1	gga-let-7j-3p;gga-miR-101-3p;gga-miR-103-3p;gga-miR-107-3p;gga-miR-12208-3p;gga-miR-12209-5p;gga-miR-12210-5p;gga-miR-12214-3p;gga-miR-12232-5p;gga-miR-12243-5p;gga-miR-12249-3p;gga-miR-12259-5p;gga-miR-12261-3p;gga-miR-12262-5p;gga-miR-12273-3p;gga-miR-130b-5p;gga-miR-133a-5p;gga-miR-1388b-3p;gga-miR-142-5p;gga-miR-144-3p;gga-miR-1463;gga-miR-1464;gga-miR-146c-5p;gga-miR-148a-3p;gga-miR-148b-3p;…
STK11IP	gga-miR-103-3p;gga-miR-107-3p;gga-miR-12207-3p;gga-miR-12208-5p;gga-miR-12213-5p;gga-miR-12240-5p;gga-miR-12272-3p;gga-miR-12274-5p;gga-miR-12278-3p;gga-miR-12278-5p;gga-miR-12282-3p;gga-miR-12285-3p;gga-miR-12290-3p;gga-miR-12294-5p;gga-miR-122b-3p;gga-miR-1329-5p;gga-miR-1457;gga-miR-147;gga-miR-1592;gga-miR-1596-5p;gga-miR-1599;gga-miR-15a;gga-miR-15c-5p;gga-miR-16-5p;gga-miR-1602;gga-miR-1625…
DNPEP	miR-204-y
HACD2	gga-let-7a-5p;gga-let-7c-3p;gga-let-7f-5p;gga-let-7g-5p;gga-let-7j-5p;gga-let-7k-5p;gga-let-7l-5p;gga-miR-103-3p;gga-miR-10585-3p;gga-miR-106-3p;gga-miR-107-3p;gga-miR-12210-5p;gga-miR-12213-3p;gga-miR-12223-5p;gga-miR-12228-3p;gga-miR-12254-3p;gga-miR-12261-3p;gga-miR-12262-5p;gga-miR-12271-5p;gga-miR-12274-5p;gga-miR-12293-5p;gga-miR-129-5p;gga-miR-130a-3p;gga-miR-138-2-3p;gga-miR-143-3p;gga-mi…
GTDC1	gga-let-7a-2-3p;gga-let-7c-3p;gga-miR-103-1-5p;gga-miR-106-5p;gga-miR-12218-5p;gga-miR-12232-5p;gga-miR-12249-3p;gga-miR-12261-3p;gga-miR-12278-3p;gga-miR-12295-3p;gga-miR-129-1-3p;gga-miR-129-3p;gga-miR-132a-3p;gga-miR-1467-5p;gga-miR-1564-3p;gga-miR-1573;gga-miR-1574-5p;gga-miR-1593;gga-miR-1601;gga-miR-1616;gga-miR-1619;gga-miR-1638;gga-miR-1643-3p;gga-miR-1648-5p;gga-miR-1652;gga-miR-1671;gga…
RABGAP1L	gga-miR-12211-5p;gga-miR-12216-3p;gga-miR-12243-3p;gga-miR-12251-5p;gga-miR-12276-5p;gga-miR-124a-3p;gga-miR-124b;gga-miR-125b-3p;gga-miR-130a-3p;gga-miR-140-5p;gga-miR-1564-5p;gga-miR-1596-5p;gga-miR-1643-3p;gga-miR-1736-5p;gga-miR-1806;gga-miR-1811;gga-miR-1813;gga-miR-196-2-3p;gga-miR-20a-5p;gga-miR-20b-5p;gga-miR-223;gga-miR-301b-3p;gga-miR-302a;gga-miR-302b-3p;gga-miR-302c-3p;gga-miR-302d;gg…
SELENOF	gga-miR-12214-3p;gga-miR-12216-3p;gga-miR-12227-5p;gga-miR-12274-5p;gga-miR-12284-3p;gga-miR-125b-3p;gga-miR-135a-1-3p;gga-miR-143-3p;gga-miR-144-5p;gga-miR-1452;gga-miR-1463;gga-miR-148b-5p;gga-miR-1573;gga-miR-1582;gga-miR-15a;gga-miR-1630;gga-miR-1632-5p;gga-miR-1654;gga-miR-1662;gga-miR-1667-3p;gga-miR-16c-5p;gga-miR-1701;gga-miR-1708;gga-miR-1721;gga-miR-1722-3p;gga-miR-1736-5p;gga-miR-1740-…
MYSM1	gga-miR-106-3p;gga-miR-10a-5p;gga-miR-10b-5p;gga-miR-10c-5p;gga-miR-12213-5p;gga-miR-12214-5p;gga-miR-12235-3p;gga-miR-12246-3p;gga-miR-12251-5p;gga-miR-12254-3p;gga-miR-12256-5p;gga-miR-12266-3p;gga-miR-12266-5p;gga-miR-12282-3p;gga-miR-12291-3p;gga-miR-132b-3p;gga-miR-1457;gga-miR-1467-3p;gga-miR-146a-5p;gga-miR-1572;gga-miR-1573;gga-miR-1574-5p;gga-miR-1582;gga-miR-1591-3p;gga-miR-1599;gga-miR…
DEPDC1	gga-miR-142-3p;gga-miR-1453;gga-miR-1559-3p;gga-miR-1693;gga-miR-1724;gga-miR-183;gga-miR-30a-5p;gga-miR-30b-5p;gga-miR-30d;gga-miR-30e-5p;gga-miR-3525;gga-miR-499-3p;gga-miR-6608-3p;gga-miR-6615-3p;gga-miR-6680-3p;gga-miR-6692-5p;gga-miR-7437-3p;gga-miR-7443-3p;gga-miR-96-5p;miR-1271-x;miR-142-y;miR-1662-y;miR-1724-x;miR-19-x;miR-2284-x;miR-263-x;miR-30-x;miR-3102-y;miR-338-x;miR-3532-x;miR-499-…
RASA2	gga-miR-106-5p;gga-miR-12210-5p;gga-miR-12214-3p;gga-miR-12224-5p;gga-miR-12231-5p;gga-miR-12243-5p;gga-miR-12251-5p;gga-miR-12284-3p;gga-miR-12293-3p;gga-miR-1397-5p;gga-miR-145-5p;gga-miR-1460;gga-miR-1463;gga-miR-148a-5p;gga-miR-1551-3p;gga-miR-1559-3p;gga-miR-1568;gga-miR-1574-3p;gga-miR-1619;gga-miR-1625-3p;gga-miR-1659;gga-miR-1661;gga-miR-1687-5p;gga-miR-1697;gga-miR-17-5p;gga-miR-1704;gga…
BCL6	gga-let-7j-3p;gga-miR-10a-5p;gga-miR-10b-5p;gga-miR-10c-5p;gga-miR-146b-5p;gga-miR-1550-3p;gga-miR-1680-5p;gga-miR-205c-5p;gga-miR-3594-5p;gga-miR-6581-3p;gga-miR-9b-3p;miR-1277-x;miR-146-x;miR-1732-y;miR-1835-x;miR-279-x;miR-4062-y;miR-483-y;miR-495-y;miR-543-y;miR-7790-y;novel-m0142-5p
MFN1	bantam-y;gga-miR-101-3p;gga-miR-122-3p;gga-miR-12209-5p;gga-miR-12234-3p;gga-miR-12238-3p;gga-miR-12262-5p;gga-miR-12274-5p;gga-miR-12294-5p;gga-miR-122b-3p;gga-miR-129-1-3p;gga-miR-129-3p;gga-miR-138-1-3p;gga-miR-1388b-5p;gga-miR-142-5p;gga-miR-143-5p;gga-miR-1434;gga-miR-1457;gga-miR-1462-5p;gga-miR-1567;gga-miR-1571;gga-miR-1574-5p;gga-miR-1599;gga-miR-15a;gga-miR-16-5p;gga-miR-1625-3p;gga-miR…
RPRD2	gga-miR-1612;gga-miR-6558-5p;miR-187-x;miR-217-x
DAPP1	gga-let-7a-2-3p;gga-let-7c-3p;gga-miR-101-1-5p;gga-miR-12223-3p;gga-miR-12270-3p;gga-miR-12274-5p;gga-miR-12280-3p;gga-miR-12284-5p;gga-miR-12294-5p;gga-miR-122b-5p;gga-miR-130a-5p;gga-miR-130c-5p;gga-miR-1459;gga-miR-146a-5p;gga-miR-146b-5p;gga-miR-146c-5p;gga-miR-1551-5p;gga-miR-1596-5p;gga-miR-15a;gga-miR-16-5p;gga-miR-1603;gga-miR-1606;gga-miR-1622;gga-miR-1652;gga-miR-1661;gga-miR-1664-3p;gg…
PSMD2	gga-miR-12242-3p;gga-miR-12249-3p;gga-miR-6562-3p;gga-miR-6596-5p;miR-361-y;miR-615-y;miR-6562-y;novel-m0198-5p
RNF166	gga-miR-10585-5p;gga-miR-106-5p;gga-miR-12207-3p;gga-miR-12208-5p;gga-miR-12213-5p;gga-miR-12228-3p;gga-miR-12228-5p;gga-miR-12231-3p;gga-miR-12231-5p;gga-miR-12233-5p;gga-miR-12238-3p;gga-miR-12239-3p;gga-miR-12242-5p;gga-miR-12244-5p;gga-miR-12250-3p;gga-miR-12252-5p;gga-miR-12253-3p;gga-miR-12258-3p;gga-miR-12259-3p;gga-miR-12266-3p;gga-miR-12280-3p;gga-miR-12282-5p;gga-miR-12283-3p;gga-miR-12…
ASB8	gga-miR-12227-5p;gga-miR-12231-5p;gga-miR-12236-3p;gga-miR-12256-5p;gga-miR-12258-3p;gga-miR-12259-3p;gga-miR-12269-3p;gga-miR-12278-5p;gga-miR-12283-3p;gga-miR-12284-3p;gga-miR-12284-5p;gga-miR-130a-3p;gga-miR-130b-3p;gga-miR-130c-3p;gga-miR-1388a-5p;gga-miR-1388b-5p;gga-miR-1453;gga-miR-1596-5p;gga-miR-1606;gga-miR-1649-5p;gga-miR-1668-3p;gga-miR-1689-5p;gga-miR-1694;gga-miR-1700;gga-miR-1727;g…
ZC3HAV1	gga-let-7g-3p;gga-miR-10585-5p;gga-miR-106-3p;gga-miR-12208-3p;gga-miR-12214-3p;gga-miR-12214-5p;gga-miR-12220-5p;gga-miR-12223-5p;gga-miR-12225-5p;gga-miR-12249-3p;gga-miR-12270-5p;gga-miR-12271-3p;gga-miR-12293-3p;gga-miR-122b-3p;gga-miR-124a-5p;gga-miR-130a-5p;gga-miR-130c-5p;gga-miR-1457;gga-miR-146a-5p;gga-miR-146b-5p;gga-miR-146c-5p;gga-miR-148a-3p;gga-miR-148a-5p;gga-miR-148b-3p;gga-miR-15…
ANKRD52	gga-miR-101-3p;gga-miR-106-5p;gga-miR-12216-3p;gga-miR-12223-5p;gga-miR-12229-3p;gga-miR-12274-5p;gga-miR-12288-5p;gga-miR-1560-5p;gga-miR-1595-3p;gga-miR-1596-5p;gga-miR-15a;gga-miR-15b-5p;gga-miR-15c-5p;gga-miR-16-5p;gga-miR-1627-5p;gga-miR-1643-3p;gga-miR-1649-5p;gga-miR-1651-3p;gga-miR-1655-5p;gga-miR-1660;gga-miR-1680-3p;gga-miR-1684a-3p;gga-miR-16c-5p;gga-miR-17-5p;gga-miR-1712-5p;gga-miR-1…
NAT10	gga-miR-12293-5p;gga-miR-124a-3p;gga-miR-124b;gga-miR-144-5p;gga-miR-1462-3p;gga-miR-1552-3p;gga-miR-1575;gga-miR-15c-3p;gga-miR-1632-3p;gga-miR-1727;gga-miR-1729-5p;gga-miR-199-5p;gga-miR-19a-5p;gga-miR-19b-5p;gga-miR-2130;gga-miR-449c-3p;gga-miR-6700-3p;gga-miR-7473-5p;miR-10484-z;miR-124-y;miR-1303-y;miR-1552-y;miR-199-x;miR-2130-y;miR-300-y;miR-3530-x;miR-6037-y;miR-71-y;miR-722-y;miR-7298-y;…
APCDD1	bantam-y;gga-let-7l-3p;gga-miR-100-3p;gga-miR-101-3p;gga-miR-103-2-5p;gga-miR-10585-5p;gga-miR-106-5p;gga-miR-107-5p;gga-miR-12211-5p;gga-miR-12215-5p;gga-miR-12218-3p;gga-miR-12223-3p;gga-miR-12223-5p;gga-miR-12228-5p;gga-miR-12230-5p;gga-miR-12235-5p;gga-miR-12238-3p;gga-miR-12240-5p;gga-miR-12245-3p;gga-miR-12246-3p;gga-miR-12247-3p;gga-miR-12275-5p;gga-miR-12277-5p;gga-miR-12278-3p;gga-miR-12…
XPO7	gga-miR-12229-3p;gga-miR-12245-5p;gga-miR-12255-5p;gga-miR-12268-5p;gga-miR-12279-3p;gga-miR-12295-3p;gga-miR-128-1-5p;gga-miR-128-2-5p;gga-miR-147;gga-miR-1595-3p;gga-miR-1646;gga-miR-18a-3p;gga-miR-3531-5p;gga-miR-6567-3p;gga-miR-6602-5p;gga-miR-6621-5p;gga-miR-6684-5p;gga-miR-7437-3p;gga-miR-7454-3p;gga-miR-7456-5p;miR-128-x;miR-1559-y;miR-2981-y;miR-330-x;miR-4492-y;miR-4508-x;miR-4537-x;miR-…
STX7	bantam-y;gga-miR-101-2-5p;gga-miR-12278-5p;gga-miR-133c-5p;gga-miR-138-1-3p;gga-miR-1454;gga-miR-148a-3p;gga-miR-148a-5p;gga-miR-148b-3p;gga-miR-153-5p;gga-miR-1555-5p;gga-miR-1582;gga-miR-1658-5p;gga-miR-1712-3p;gga-miR-1731-3p;gga-miR-1790;gga-miR-1797;gga-miR-1815;gga-miR-181b-1-3p;gga-miR-182-5p;gga-miR-190b-3p;gga-miR-191-5p;gga-miR-20a-3p;gga-miR-2184a-5p;gga-miR-2188-3p;gga-miR-219b;gga-mi…
SKIV2L2	gga-miR-140-5p;gga-miR-1596-3p;gga-miR-2184a-3p;gga-miR-3531-5p;gga-miR-7478-3p;miR-493-x;miR-532-x;miR-7552-x
DNAJA1	gga-miR-106-3p;gga-miR-12236-3p;gga-miR-12261-3p;gga-miR-130a-3p;gga-miR-130b-3p;gga-miR-130c-3p;gga-miR-1354;gga-miR-135a-2-3p;gga-miR-146b-5p;gga-miR-146c-5p;gga-miR-148a-3p;gga-miR-148b-3p;gga-miR-1555-5p;gga-miR-1574-5p;gga-miR-1583;gga-miR-1592;gga-miR-1596-5p;gga-miR-1599;gga-miR-1618-5p;gga-miR-1658-5p;gga-miR-1663-5p;gga-miR-1668-3p;gga-miR-1678;gga-miR-1701;gga-miR-1775-3p;gga-miR-1805-5…
XPO4	gga-miR-12227-5p;gga-miR-122b-3p;gga-miR-148a-3p;gga-miR-148b-3p;gga-miR-1586;gga-miR-1684a-3p;gga-miR-1684b-3p;gga-miR-1687-5p;gga-miR-1705;gga-miR-1717;gga-miR-1730-5p;gga-miR-2131-5p;gga-miR-2188-3p;gga-miR-3539;gga-miR-6555-5p;gga-miR-6562-5p;gga-miR-6571-5p;gga-miR-6582-5p;gga-miR-6615-3p;gga-miR-6620-5p;gga-miR-6633-5p;gga-miR-6713-3p;gga-miR-7461-3p;gga-miR-7464-3p;miR-1-x;miR-10-y;miR-109…
VCPIP1	gga-miR-12252-5p;gga-miR-12262-5p;gga-miR-12283-3p;gga-miR-137-3p;gga-miR-1388b-5p;gga-miR-1453;gga-miR-1454;gga-miR-1467-3p;gga-miR-148a-3p;gga-miR-148b-3p;gga-miR-1550-3p;gga-miR-1615;gga-miR-1644;gga-miR-1658-3p;gga-miR-1661;gga-miR-1664-5p;gga-miR-1683;gga-miR-1685-3p;gga-miR-1704;gga-miR-1719;gga-miR-1722-3p;gga-miR-1725;gga-miR-1754-3p;gga-miR-1769-3p;gga-miR-1781-5p;gga-miR-1787;gga-miR-17…
SLC25A13	gga-let-7a-3p;gga-let-7f-3p;gga-let-7k-3p;gga-miR-12210-3p;gga-miR-12236-3p;gga-miR-12259-5p;gga-miR-12292-5p;gga-miR-124a-3p;gga-miR-124b;gga-miR-128-3p;gga-miR-130a-3p;gga-miR-130b-3p;gga-miR-130b-5p;gga-miR-130c-3p;gga-miR-1329-5p;gga-miR-133a-3p;gga-miR-133b;gga-miR-133c-3p;gga-miR-140-5p;gga-miR-142-5p;gga-miR-146a-5p;gga-miR-146b-5p;gga-miR-148a-3p;gga-miR-148b-3p;gga-miR-1691;gga-miR-17-5p…
PAPD7	gga-let-7j-3p;gga-miR-12207-5p;gga-miR-12209-3p;gga-miR-12214-3p;gga-miR-12222-3p;gga-miR-12227-3p;gga-miR-12229-5p;gga-miR-12250-3p;gga-miR-12261-3p;gga-miR-12271-5p;gga-miR-12278-5p;gga-miR-12283-3p;gga-miR-12293-3p;gga-miR-129-1-3p;gga-miR-129-3p;gga-miR-129-5p;gga-miR-130b-5p;gga-miR-1329-5p;gga-miR-138-2-3p;gga-miR-144-3p;gga-miR-1550-3p;gga-miR-1553-5p;gga-miR-1567;gga-miR-1568;gga-miR-1586…
SNAP91	gga-let-7j-3p;gga-miR-101-3p;gga-miR-10585-3p;gga-miR-10b-3p;gga-miR-12214-5p;gga-miR-12218-5p;gga-miR-12222-3p;gga-miR-12223-3p;gga-miR-12246-3p;gga-miR-12249-5p;gga-miR-12250-3p;gga-miR-12266-5p;gga-miR-12285-5p;gga-miR-1329-5p;gga-miR-1416-3p;gga-miR-1457;gga-miR-1458;gga-miR-1459;gga-miR-146a-3p;gga-miR-148a-3p;gga-miR-148b-3p;gga-miR-153-5p;gga-miR-1550-3p;gga-miR-1574-5p;gga-miR-1625-3p;gga…
CHN1	gga-miR-10585-5p;gga-miR-12214-3p;gga-miR-12219-5p;gga-miR-12224-5p;gga-miR-12278-5p;gga-miR-138-2-3p;gga-miR-1457;gga-miR-153-5p;gga-miR-1556;gga-miR-1563;gga-miR-1580;gga-miR-1681;gga-miR-1690-5p;gga-miR-1728-3p;gga-miR-1757;gga-miR-1764-3p;gga-miR-1811;gga-miR-183;gga-miR-200a-3p;gga-miR-203a;gga-miR-205b;gga-miR-3535;gga-miR-6558-3p;gga-miR-6559-5p;gga-miR-6670-5p;gga-miR-6697-5p;gga-miR-7442…
MTA1	gga-let-7g-3p;gga-miR-101-3p;gga-miR-12228-5p;gga-miR-12237-3p;gga-miR-12258-3p;gga-miR-12275-3p;gga-miR-12279-3p;gga-miR-12286-3p;gga-miR-12286-5p;gga-miR-1388b-5p;gga-miR-144-3p;gga-miR-145-3p;gga-miR-1451-5p;gga-miR-1558;gga-miR-1583;gga-miR-1591-3p;gga-miR-1592;gga-miR-1621-5p;gga-miR-1628;gga-miR-1630;gga-miR-1654;gga-miR-1664-3p;gga-miR-1667-5p;gga-miR-1668-3p;gga-miR-1668-5p;gga-miR-1684a-…
PAN2	gga-miR-12212-5p;gga-miR-12217-3p;gga-miR-12229-3p;gga-miR-12239-3p;gga-miR-12241-3p;gga-miR-12279-5p;gga-miR-1453;gga-miR-1562-3p;gga-miR-1595-3p;gga-miR-1654;gga-miR-1701;gga-miR-1716;gga-miR-1754-3p;gga-miR-1773-5p;gga-miR-29b-1-5p;gga-miR-449d-5p;gga-miR-6553-5p;gga-miR-6567-5p;gga-miR-6609-3p;gga-miR-6642-3p;gga-miR-7475-3p;miR-101-y;miR-12217-y;miR-12241-y;miR-1576-y;miR-1716-x;miR-1773-x;m…
FOXM1	gga-miR-12211-3p;gga-miR-12269-5p;gga-miR-12284-5p;gga-miR-129-1-3p;gga-miR-129-3p;gga-miR-145-5p;gga-miR-1551-5p;gga-miR-1571;gga-miR-1602;gga-miR-1606;gga-miR-1622;gga-miR-1630;gga-miR-1651-3p;gga-miR-1659;gga-miR-1746;gga-miR-1762;gga-miR-1788-3p;gga-miR-1800;gga-miR-182-5p;gga-miR-199-5p;gga-miR-199b;gga-miR-1a-3p;gga-miR-206;gga-miR-2129;gga-miR-29a-3p;gga-miR-29b-3p;gga-miR-29c-3p;gga-miR-3…
KDELR3	gga-miR-12227-3p;gga-miR-12233-3p;gga-miR-12246-5p;gga-miR-12247-3p;gga-miR-12249-3p;gga-miR-12255-5p;gga-miR-12266-5p;gga-miR-12283-5p;gga-miR-12288-3p;gga-miR-130c-5p;gga-miR-1329-5p;gga-miR-145-3p;gga-miR-1456-3p;gga-miR-1458;gga-miR-1459;gga-miR-148b-5p;gga-miR-1553-5p;gga-miR-1555-3p;gga-miR-1578;gga-miR-1599;gga-miR-1658-3p;gga-miR-1752;gga-miR-1761;gga-miR-1763b-3p;gga-miR-1808;gga-miR-183…
CEL	gga-miR-1596-3p;gga-miR-1798-3p;gga-miR-214b-5p;miR-1596-y;miR-214-x;novel-m0142-5p
PPM1M	gga-miR-100-3p;gga-miR-12211-5p;gga-miR-12216-3p;gga-miR-12243-5p;gga-miR-12256-3p;gga-miR-12269-3p;gga-miR-12270-5p;gga-miR-12274-3p;gga-miR-12277-3p;gga-miR-12284-3p;gga-miR-12290-3p;gga-miR-1388a-3p;gga-miR-1388b-3p;gga-miR-145-5p;gga-miR-1458;gga-miR-1459;gga-miR-155;gga-miR-1551-5p;gga-miR-15a;gga-miR-15b-5p;gga-miR-15c-5p;gga-miR-16-5p;gga-miR-1628;gga-miR-1630;gga-miR-16c-5p;gga-miR-17-3p;…
ASS1	gga-miR-12261-5p;gga-miR-145-5p;gga-miR-302a;gga-miR-456-5p;gga-miR-7459-5p;miR-1599-y;novel-m0086-3p;novel-m0217-5p
MYH1A	gga-miR-1672;gga-miR-23b-3p;gga-miR-6576-5p;gga-miR-7437-5p;miR-10174-y;miR-2131-x;miR-23-y;miR-5113-x;miR-7790-y;novel-m0065-3p
MYH1E	gga-miR-726-5p;miR-726-x
CLDN1	gga-miR-12210-3p;gga-miR-12214-3p;gga-miR-12231-3p;gga-miR-12240-3p;gga-miR-12243-5p;gga-miR-12249-3p;gga-miR-12254-3p;gga-miR-12269-3p;gga-miR-12278-5p;gga-miR-12280-3p;gga-miR-12283-3p;gga-miR-12288-5p;gga-miR-12293-3p;gga-miR-12294-3p;gga-miR-122b-3p;gga-miR-122b-5p;gga-miR-124a-3p;gga-miR-124b;gga-miR-130a-5p;gga-miR-130c-5p;gga-miR-1329-5p;gga-miR-135a-5p;gga-miR-142-3p;gga-miR-144-5p;gga-mi…
VIPR2	gga-miR-12251-5p;gga-miR-1636;gga-miR-1684a-3p;gga-miR-1684b-3p;gga-miR-205a;gga-miR-205b;gga-miR-221-5p;gga-miR-31-5p;gga-miR-456-3p;gga-miR-458b-5p;gga-miR-6545-3p;gga-miR-6550-5p;gga-miR-6553-5p;gga-miR-6631-5p;miR-1636-y;miR-205-x;miR-22-y;miR-306-x;miR-31-x;miR-3473-z;miR-3613-y;miR-421-y;miR-655-y;miR-6631-x;miR-676-x;miR-7-y;miR-72-x;miR-7679-y;novel-m0039-5p;novel-m0131-3p;novel-m0170-5p;…
CD1C	gga-miR-12227-3p;gga-miR-12228-3p;gga-miR-12228-5p;gga-miR-1388a-5p;gga-miR-1460;gga-miR-1555-3p;gga-miR-1587;gga-miR-1625-3p;gga-miR-1695;gga-miR-1704;gga-miR-1736-5p;gga-miR-184b-3p;gga-miR-18a-5p;gga-miR-2127;gga-miR-214b-3p;gga-miR-6545-3p;gga-miR-6685-5p;gga-miR-6686-3p;gga-miR-6703-3p;gga-miR-6705-5p;gga-miR-92-5p;miR-1306-x;miR-1388-x;miR-1606-y;miR-18-x;miR-2127-y;miR-3120-y;miR-326-y;miR…
PTX3	gga-miR-1573;gga-miR-1684a-5p;gga-miR-1728-3p;gga-miR-1745;gga-miR-1784b-5p;gga-miR-3530-5p;gga-miR-7481-3p;miR-107-x;miR-1573-y;miR-1745-x;miR-3530-x;miR-4899-x
SIRT2	gga-miR-6601-3p
ALAS1	gga-miR-1602;gga-miR-1746;gga-miR-302a;gga-miR-302b-5p;miR-12219-x;miR-3535-x;miR-4791-x;miR-6937-x;novel-m0087-5p
NSF	gga-miR-122-5p;gga-miR-12210-5p;gga-miR-12236-5p;gga-miR-12243-5p;gga-miR-12251-5p;gga-miR-12266-5p;gga-miR-12270-3p;gga-miR-12288-3p;gga-miR-12293-3p;gga-miR-125b-3p;gga-miR-128-3p;gga-miR-129-1-3p;gga-miR-129-3p;gga-miR-130a-3p;gga-miR-130b-3p;gga-miR-135a-5p;gga-miR-135b;gga-miR-140-3p;gga-miR-1550-3p;gga-miR-1551-5p;gga-miR-1562-3p;gga-miR-1563;gga-miR-1568;gga-miR-1588;gga-miR-1626-5p;gga-mi…
LINGO1	gga-miR-12213-3p;gga-miR-12258-3p;gga-miR-12260-3p;gga-miR-145-3p;gga-miR-148b-5p;gga-miR-1551-3p;gga-miR-1553-3p;gga-miR-1607;gga-miR-1630;gga-miR-3531-5p;gga-miR-3540;gga-miR-6685-3p;gga-miR-7481-5p;miR-10001-x;miR-11219-x;miR-12258-y;miR-12268-x;miR-145-y;miR-1553-y;miR-1777-x;miR-1895-y;miR-3540-x;miR-361-x;miR-3688-y;miR-6548-y;miR-6626-x;miR-6980-x;miR-7030-x;miR-7205-x;miR-7790-y;novel-m00…
TNFSF15	gga-miR-12211-5p;gga-miR-12231-3p;gga-miR-12231-5p;gga-miR-12236-3p;gga-miR-12238-3p;gga-miR-12248-3p;gga-miR-12254-5p;gga-miR-12269-3p;gga-miR-124b;gga-miR-130a-3p;gga-miR-130c-3p;gga-miR-153-5p;gga-miR-1622;gga-miR-1649-5p;gga-miR-1667-5p;gga-miR-1668-5p;gga-miR-1712-5p;gga-miR-1725;gga-miR-1778;gga-miR-1782;gga-miR-1791-5p;gga-miR-19a-3p;gga-miR-19b-3p;gga-miR-20a-3p;gga-miR-301b-3p;gga-miR-30…
VIT	gga-let-7l-3p;gga-miR-106-5p;gga-miR-12252-3p;gga-miR-125b-5p;gga-miR-1354;gga-miR-1462-5p;gga-miR-1551-5p;gga-miR-1553-5p;gga-miR-15a;gga-miR-16-5p;gga-miR-1625-3p;gga-miR-16c-3p;gga-miR-17-5p;gga-miR-1700;gga-miR-1704;gga-miR-1746;gga-miR-1768;gga-miR-1775-3p;gga-miR-1778;gga-miR-191-3p;gga-miR-20a-5p;gga-miR-20b-5p;gga-miR-302d;gga-miR-3064-3p;gga-miR-34a-5p;gga-miR-34c-5p;gga-miR-383-5p;gga-m…
CD1B	gga-miR-12208-3p;gga-miR-12269-5p;gga-miR-12283-3p;gga-miR-12293-3p;gga-miR-148a-3p;gga-miR-1553-3p;gga-miR-1555-3p;gga-miR-1608;gga-miR-1630;gga-miR-1683;gga-miR-1737;gga-miR-1789;gga-miR-1807;gga-miR-214;gga-miR-301a-5p;gga-miR-30c-1-3p;gga-miR-456-3p;gga-miR-460b-5p;gga-miR-6571-3p;gga-miR-6608-3p;gga-miR-6612-5p;gga-miR-6615-3p;gga-miR-6615-5p;gga-miR-6619-5p;gga-miR-6622-3p;gga-miR-6623-3p;g…
HCRTR2	gga-miR-101-2-5p;gga-miR-144-3p;gga-miR-145-5p;gga-miR-1467-5p;gga-miR-1591-3p;gga-miR-1684a-3p;gga-miR-1684b-3p;gga-miR-1816;gga-miR-34b-5p;gga-miR-383-3p;miR-101-x;miR-139-x;miR-1591-y;miR-1684-y;miR-1835-x;miR-543-y;miR-6696-y;miR-722-y;miR-7790-y;novel-m0066-3p;novel-m0077-3p;novel-m0140-5p
PRLHR2	miR-335-x
IL1RL1	gga-miR-125b-5p;gga-miR-153-5p;gga-miR-1551-5p;gga-miR-15a;gga-miR-16-5p;gga-miR-1625-3p;gga-miR-16c-5p;gga-miR-1757;gga-miR-1768;gga-miR-1772-5p;gga-miR-1787;gga-miR-1788-3p;gga-miR-199-3p;gga-miR-6573-3p;gga-miR-6573-5p;gga-miR-6579-3p;gga-miR-6583-5p;gga-miR-6586-5p;gga-miR-7441-5p;gga-miR-7456-3p;gga-miR-7459-3p;lin-4-x;miR-10484-z;miR-12292-x;miR-125-x;miR-15-x;miR-153-x;miR-1551-x;miR-16-x;…
IL1RL1	gga-miR-12227-5p;gga-miR-12243-3p;gga-miR-12249-5p;gga-miR-12253-3p;gga-miR-12283-3p;gga-miR-1388a-3p;gga-miR-143-5p;gga-miR-1459;gga-miR-1563;gga-miR-1582;gga-miR-1589;gga-miR-1596-5p;gga-miR-1637;gga-miR-1677-5p;gga-miR-1684a-3p;gga-miR-1684b-3p;gga-miR-1718;gga-miR-1747-3p;gga-miR-1756b;gga-miR-1775-5p;gga-miR-1803;gga-miR-200b-3p;gga-miR-2128;gga-miR-217-5p;gga-miR-218-3p;gga-miR-2188-3p;gga-…
PYGO1	gga-miR-101-3p;gga-miR-10c-5p;gga-miR-12213-3p;gga-miR-12243-3p;gga-miR-1692;gga-miR-1725;gga-miR-181a-5p;gga-miR-196-1-3p;gga-miR-199-5p;gga-miR-2128;gga-miR-214b-3p;gga-miR-219a;gga-miR-3531-3p;gga-miR-365-1-5p;gga-miR-365-2-5p;gga-miR-466;gga-miR-6552-3p;gga-miR-6562-5p;gga-miR-6685-5p;gga-miR-6694-3p;gga-miR-6695-5p;gga-miR-6705-5p;gga-miR-7437-3p;gga-miR-7444-3p;gga-miR-7468-3p;miR-101-y;miR…
RLBP1	gga-miR-103-2-5p;gga-miR-12264-3p;gga-miR-12265-5p;gga-miR-1306-5p;gga-miR-153-3p;gga-miR-1650;gga-miR-1664-5p;gga-miR-1735;gga-miR-1756a;gga-miR-1772-5p;gga-miR-1788-3p;gga-miR-1804;gga-miR-6551-3p;gga-miR-6554-3p;gga-miR-6586-5p;gga-miR-6615-5p;gga-miR-6684-5p;gga-miR-6701-3p;miR-107-x;miR-11920-x;miR-12219-x;miR-12239-x;miR-12264-y;miR-12265-x;miR-153-y;miR-1650-y;miR-1772-x;miR-1788-y;miR-184…
SELENOS	gga-miR-100-3p;gga-miR-12231-3p;gga-miR-12243-5p;gga-miR-12266-5p;gga-miR-12294-5p;gga-miR-122b;gga-miR-1571;gga-miR-1593;gga-miR-1627-5p;gga-miR-1710;gga-miR-1715-5p;gga-miR-1718;gga-miR-1796;gga-miR-1802;gga-miR-217-3p;gga-miR-223;gga-miR-3529;gga-miR-3530-3p;gga-miR-460b-5p;gga-miR-466;gga-miR-6543-3p;gga-miR-6544-5p;gga-miR-6554-5p;gga-miR-6597-3p;gga-miR-6641-5p;gga-miR-6651-5p;gga-miR-6706-…
DNMT3B	gga-let-7l-3p;gga-miR-106-3p;gga-miR-12208-5p;gga-miR-12216-5p;gga-miR-12218-5p;gga-miR-12223-5p;gga-miR-12228-5p;gga-miR-12230-5p;gga-miR-12238-3p;gga-miR-12274-5p;gga-miR-12278-3p;gga-miR-12279-3p;gga-miR-12293-3p;gga-miR-130b-5p;gga-miR-1457;gga-miR-1467-3p;gga-miR-155;gga-miR-1563;gga-miR-1568;gga-miR-1574-5p;gga-miR-1586;gga-miR-15a;gga-miR-15b-5p;gga-miR-15c-5p;gga-miR-16-5p;gga-miR-1600;gg…
TIRAP	miR-539-y
CAMP	miR-6649-y
TRDMT1	gga-miR-12210-5p;gga-miR-12236-3p;gga-miR-12269-3p;gga-miR-12280-3p;gga-miR-129-1-3p;gga-miR-129-3p;gga-miR-130a-3p;gga-miR-130c-3p;gga-miR-145-3p;gga-miR-1452;gga-miR-1457;gga-miR-1599;gga-miR-16-1-3p;gga-miR-1620;gga-miR-1691;gga-miR-17-3p;gga-miR-1705;gga-miR-1715-5p;gga-miR-1783;gga-miR-1784-5p;gga-miR-1784b-5p;gga-miR-193a-5p;gga-miR-19a-3p;gga-miR-2184a-3p;gga-miR-301a-3p;gga-miR-301b-3p;gg…
DNMT3A	gga-miR-12207-3p;gga-miR-12283-5p;gga-miR-132a-5p;gga-miR-1687-3p;gga-miR-1689-5p;gga-miR-1741;gga-miR-1749-3p;gga-miR-3530-5p;gga-miR-6564-5p;gga-miR-6568-5p;gga-miR-6596-5p;gga-miR-6608-5p;gga-miR-6641-3p;gga-miR-6671-5p;miR-11975-x;miR-11976-y;miR-1247-x;miR-221-x;miR-2974-x;miR-340-y;miR-3538-x;miR-615-y;miR-942-x;miR-9901-x;novel-m0143-3p;novel-m0149-3p;novel-m0154-3p;novel-m0190-3p
SCT	gga-miR-12246-3p;gga-miR-12264-3p;gga-miR-12265-5p;gga-miR-1597-5p;gga-miR-1798-3p;gga-miR-1814;gga-miR-1815;gga-miR-30e-3p;gga-miR-6659-3p;gga-miR-6680-3p;gga-miR-7478-3p;miR-12264-y;miR-12265-x;miR-3064-x;miR-725-y;miR-767-x;novel-m0027-3p;novel-m0069-3p;novel-m0125-3p;novel-m0158-3p;novel-m0198-5p;novel-m0252-5p
BCL2L1	gga-miR-12209-5p;gga-miR-12211-5p;gga-miR-12281-3p;gga-miR-12295-5p;gga-miR-1560-5p;gga-miR-1751-5p;gga-miR-191-5p;gga-miR-2126;gga-miR-302b-3p;gga-miR-302c-3p;gga-miR-302d;gga-miR-6549-5p;gga-miR-6601-3p;gga-miR-6641-3p;gga-miR-6656-5p;gga-miR-7438-5p;gga-miR-7458-3p;miR-10400-x;miR-12180-y;miR-12211-x;miR-12219-x;miR-12281-y;miR-12295-x;miR-1306-y;miR-14-x;miR-1469-x;miR-1553-y;miR-191-x;miR-29…
POLE3	gga-miR-10a-5p;gga-miR-10c-5p;gga-miR-12211-5p;gga-miR-12216-3p;gga-miR-12223-3p;gga-miR-12223-5p;gga-miR-12256-3p;gga-miR-12258-3p;gga-miR-12258-5p;gga-miR-12284-3p;gga-miR-133a-3p;gga-miR-133b;gga-miR-133c-3p;gga-miR-1453;gga-miR-1465;gga-miR-148a-5p;gga-miR-1577;gga-miR-1587;gga-miR-1592;gga-miR-1593;gga-miR-15c-3p;gga-miR-1611;gga-miR-1612;gga-miR-1614-3p;gga-miR-1625-3p;gga-miR-1639;gga-miR-…
HOXB5	gga-miR-101-3p;gga-miR-12210-3p;gga-miR-12234-3p;gga-miR-12239-3p;gga-miR-12256-3p;gga-miR-130a-5p;gga-miR-130c-5p;gga-miR-1462-5p;gga-miR-1562-5p;gga-miR-1571;gga-miR-1588;gga-miR-1705;gga-miR-1780;gga-miR-18a-5p;gga-miR-18b-5p;gga-miR-6543-5p;gga-miR-6671-5p;gga-miR-6687-3p;miR-101-y;miR-12202-x;miR-12256-y;miR-126-x;miR-1571-y;miR-1780-y;miR-18-x;miR-29-x;miR-3719-y;miR-3914-y;miR-495-y;miR-54…
CHMP1A	gga-miR-12231-5p;gga-miR-12256-3p;gga-miR-12264-5p;gga-miR-122b-5p;gga-miR-1587;gga-miR-1647;gga-miR-1727;gga-miR-1746;gga-miR-1751-5p;gga-miR-181b-1-3p;gga-miR-184b-3p;gga-miR-212-5p;gga-miR-214b-3p;gga-miR-2984-5p;gga-miR-338-3p;gga-miR-34a-5p;gga-miR-34c-5p;gga-miR-449a;gga-miR-449b-5p;gga-miR-449c-5p;gga-miR-449d-5p;gga-miR-6583-5p;gga-miR-6600-3p;gga-miR-6615-5p;gga-miR-6650-5p;gga-miR-7460-…
SELENOK	gga-let-7a-3p;gga-let-7k-3p;gga-miR-101-3p;gga-miR-12260-3p;gga-miR-12294-5p;gga-miR-144-3p;gga-miR-1457;gga-miR-1616;gga-miR-1663-5p;gga-miR-1710;gga-miR-1712-3p;gga-miR-181b-1-3p;gga-miR-200a-3p;gga-miR-204;gga-miR-211;gga-miR-2184a-5p;gga-miR-6544-5p;gga-miR-6635-5p;gga-miR-7442-3p;gga-miR-7476-3p;miR-139-x;miR-141-y;miR-1710-x;miR-1712-y;miR-204-x;miR-211-x;miR-2131-x;miR-2984-x;miR-3064-y;mi…
MAD2L2	gga-let-7a-2-3p;gga-let-7c-3p;gga-miR-124a-3p;gga-miR-124b;gga-miR-125b-3p;gga-miR-133c-5p;gga-miR-1562-5p;gga-miR-1586;gga-miR-1639;gga-miR-1691;gga-miR-1704;gga-miR-1747-5p;gga-miR-1812-5p;gga-miR-181a-5p;gga-miR-181b-5p;gga-miR-196-2-3p;gga-miR-199-5p;gga-miR-223;gga-miR-31-5p;gga-miR-466;gga-miR-6584-5p;gga-miR-6587-3p;gga-miR-6607-5p;gga-miR-6624-3p;gga-miR-6637-3p;gga-miR-6662-3p;gga-miR-66…
DNAJC18	gga-miR-130a-5p;gga-miR-130c-5p;gga-miR-1612;gga-miR-1693
STK32A	gga-miR-12223-3p;gga-miR-12239-3p;gga-miR-12239-5p;gga-miR-12249-3p;gga-miR-135a-2-3p;gga-miR-135a-3-3p;gga-miR-138-5p;gga-miR-1388b-5p;gga-miR-143-3p;gga-miR-1453;gga-miR-1467-5p;gga-miR-1625-3p;gga-miR-1626-3p;gga-miR-1631;gga-miR-1650;gga-miR-1655-5p;gga-miR-1681;gga-miR-1690-5p;gga-miR-1712-5p;gga-miR-1741;gga-miR-1754-3p;gga-miR-1768;gga-miR-1769-3p;gga-miR-1772-5p;gga-miR-182-5p;gga-miR-212…
RHOC	gga-miR-12255-5p;miR-1408-y
PRR5	gga-miR-103-3p;gga-miR-107-3p;gga-miR-12214-3p;gga-miR-12270-5p;gga-miR-12274-5p;gga-miR-12286-3p;gga-miR-1459;gga-miR-1460;gga-miR-1550-5p;gga-miR-1589;gga-miR-15a;gga-miR-15b-5p;gga-miR-15c-5p;gga-miR-16-5p;gga-miR-1608;gga-miR-1638;gga-miR-1644;gga-miR-1676-5p;gga-miR-1693;gga-miR-16c-5p;gga-miR-1712-5p;gga-miR-1784-5p;gga-miR-1784b-5p;gga-miR-1788-3p;gga-miR-1795;gga-miR-193b-5p;gga-miR-194;g…
OSER1	gga-miR-1329-5p;gga-miR-1563;gga-miR-1574-5p;gga-miR-1664-3p;gga-miR-1681;gga-miR-1718;gga-miR-365b-5p;gga-miR-6685-5p;miR-1329-x;miR-6590-y;miR-87-y
AP1S3	gga-miR-100-5p;gga-miR-101-3p;gga-miR-10a-5p;gga-miR-10b-5p;gga-miR-12213-3p;gga-miR-1582;gga-miR-1612;gga-miR-1626-5p;gga-miR-1678;gga-miR-199-3p;gga-miR-30e-3p;gga-miR-6561-5p;gga-miR-6569-5p;gga-miR-6631-5p;gga-miR-7454-3p;gga-miR-7454-5p;gga-miR-99a-5p;miR-100-x;miR-11920-x;miR-1467-x;miR-1626-x;miR-1636-y;miR-1664-y;miR-205-y;miR-277-y;miR-363-y;miR-450-y;miR-56-y;miR-6561-x;miR-6631-x;miR-7…
MRPL48	gga-miR-12207-3p;gga-miR-12213-3p;gga-miR-124a-5p;gga-miR-126-5p;gga-miR-138-2-3p;gga-miR-146a-5p;gga-miR-146b-5p;gga-miR-146c-5p;gga-miR-1628;gga-miR-1667-5p;gga-miR-1719;gga-miR-1741;gga-miR-1749-3p;gga-miR-1769-5p;gga-miR-214b-3p;gga-miR-6621-5p;gga-miR-6624-3p;gga-miR-757;miR-101-y;miR-1175-y;miR-126-x;miR-146-x;miR-3120-y;miR-339-x;miR-4334-y;miR-4443-x;novel-m0137-3p
NOTCH1	gga-miR-12223-5p;gga-miR-12227-3p;gga-miR-12229-5p;gga-miR-12231-3p;gga-miR-12243-3p;gga-miR-12262-5p;gga-miR-12283-3p;gga-miR-12286-5p;gga-miR-122b-3p;gga-miR-130a-5p;gga-miR-130b-5p;gga-miR-130c-5p;gga-miR-135a-5p;gga-miR-135b;gga-miR-1388b-3p;gga-miR-1397-5p;gga-miR-142-5p;gga-miR-146b-3p;gga-miR-1552-3p;gga-miR-1560-3p;gga-miR-1582;gga-miR-1607;gga-miR-1616;gga-miR-1630;gga-miR-1654;gga-miR-1…
FZD1	gga-miR-1560-3p;gga-miR-1757;gga-miR-27b-3p;gga-miR-455-3p;gga-miR-6555-5p;gga-miR-6633-5p;gga-miR-6650-5p;gga-miR-7438-3p;gga-miR-7468-5p;miR-11625-x;miR-125-y;miR-27-y;miR-361-y;miR-5113-x;miR-6555-x;miR-8990-y;miR-9985-x;novel-m0068-5p;novel-m0098-3p;novel-m0140-5p;novel-m0165-5p;novel-m0192-5p
CD81	gga-let-7a-2-3p;gga-let-7c-3p;gga-let-7j-3p;gga-miR-103-1-5p;gga-miR-106-3p;gga-miR-12228-3p;gga-miR-12234-3p;gga-miR-12240-3p;gga-miR-12240-5p;gga-miR-12264-5p;gga-miR-12283-5p;gga-miR-12287-5p;gga-miR-12291-3p;gga-miR-12294-5p;gga-miR-132a-3p;gga-miR-138-1-3p;gga-miR-142-5p;gga-miR-1454;gga-miR-1464;gga-miR-148a-5p;gga-miR-1555-5p;gga-miR-1581;gga-miR-1585;gga-miR-1596-5p;gga-miR-1612;gga-miR-1…
PPP3CB	gga-miR-12207-3p;gga-miR-12257-3p;gga-miR-12258-5p;gga-miR-12262-5p;gga-miR-12286-5p;gga-miR-1388b-3p;gga-miR-1570;gga-miR-15c-3p;gga-miR-1678;gga-miR-1766;gga-miR-21-3p;gga-miR-22-5p;gga-miR-3064-5p;gga-miR-31-5p;gga-miR-458a-3p;gga-miR-489-5p;gga-miR-6544-5p;gga-miR-6548-5p;gga-miR-6669-3p;gga-miR-6689-3p;gga-miR-7437-3p;gga-miR-7450-5p;miR-106-y;miR-10965-x;miR-1175-x;miR-12286-x;miR-13-x;miR-…
FLNB	gga-miR-12239-3p;gga-miR-12239-5p;gga-miR-12244-5p;gga-miR-12248-5p;gga-miR-12258-5p;gga-miR-12280-3p;gga-miR-125b-3p;gga-miR-1465;gga-miR-1635;gga-miR-1651-3p;gga-miR-1658-3p;gga-miR-1661;gga-miR-1688;gga-miR-1719;gga-miR-1772-5p;gga-miR-1791-5p;gga-miR-1808;gga-miR-203a;gga-miR-203b-3p;gga-miR-2128;gga-miR-2130;gga-miR-2954;gga-miR-30a-3p;gga-miR-30e-3p;gga-miR-363-5p;gga-miR-499-5p;gga-miR-654…
IGF2	gga-miR-12228-5p;gga-miR-12237-3p;gga-miR-12239-3p;gga-miR-12250-5p;gga-miR-128-1-5p;gga-miR-128-2-5p;gga-miR-1585;gga-miR-1648-5p;gga-miR-1660;gga-miR-1712-3p;gga-miR-1772-5p;gga-miR-1777;gga-miR-18a-5p;gga-miR-18b-5p;gga-miR-1c;gga-miR-200b-3p;gga-miR-223;gga-miR-24-3p;gga-miR-6547-3p;gga-miR-6586-5p;gga-miR-6598-5p;gga-miR-6634-5p;gga-miR-6670-5p;gga-miR-6709-5p;gga-miR-7445-5p;gga-miR-7447-5p…
CHST10	gga-miR-101-3p;gga-miR-103-2-5p;gga-miR-107-5p;gga-miR-12207-3p;gga-miR-12234-3p;gga-miR-12243-3p;gga-miR-12252-3p;gga-miR-12264-5p;gga-miR-12270-5p;gga-miR-12271-3p;gga-miR-12275-5p;gga-miR-130a-5p;gga-miR-133a-5p;gga-miR-138-1-3p;gga-miR-145-3p;gga-miR-1458;gga-miR-1459;gga-miR-1560-3p;gga-miR-1580;gga-miR-1649-5p;gga-miR-1678;gga-miR-1687-3p;gga-miR-1688;gga-miR-1728-3p;gga-miR-1731-5p;gga-miR…
SSTR2	gga-miR-106-3p;gga-miR-12213-5p;gga-miR-12229-3p;gga-miR-12240-3p;gga-miR-12248-5p;gga-miR-12249-5p;gga-miR-12256-3p;gga-miR-12266-5p;gga-miR-12269-5p;gga-miR-12278-5p;gga-miR-12280-3p;gga-miR-12287-5p;gga-miR-128-3p;gga-miR-140-3p;gga-miR-1467-5p;gga-miR-1558;gga-miR-1587;gga-miR-1593;gga-miR-1595-3p;gga-miR-1599;gga-miR-1612;gga-miR-1649-5p;gga-miR-1663-3p;gga-miR-1686;gga-miR-1688;gga-miR-1690…
HOXA4	gga-miR-10585-3p;gga-miR-12212-5p;gga-miR-12217-3p;gga-miR-12222-5p;gga-miR-12248-3p;gga-miR-12273-3p;gga-miR-12279-5p;gga-miR-12286-3p;gga-miR-133a-3p;gga-miR-133b;gga-miR-133c-3p;gga-miR-142-5p;gga-miR-1454;gga-miR-1550-5p;gga-miR-1561;gga-miR-1562-5p;gga-miR-1568;gga-miR-1605;gga-miR-1638;gga-miR-1687-5p;gga-miR-1706;gga-miR-1716;gga-miR-1770;gga-miR-1812-5p;gga-miR-1a-3p;gga-miR-206;gga-miR-2…
CRTAM	gga-miR-12224-5p;gga-miR-12239-3p;gga-miR-12269-5p;gga-miR-125b-5p;gga-miR-132b-3p;gga-miR-142-5p;gga-miR-145-3p;gga-miR-1459;gga-miR-1588;gga-miR-1596-5p;gga-miR-1603;gga-miR-1608;gga-miR-1615;gga-miR-1645;gga-miR-1650;gga-miR-1750;gga-miR-1769-5p;gga-miR-1774;gga-miR-1775-3p;gga-miR-1775-5p;gga-miR-1781-5p;gga-miR-1784-5p;gga-miR-1784b-3p;gga-miR-1784b-5p;gga-miR-1788-3p;gga-miR-1804;gga-miR-19…
PCSK7	gga-miR-12216-5p;gga-miR-12218-5p;gga-miR-12222-5p;gga-miR-12227-3p;gga-miR-12228-5p;gga-miR-12231-3p;gga-miR-12239-3p;gga-miR-12253-3p;gga-miR-12259-3p;gga-miR-12279-3p;gga-miR-12283-5p;gga-miR-12284-5p;gga-miR-12286-5p;gga-miR-12295-3p;gga-miR-1329-5p;gga-miR-133a-5p;gga-miR-133b;gga-miR-140-3p;gga-miR-1463;gga-miR-1467-3p;gga-miR-1558;gga-miR-1594;gga-miR-15a;gga-miR-15c-5p;gga-miR-16-5p;gga-m…
CCL4	gga-miR-6656-5p;miR-27-y;miR-582-x;miR-9985-x
ERBB4	gga-miR-12232-5p;gga-miR-122b-3p;gga-miR-1593;gga-miR-1615;gga-miR-1630;gga-miR-1631;gga-miR-1687-5p;gga-miR-1710;gga-miR-1797;gga-miR-203b-3p;gga-miR-2127;gga-miR-2984-3p;gga-miR-30c-2-3p;gga-miR-30e-3p;gga-miR-3539;gga-miR-490-5p;gga-miR-6555-5p;gga-miR-6559-5p;gga-miR-6561-5p;gga-miR-6599-5p;gga-miR-6605-5p;gga-miR-6619-5p;gga-miR-6693-3p;gga-miR-6708-5p;gga-miR-7454-3p;miR-10055-y;miR-11202-x…
TBX6	gga-miR-106-3p;gga-miR-107-5p;gga-miR-12243-5p;gga-miR-12261-3p;gga-miR-12262-5p;gga-miR-12286-3p;gga-miR-12293-5p;gga-miR-1615;gga-miR-1663-5p;gga-miR-1681;gga-miR-1719;gga-miR-1721;gga-miR-1737;gga-miR-1761;gga-miR-1772-5p;gga-miR-191-3p;gga-miR-2131-5p;gga-miR-217-5p;gga-miR-22-3p;gga-miR-27b-3p;gga-miR-2984-5p;gga-miR-30a-3p;gga-miR-30e-3p;gga-miR-31-5p;gga-miR-3531-3p;gga-miR-6545-3p;gga-miR…
HGF	gga-let-7c-3p;gga-miR-12209-5p;gga-miR-12214-5p;gga-miR-12228-3p;gga-miR-12231-5p;gga-miR-12246-3p;gga-miR-12274-5p;gga-miR-12284-3p;gga-miR-122b-3p;gga-miR-142-5p;gga-miR-1467-3p;gga-miR-1574-5p;gga-miR-1582;gga-miR-15a;gga-miR-15b-5p;gga-miR-15c-5p;gga-miR-16-5p;gga-miR-1644;gga-miR-1660;gga-miR-1664-3p;gga-miR-1728-5p;gga-miR-1731-5p;gga-miR-1769-3p;gga-miR-1799;gga-miR-181b-2-3p;gga-miR-190a-…
TEC	gga-miR-12254-3p;gga-miR-12260-5p;gga-miR-12274-5p;gga-miR-12285-5p;gga-miR-12293-3p;gga-miR-129-5p;gga-miR-145-3p;gga-miR-1454;gga-miR-1465;gga-miR-153-5p;gga-miR-1551-5p;gga-miR-1560-3p;gga-miR-15a;gga-miR-15c-5p;gga-miR-16-5p;gga-miR-1615;gga-miR-1669;gga-miR-1674;gga-miR-1680-5p;gga-miR-1688;gga-miR-16c-5p;gga-miR-1722-3p;gga-miR-1730-5p;gga-miR-1747-3p;gga-miR-1781-3p;gga-miR-1812-5p;gga-miR…
MATN1	gga-let-7f-3p;gga-miR-101-3p;gga-miR-103-3p;gga-miR-106-3p;gga-miR-12220-5p;gga-miR-12227-3p;gga-miR-12243-5p;gga-miR-12253-3p;gga-miR-12264-3p;gga-miR-12274-5p;gga-miR-12295-3p;gga-miR-124a-5p;gga-miR-130a-5p;gga-miR-130c-5p;gga-miR-138-1-3p;gga-miR-138-2-3p;gga-miR-138-5p;gga-miR-144-3p;gga-miR-1454;gga-miR-1556;gga-miR-1568;gga-miR-15a;gga-miR-16-5p;gga-miR-1609;gga-miR-1627-3p;gga-miR-1646;gg…
ZPBP	gga-let-7a-3p;gga-let-7k-3p;gga-miR-10585-5p;gga-miR-106-3p;gga-miR-12214-5p;gga-miR-12221-2-3p;gga-miR-12221-3p;gga-miR-12222-3p;gga-miR-12231-3p;gga-miR-12232-5p;gga-miR-12236-3p;gga-miR-12239-3p;gga-miR-12261-3p;gga-miR-12266-5p;gga-miR-12269-5p;gga-miR-12274-3p;gga-miR-12274-5p;gga-miR-12278-5p;gga-miR-12293-3p;gga-miR-122b-5p;gga-miR-124a-5p;gga-miR-125b-3p;gga-miR-129-5p;gga-miR-130a-5p;gga…
TRH	gga-miR-10585-3p;gga-miR-12209-5p;gga-miR-12210-5p;gga-miR-12235-3p;gga-miR-12239-3p;gga-miR-12293-3p;gga-miR-124a-5p;gga-miR-138-1-3p;gga-miR-138-2-3p;gga-miR-1388a-5p;gga-miR-144-3p;gga-miR-1453;gga-miR-153-3p;gga-miR-1574-3p;gga-miR-15a;gga-miR-15c-3p;gga-miR-16-5p;gga-miR-1600;gga-miR-1663-5p;gga-miR-1664-5p;gga-miR-1667-3p;gga-miR-1671;gga-miR-1684a-3p;gga-miR-1684b-3p;gga-miR-1691;gga-miR-1…
EDC3	gga-miR-12207-3p;gga-miR-12282-3p;gga-miR-12283-3p;gga-miR-1453;gga-miR-1454;gga-miR-1467-3p;gga-miR-148a-5p;gga-miR-1555-5p;gga-miR-1559-3p;gga-miR-1597-5p;gga-miR-1608;gga-miR-1610;gga-miR-1614-3p;gga-miR-1626-5p;gga-miR-1754-3p;gga-miR-1786;gga-miR-183;gga-miR-205b;gga-miR-21-5p;gga-miR-2127;gga-miR-3531-5p;gga-miR-3532-3p;gga-miR-6550-5p;gga-miR-6589-5p;gga-miR-6599-5p;gga-miR-6612-5p;gga-miR…
ARIH1	gga-let-7c-3p;gga-miR-12210-3p;gga-miR-12222-5p;gga-miR-12235-5p;gga-miR-12262-5p;gga-miR-12279-3p;gga-miR-1416-3p;gga-miR-1454;gga-miR-1558;gga-miR-1651-5p;gga-miR-1668-3p;gga-miR-1689-5p;gga-miR-1696;gga-miR-1701;gga-miR-1808;gga-miR-1812-5p;gga-miR-182-3p;gga-miR-194;gga-miR-200b-3p;gga-miR-29b-1-5p;gga-miR-3530-5p;gga-miR-6554-3p;gga-miR-6567-3p;gga-miR-6574-5p;gga-miR-6580-3p;gga-miR-6617-3p…
HEXA	bantam-y;gga-let-7a-2-3p;gga-let-7c-3p;gga-miR-12264-3p;gga-miR-12270-3p;gga-miR-12270-5p;gga-miR-12274-5p;gga-miR-12292-5p;gga-miR-12293-3p;gga-miR-12293-5p;gga-miR-1462-5p;gga-miR-1554;gga-miR-1564-3p;gga-miR-1574-5p;gga-miR-1596-3p;gga-miR-1596-5p;gga-miR-15c-5p;gga-miR-1609;gga-miR-1614-3p;gga-miR-1625-3p;gga-miR-1632-3p;gga-miR-1658-3p;gga-miR-1659;gga-miR-1691;gga-miR-1695;gga-miR-1712-5p;g…
HMG20A	bantam-y;gga-let-7a-2-3p;gga-let-7c-3p;gga-miR-12211-3p;gga-miR-12216-3p;gga-miR-12221-3p;gga-miR-12231-3p;gga-miR-12243-3p;gga-miR-12247-3p;gga-miR-12259-3p;gga-miR-12269-3p;gga-miR-12271-3p;gga-miR-12278-3p;gga-miR-12278-5p;gga-miR-12283-3p;gga-miR-122b-3p;gga-miR-124a-5p;gga-miR-132a-5p;gga-miR-132b-3p;gga-miR-132b-5p;gga-miR-132c-3p;gga-miR-135a-1-3p;gga-miR-135a-5p;gga-miR-135b;gga-miR-138-1…
ACO1	gga-miR-12249-5p;gga-miR-126-5p;gga-miR-1550-3p;gga-miR-1571;gga-miR-15b-3p;gga-miR-16-1-3p;gga-miR-1610;gga-miR-1627-5p;gga-miR-1632-5p;gga-miR-1663-5p;gga-miR-1667-5p;gga-miR-1691;gga-miR-1712-3p;gga-miR-1788-5p;gga-miR-2131-5p;gga-miR-218-3p;gga-miR-223;gga-miR-23b-3p;gga-miR-338-3p;gga-miR-3536;gga-miR-6542-5p;gga-miR-6693-3p;gga-miR-7481-5p;miR-10174-y;miR-10484-z;miR-126-x;miR-133-x;miR-157…
TBX4	gga-miR-12226-3p;gga-miR-12248-5p;gga-miR-12254-5p;gga-miR-130a-3p;gga-miR-130b-3p;gga-miR-130c-3p;gga-miR-155;gga-miR-1569;gga-miR-1574-5p;gga-miR-1585;gga-miR-1627-3p;gga-miR-1632-3p;gga-miR-1636;gga-miR-1663-5p;gga-miR-1664-3p;gga-miR-183;gga-miR-193a-3p;gga-miR-193b-3p;gga-miR-1c;gga-miR-205c-5p;gga-miR-301a-3p;gga-miR-301b-3p;gga-miR-3539;gga-miR-3594-5p;gga-miR-454-3p;gga-miR-458b-5p;gga-mi…
JAK2	gga-let-7a-3p;gga-let-7f-3p;gga-let-7k-3p;gga-miR-12209-5p;gga-miR-12231-5p;gga-miR-12247-3p;gga-miR-12266-3p;gga-miR-12284-3p;gga-miR-128-3p;gga-miR-129-1-3p;gga-miR-1585;gga-miR-1612;gga-miR-1618-5p;gga-miR-1622;gga-miR-1623;gga-miR-1625-3p;gga-miR-1664-5p;gga-miR-1671;gga-miR-1695;gga-miR-1697;gga-miR-1736-5p;gga-miR-1786;gga-miR-1802;gga-miR-1812-5p;gga-miR-187-3p;gga-miR-193a-3p;gga-miR-2129…
CRABP1	gga-miR-143-3p;gga-miR-1457;gga-miR-1632-3p;gga-miR-1643-3p;gga-miR-1734;gga-miR-1735;gga-miR-1766;gga-miR-194;gga-miR-3524b-3p;gga-miR-6595-5p;gga-miR-6632-5p;gga-miR-762;miR-142-x;miR-143-y;miR-194-x;miR-3535-x;miR-383-y;miR-3964-y;miR-410-y;miR-4770-y;miR-4791-x;miR-4968-y;miR-6240-x;miR-6632-x;novel-m0119-5p;novel-m0128-3p;novel-m0218-3p
ACLY	gga-miR-12208-5p;gga-miR-12259-5p;gga-miR-12284-3p;gga-miR-124a-5p;gga-miR-132b-3p;gga-miR-133a-3p;gga-miR-133b;gga-miR-133c-3p;gga-miR-140-5p;gga-miR-145-3p;gga-miR-16-1-3p;gga-miR-1600;gga-miR-1615;gga-miR-1623;gga-miR-1684a-5p;gga-miR-16c-3p;gga-miR-1746;gga-miR-1781-5p;gga-miR-1788-3p;gga-miR-1794;gga-miR-196-2-3p;gga-miR-216c;gga-miR-26a-3p;gga-miR-27b-3p;gga-miR-31-5p;gga-miR-3594-3p;gga-mi…
POSTN	gga-miR-130b-5p;gga-miR-1464;miR-1464-x
NPAS2	gga-let-7a-2-3p;gga-let-7c-3p;gga-miR-106-5p;gga-miR-12208-3p;gga-miR-12210-5p;gga-miR-12235-3p;gga-miR-12236-3p;gga-miR-12239-5p;gga-miR-12253-3p;gga-miR-12270-5p;gga-miR-12283-3p;gga-miR-132a-3p;gga-miR-1458;gga-miR-148b-3p;gga-miR-1591-3p;gga-miR-1612;gga-miR-1639;gga-miR-1658-3p;gga-miR-1667-5p;gga-miR-1674;gga-miR-1680-5p;gga-miR-1684a-5p;gga-miR-1693;gga-miR-17-5p;gga-miR-1747-3p;gga-miR-17…
NRG4	gga-miR-10585-5p;gga-miR-12249-5p;gga-miR-12258-3p;gga-miR-12283-3p;gga-miR-12294-5p;gga-miR-124a-5p;gga-miR-1388a-5p;gga-miR-143-3p;gga-miR-1550-3p;gga-miR-1562-5p;gga-miR-1596-5p;gga-miR-16-1-3p;gga-miR-1696;gga-miR-1701;gga-miR-1721;gga-miR-1724;gga-miR-1727;gga-miR-1728-5p;gga-miR-1731-5p;gga-miR-1752;gga-miR-1766;gga-miR-1800;gga-miR-1803;gga-miR-200b-3p;gga-miR-204;gga-miR-20b-3p;gga-miR-21…
FBXO22	bantam-y;gga-let-7a-2-3p;gga-let-7c-3p;gga-let-7j-3p;gga-miR-10585-5p;gga-miR-107-5p;gga-miR-12209-5p;gga-miR-12210-3p;gga-miR-12210-5p;gga-miR-12211-5p;gga-miR-12234-5p;gga-miR-12243-3p;gga-miR-12270-3p;gga-miR-12278-5p;gga-miR-12293-3p;gga-miR-122b-3p;gga-miR-125b-3p;gga-miR-129-3p;gga-miR-132a-5p;gga-miR-133a-5p;gga-miR-1388b-3p;gga-miR-140-3p;gga-miR-1457;gga-miR-1462-5p;gga-miR-148b-5p;gga-m…
LACTB	gga-miR-12208-3p;gga-miR-12225-5p;gga-miR-12229-3p;gga-miR-125b-5p;gga-miR-1595-3p;gga-miR-1596-5p;gga-miR-1604;gga-miR-1625-3p;gga-miR-1645;gga-miR-1656;gga-miR-1685-5p;gga-miR-1687-5p;gga-miR-1705;gga-miR-1721;gga-miR-1793;gga-miR-1796;gga-miR-203b-3p;gga-miR-22-5p;gga-miR-6595-5p;gga-miR-6634-5p;gga-miR-6673-3p;gga-miR-726-5p;gga-miR-7450-3p;gga-miR-7450-5p;lin-4-x;miR-12229-y;miR-125-x;miR-12…
ADAL	gga-miR-12222-5p;gga-miR-12293-3p;gga-miR-1454;gga-miR-1462-3p;gga-miR-1582;gga-miR-1619;gga-miR-1682;gga-miR-1756b;gga-miR-1782;gga-miR-190b-3p;gga-miR-1a-2-5p;gga-miR-202-5p;gga-miR-219b;gga-miR-22-5p;gga-miR-6580-5p;gga-miR-6585-5p;gga-miR-6631-5p;gga-miR-6680-3p;gga-miR-6710-3p;gga-miR-726-3p;gga-miR-7481-3p;miR-10018-x;miR-1198-x;miR-12135-y;miR-12189-y;miR-13-x;miR-1454-y;miR-1782-y;miR-197…
PRTG	gga-let-7a-3p;gga-let-7a-5p;gga-let-7b;gga-let-7d;gga-let-7f-3p;gga-let-7f-5p;gga-let-7g-5p;gga-let-7j-5p;gga-let-7k-3p;gga-let-7k-5p;gga-let-7l-5p;gga-miR-101-2-5p;gga-miR-101-3p;gga-miR-12208-3p;gga-miR-12209-5p;gga-miR-12210-3p;gga-miR-12210-5p;gga-miR-12214-3p;gga-miR-12222-5p;gga-miR-12223-5p;gga-miR-12231-3p;gga-miR-12231-5p;gga-miR-12232-3p;gga-miR-12232-5p;gga-miR-12235-3p;gga-miR-12236-5…
MAPK6	bantam-y;gga-let-7a-5p;gga-let-7b;gga-let-7c-5p;gga-let-7d;gga-let-7j-5p;gga-let-7k-5p;gga-let-7l-5p;gga-miR-101-3p;gga-miR-10585-5p;gga-miR-106-5p;gga-miR-12208-3p;gga-miR-12211-5p;gga-miR-12236-3p;gga-miR-12246-5p;gga-miR-12256-3p;gga-miR-12270-5p;gga-miR-12271-5p;gga-miR-12276-3p;gga-miR-128-3p;gga-miR-1329-5p;gga-miR-133a-5p;gga-miR-138-1-3p;gga-miR-144-3p;gga-miR-1451-3p;gga-miR-155;gga-miR-…
ITGB1BP3	gga-miR-1397-3p;gga-miR-1685-5p;gga-miR-30e-3p;gga-miR-460a-3p;gga-miR-460b-3p;gga-miR-6562-5p;gga-miR-6706-5p;gga-miR-6713-3p;miR-1685-x;miR-379-y;miR-411-y;miR-460-y;miR-725-y;miR-730-y;miR-7573-x
mesd	gga-miR-12208-5p;gga-miR-12209-5p;gga-miR-12214-5p;gga-miR-12218-5p;gga-miR-12224-5p;gga-miR-12231-3p;gga-miR-12235-3p;gga-miR-12249-5p;gga-miR-12283-3p;gga-miR-12291-3p;gga-miR-12294-5p;gga-miR-130a-3p;gga-miR-130a-5p;gga-miR-130b-3p;gga-miR-130c-3p;gga-miR-132c-3p;gga-miR-132c-5p;gga-miR-133a-5p;gga-miR-1457;gga-miR-1466;gga-miR-1467-3p;gga-miR-146c-3p;gga-miR-148a-3p;gga-miR-1554;gga-miR-1560-…
CLPX	gga-miR-106-3p;gga-miR-12243-3p;gga-miR-12266-5p;gga-miR-12293-3p;gga-miR-138-1-3p;gga-miR-144-3p;gga-miR-146b-3p;gga-miR-1550-3p;gga-miR-1555-3p;gga-miR-1558;gga-miR-1560-3p;gga-miR-1569;gga-miR-1571;gga-miR-1595-5p;gga-miR-1596-3p;gga-miR-1596-5p;gga-miR-1597-3p;gga-miR-1628;gga-miR-1647;gga-miR-1653;gga-miR-1656;gga-miR-1666;gga-miR-1671;gga-miR-1677-3p;gga-miR-1689-5p;gga-miR-1690-5p;gga-miR-…
FEM1B	gga-let-7a-2-3p;gga-let-7c-3p;gga-miR-12208-3p;gga-miR-12219-5p;gga-miR-12234-3p;gga-miR-12248-3p;gga-miR-12274-5p;gga-miR-12283-5p;gga-miR-12292-5p;gga-miR-122b-3p;gga-miR-1388a-5p;gga-miR-143-5p;gga-miR-148a-5p;gga-miR-1588;gga-miR-15a;gga-miR-15b-5p;gga-miR-15c-5p;gga-miR-16-5p;gga-miR-1628;gga-miR-1687-3p;gga-miR-1688;gga-miR-16c-5p;gga-miR-1703-5p;gga-miR-1710;gga-miR-1744-3p;gga-miR-1764-3p…
KIF23	gga-miR-100-3p;gga-miR-103-2-5p;gga-miR-106-5p;gga-miR-107-3p;gga-miR-107-5p;gga-miR-12223-3p;gga-miR-12259-5p;gga-miR-12292-5p;gga-miR-130a-5p;gga-miR-130c-5p;gga-miR-132c-5p;gga-miR-1568;gga-miR-1575;gga-miR-1611;gga-miR-1627-3p;gga-miR-1655-3p;gga-miR-1687-3p;gga-miR-1699;gga-miR-17-5p;gga-miR-1726;gga-miR-1727;gga-miR-1776;gga-miR-1787;gga-miR-1811;gga-miR-181b-1-3p;gga-miR-203a;gga-miR-20a-5…
FAM96A	bantam-y;gga-let-7a-2-3p;gga-let-7c-3p;gga-miR-101-3p;gga-miR-103-3p;gga-miR-107-3p;gga-miR-12209-5p;gga-miR-12210-5p;gga-miR-12211-3p;gga-miR-12213-3p;gga-miR-12213-5p;gga-miR-12216-3p;gga-miR-12222-5p;gga-miR-12233-5p;gga-miR-12236-3p;gga-miR-12236-5p;gga-miR-12243-3p;gga-miR-12247-3p;gga-miR-12249-3p;gga-miR-12251-5p;gga-miR-12254-3p;gga-miR-12256-3p;gga-miR-12259-3p;gga-miR-12264-3p;gga-miR-1…
CASC4	gga-miR-12210-5p;gga-miR-12232-5p;gga-miR-12239-5p;gga-miR-12264-3p;gga-miR-12265-5p;gga-miR-12290-5p;gga-miR-12294-5p;gga-miR-128-3p;gga-miR-1397-3p;gga-miR-1460;gga-miR-1465;gga-miR-148a-5p;gga-miR-1558;gga-miR-1597-3p;gga-miR-1614-3p;gga-miR-1620;gga-miR-1622;gga-miR-1650;gga-miR-1667-5p;gga-miR-1668-3p;gga-miR-1712-3p;gga-miR-1749-5p;gga-miR-1768;gga-miR-1796;gga-miR-1811;gga-miR-181a-5p;gga-…
GALK2	gga-let-7a-5p;gga-let-7b;gga-let-7c-5p;gga-let-7d;gga-let-7f-5p;gga-let-7g-5p;gga-let-7i;gga-let-7j-5p;gga-let-7k-5p;gga-miR-101-2-5p;gga-miR-101-3p;gga-miR-106-5p;gga-miR-107-5p;gga-miR-10a-5p;gga-miR-10b-5p;gga-miR-10c-5p;gga-miR-12210-5p;gga-miR-12231-3p;gga-miR-12250-3p;gga-miR-12270-3p;gga-miR-12271-3p;gga-miR-12293-3p;gga-miR-122b;gga-miR-122b-5p;gga-miR-124a-3p;gga-miR-124a-5p;gga-miR-132b…
TLR21	gga-miR-101-3p;gga-miR-12231-3p;gga-miR-12243-3p;gga-miR-12270-3p;gga-miR-12291-3p;gga-miR-132a-3p;gga-miR-144-3p;gga-miR-1453;gga-miR-1593;gga-miR-1596-5p;gga-miR-1603;gga-miR-1615;gga-miR-1696;gga-miR-1701;gga-miR-1754-3p;gga-miR-1774;gga-miR-1781-5p;gga-miR-1805-5p;gga-miR-1814;gga-miR-200a-5p;gga-miR-212-3p;gga-miR-216c;gga-miR-221-5p;gga-miR-222b-5p;gga-miR-223;gga-miR-29b-1-5p;gga-miR-29b-2…
KATNB1	gga-miR-10a-3p;gga-miR-12214-5p;gga-miR-12219-5p;gga-miR-12225-3p;gga-miR-12225-5p;gga-miR-12243-3p;gga-miR-12255-3p;gga-miR-12261-5p;gga-miR-12263-5p;gga-miR-12266-3p;gga-miR-12270-3p;gga-miR-12273-3p;gga-miR-124c-3p;gga-miR-128-1-5p;gga-miR-128-2-5p;gga-miR-129-5p;gga-miR-140-3p;gga-miR-148a-5p;gga-miR-153-5p;gga-miR-1555-3p;gga-miR-1556;gga-miR-1570;gga-miR-1578;gga-miR-1615;gga-miR-1623;gga-m…
[truncated: 45,937 more rows]

## Sheet: Table S9 legend
Table S9 The predicted miRNA target genes. Based on the sequences of the existing miRNAs, known miRNAs and novel miRNAs, three softwares RNAhybrid(Version 2.1.2)+svm_light(Version 6.01), Miranda(Version 3.3a) and TargetScan(Version 7.0) were used to predict targets.The intersection of the results were more credible to be chosen as predicted miRNA target genes. At the same time, according to the p…
